# Supplementary material for: Comparative Analysis of the Integument Transcriptomes between stick Mutant and Wild-Type Silkworms
Source: Int J Mol Sci. 2018 Oct 14;19(10):3158. doi: 10.3390/ijms19103158 (PMC6214029; doi:10.3390/ijms19103158)
Supplement: Supplementary file 1 [file ijms-19-03158-s001.zip]

Archive with 6 entries (6 files):
- Supplementary Table 5 (english edits).docx
- Supplementary Table 6 (english edits).docx
- Supplementary Table 1 (english edits).docx
- Supplementary Table 2.xlsx
- Supplementary Table 3.xlsx
- Supplementary Table 4 (english edits).docx
