# Supplementary material for: Comparative Analysis of the Integument Transcriptomes between stick Mutant and Wild-Type Silkworms
Source: Int J Mol Sci. 2018 Oct 14;19(10):3158. doi: 10.3390/ijms19103158 (PMC6214029; doi:10.3390/ijms19103158)
Supplement: Supplementary file 1 [file ijms-19-03158-s001.zip › Supplementary Table 2.xlsx]

## Sheet: Sheet1
>novel.9694
TTGCTCTCTAAATGATTGCTCTTCTTTCTATTTAAATTTGATTTCATTACGTATTCCATTTCCTACTTCCATTATGTGTCTTTTATCTATGAATTCTCCTAATGTATACAGTTTATTGTCTTTATTTATATTATCTAATGATGTACATATTTAATTTAATCTTATTTATATATGTATCTTCATATATTCTCTAACTTTCCTAATCTCTCCCTTGCGAATCCGTTCAAAAAAAAAAAAAAATTTTTTTTATTTTTTATTACGTAGTTCCCAAGCTTTTATTTTGCTTTGTGGCAAATGCGCAAGCCGCGCGAGCCAAAATCAAACAGAAGAAGAAGAAGAGTACATTTCACTCTATATATATAGTGAAACTAAAAAAACCATCGTGTATTTCTAAACTAT…
>novel.9167
ATCTGGTACCTGTAACACAAGTTCTTTACGAACATACCACGGGACCAGTTAACGTGGCGTGATTGTTAGTAAATATTTATTTATTATTTATTTATCTTTACATTATTAAGTTACAAAAATAGCATAATATCTTATCCAATTACCCGAACGTCTCGCACCTATAACGAACTGGCAAAGTCGTCAATTGATTGCTCTGTCGTGTTCGGTCTAATGTAGTGACGGCGTTTGTAAAATACACTTATTTATGTTGGGACTTGCGAATATAAAATTAGTGGTTTGAGAGAGAGAAAAAAATTTAGAAAAATGATGATACGAAGACTCACAATTGCAATAGCTGTTTGCTTCTGTTTGGGTGTCGATGCGTACAAGATACTGACAGTGTTTCCTGTGCCGGGAAGA…
>novel.9164
TGCATGTCATATGTTATATTAAAATTTAATTATAACATTTCTATTGATAAAATGCCTTTATGATGTCTTAGACTAAACATGATTTTAATTGATCTGTGATAATATTATTCTGAAACAGTTTGTTGGTACCCAACATTTTAAATTGGTAAATTATAAATGGGATACCTTAAATAATTGTGCAAACAAATTGTTTATAAGTATTTTAGATTATAGATATTAGATTATAAACAATATTTTGGTATGTATGTAGACTTTTATCTAAATTTCGATTCGATCTTATTTTTGTAAGGTTTTTCATTTGGTTTTGTATTTTTCTTTATTGCCCATTAATTATTGTATTAGAATAGGTTCAAAAATGCTTTGCCCACCGTTTTTATTATGCCACAACAGTGAATTTAT…
>novel.9162
ATGTCCCGTATATACAGAGTTTTGGTCACATCAGCAGACAAATTTGTCCCATCGAAACTCCGCCCGCTATGGGAACACGAAGCTGGACCTAAAACGATATTCTTTTGGGCTCCTGCTTTCAAATGGGCGTTAGTGATGGCATCCATTGACGACTTCCGACGCCCTTTAGATAAAGTGTCTACCACACAATCCGCTACGTTAGCGGCAACTGGCTTCGTTTGGACGCGATACTGCCTAGTTATCAGACCTATTAACTATGCGCTGTCGTTTTGCAATTTCACGCTGGGTGTAGCGAACGGTGTACAGTGCTACCGCGCTTACACTTATCAGAAGAGAATGGAAAAGATTCGATAGTTTGGAGAATTTTTTAATGTCCAGTCACAAGTTTTTTTTAATTTC…
>novel.9691
AGCCACTCCTGACGGTCACTGTCGTTATTTTTGGAGCATACTATTTGTAGTGGAATGTAGACCTTCTTGCCGTTGCATTGAAGGGTTTTGGAGGAACAAGGGAGTTTGCGTTCCTTATAATAAGTGCCCTAAAACCTAAATTAAGTTTAATTAATGTTAATTCTTATAATTGTGTACATTTAATGTCATTATTTATTTTATGTAGACCGACTAAATTACTTAAATTCTCAGATCTATATCTACTTAACCTACCGACCTACCAAACACCGACAAATAACATTAGTTCTTCATTTTACTTTTATGTATGACAGAAAAAAACACATTAGAAACATATCTAAATTATGTTTATTATATCCCTTTTTGACTTGCCATAATTGGAGGGTTTGACCATAATCGCCA…
>novel.9160
GAAGAAGATTATCATCTTCGTCGCCGTCACAAAACAGTTCCAGCCCACAGTCTATCCCTAGTCCACAAAGGAGGCCAATATTCACGCAAGAATCATATTGGAATCAATCGATAACGCTTCGTTCGATACTCAATTCTGTCATATTAGATGAATGGCTGAAAGAATTAGCCGCTATATGCGAAGAACAGGCTCTCAGATTGTCCGTTGAAAATTACGAGGATGACACGTATATCAGAGCGGTGGCGTTATGACTGAGGGCCAGGGCCGCGAACGGCTTCAAGAAAAACGATCAAACGGTCCATGGACGTTTAGTCGATACTTCGCTTTGATTGTATTGAAGTTTTTGTTTAGTCGATTTTTGTATCGCGGTAGTGACATTTTTTAGTTTATATTCGACGG…
>novel.9693
ACTCATTACAGACACTTTGAGCTATCGTTTCACGGAATCAACAAAAAACAAGTTCTCGGCAAATACGGCTTATAAATAGTGATAAAAACAAACACACGGTTTATTTGAATATCAGCCGCGATGTCGTTCAGTTGGATCGTAGTGTTAGCGTTCGTCAACATCATCGTCCTCTGTACAGCTACTTGTCCAGAAAACGAAGAACTCTCCTGCCTTCAAAGTTTATGCAGGCCTCAGAAGTGCATCGAAGAACATGCCCCCGTGTGCCGATTAGTTGATCCGGAGATATGCGAATTTGGATGTGCCTGCAAATTAGGATATTTGAGAGACAAAAATGGAACTTGTATACCGCAAGAAAAGTGTCCAAGTGAACCATGTCCCGTGAACGAAGTGTACTCGAGC…
>novel.3048
CTGTCTGTACAAAATTGCAATTTGTCAATTTGCATTCGAACTGTAATATTCGAATTCGAAGTCTACTATTACAATTTCTATAATTTCAGATGTCTAATGGAGAATATCGACAAGTATGGCGCATTGTTTTTAGAAATTTCATTAATTCACTTAGACCAAAACAGGTTACTGGAAACAATGTTGGTAAAGATTACATAGGTAACACTTATTTTGAAATACCTGCTAGTCCAAGTGAAGGTAAAAGAAAGCCATCACGTTGGTATGATCCACCTAAAGGTCAGGATTTCCAAAATCCAATACCAGCCGAATGGGAGTCCTGGTTGAGAATGAGAAGAAAAGAACCACCATCAGAAGAGGAAATAGCAAAAAATGTTGCTATAGCCCAAATAAAGAAGGAGA…
>novel.3041
CATCATTGGTAGAGAAAGTGGAAAAGTCAGAAATAGCCACCAAGAATTCTCATTAAAAATAGATGATAAATTGGTAACTAGTCATGAAGATGTGGCTAATGCTTTTGAAAAGTTTTTCTCTGAGATTCCAGTTTCAACTACCACTTCTCTAAATTCATCCCCCACAGCAGCTGAAATATTATTGCATAAACATGCCAACAAATGTAATGAAATTTTTAAATTTAAGGAAATTAATTCAAGCAGTATAATAAAAAGTTTTAATAGCCTTAATGTAAAAAATACAGCTGACTTGTGGGGAATATCAGTAAAGATTTTGAAGTCTGTAATAGACATTATTGCTCCTCATCTTGTTAGTATTTTTAATGACTGTATTAGGTGTGGTGTATTTCCTGACTTAAT…
>novel.3040
TTCAACTCTAAGTGGGTCATCTGCTTTCAAACTGTCCACACAACAAGACGTGTTAAAATGTAACAAAGAATATTCTCGATATAGCTGCGGAACGCTCAAAGCGCTCGTTATGTTTATTAGAAAATAATTTTAATAATACCGTTTTATTTATACTGACGCTGTTTATTATGCAAGAGAATATTCACGTCAACATGTTTGTCGATTGTTTGCGGGAAATCCGAGGATTTTGTTTGCTATTGTTTTAACGTACCCTCAATAAAGGTATTTACAGCTTAATTCTTATACAAACGGCCTCCGTGCAGTTCGCGATAACAGAGGACATATAGACCACCTGCTGGGGTTATAAAGGAATTTGTTCGGATTTCGACTTGACATAGTGCTGAGGATGAGTGTGGTTAA…
>novel.3047
TAGAAGTTCATTTCGTCCGTCAGTCGCTGATTTATTTTGGACGTAGACACACCTCTGTGTCGGACGGTCAGATTGAAACAACAACGCAGGCACAATAGTACCGTACCATACCGTAACAATTTTGTAAAATTATGGCTGAACAAAATTTGTCATCTAAAGAAATTTTCCAGTTGGAAGACAAATATGGTTGTAGAAATTACGCTCCCTTGCCTGTTGCTTTATGCCGAGGTGAAGGAGTGTTCGTGTGGGATGTCGAAGGAAAAAAGTATTATGATTTTTTAAGCGCCTACTCCGCAGTTAACCAAGGTCACTGCCACCCTAGAATAATTGAAGCTTTGAAGAAACAAGCTGATAATTTGACACTAGTGTCAAGAGCATTTTATTCCGATCAACTTGGCA…
>novel.3046
ATGCAGTTGAAATGGGGTATAGCAGGCGTGGGAATGATCGCCCATGACTTCCTGACAGCATTAGACACTTTACCTCCGGAACAACACAGGGTTGTTGCAATAGCCGGCAAAGATGTAGATCGCGTTCAACGATTAGCAACACTGCACAAGATCAACACAGCGTACGAAGGTTACGAGCAACTGGCGCGTGATGCTTCTATAGACATTGTTTTCGTGAGTGTTCTGAATTTACAGCACTACGAAATTACAAAGTTAATGCTAGAAAACGATAAACATGTACTCTGTGAGAAGCCAATGGGTATGACTTACAAACAGACTAAATCATTAGTGGACTTGGCGCGTGAGAAGGGTCTGTTCCTTTTAGAAGGAATGTGGTCGAGGTTTTTTCCAGCTTACGAC…
>novel.3045
ATAACATATAGGTACTACTTCGATAATTGTTAAACAAATTTGAAATTTCGTACCGACACTACATGCAGTAGAAAACTTTAGTTTTTCATTGCAGTTTGATAATTATCTTTATTTCTGGTAATCAAACTTATACCTAGACTAAATTCTGCATAATTGTACTATCGCAAAATAAATAATTTTGCTGACTTTATCCTGTTTGTTAGATAGATCAGTGTCTTCTAAATCTCATTCTACGCCTGTGGAAGTTACTGCTCTGAAGCTCAGTCTTATAATGTAGACACATCAATACAATACTTTAGACTATTTTTTATTAGTCTAAGTGAAATACATCTGTAAAGTAGTACCGTAAAATGCCTGAGATGGTAAGTAACTACATATTTATGATATCCACTCAGTAAT…
>novel.3044
GTGTTTTGATTTCTTGTATTGTTTAAAACATCCTTTAAGCGTGAAGTGTATTGTATTACCTATGAAAACATTTTTTAATTAATTACGATTAATTTCATGTTAGGAGATACAAATATTATCCTGTATCTTAAATAAAGAGTTATTGGTTTTGGAAATGGCAACTGCAATAAGAACTTACTTAAAGGCAAAGAAGAATATCCTATCTTGTAATGCTAATACGAAGGCTTCTGGTATCAACTCGACATTCCGCAGGAGTTTTAGTGATGACAAGAACAGAAGTAATCCACAATTTAGCAATTCTACTATTATGGTAGAGCACGGATATAATGTACAGGAACTCCCAGTGCTTGTGAGAACATTAACAGACTTATCAGAAATTTATGACAAGCCTATTGTAGA…
>novel.9568
CTCACACGTAAACATTAGCAGTGGAAACTGGAAATATATTGTTATCAAAGCAGTGTTTCGGAACTGTTACAGAAGCTAAATCAGTATTTTTGAGTTGTTTGAACCCGTTGCCGATAGTTAGAAGTTGTGGCAGTGACGATGATTTCAACAAAATATGTTTTTATGTATTTTTATTTATGGCAGGGAGACCAAGTCCAGATTACGCTATCGGCGCGTCTGCGTAAAGAGCAGTATATGGCGTTTGGCATTTCTGGAGCTGAAGGTAGACCCGCCATGCTGGGGGCGGATGTGGTTGTTGCTTATTGGGACAGCAGAGCGAACCAGCCCCGTGTGGCGGACTACACAATAACACATCTCGCTCAGTGCGACGGGGAGCGTGGGGTCTGTCCCGATCAGCGG…
>novel.9569
CGCACGTCTAAATCTCGGCCGCGATACGAAACGACTAATAAATATCGATTTAAAAACAAAATCGTGGCGATCGAAAAGTGCGACAACAAGTTATGTGATTCTTATTTTATCACTTAAATATTTGTGGACAGAATCCATTAAGTTTGTTCGAAATTTACGATTAAGTGAAAATGTGACGTTATTTGTTTTCATTTTCTTTTTACATTTAAAAAATGGCCATTAGTGGGTTTTAGCGTGAAACGATGAAAATGCGCGAGTTGATAAGGATCACTTTTGTTTGTGTTTGCGCTTTCCTGCTTGCTGTGCGCGAGGGGAGAGGGGAAGATGTTCCAAAAGGCCTCGAAGGGTCTTTGGAACAGGACGTTAGAAAGGACTCCAAAACCAGCCCTTTATCAGATG…
>novel.9560
TCGTTCTAACTCTCTCTACTCTGTACTGAAATTTCAATATCTTGATAATCTTTTGCATGCGTGCTTCTGTATTCGTGTCAGTGGTAGATGTATTTTACAAGACCTTAGCCTTAATACCCACATCGAACATAAAATAGGTGAATACATAAATTGTTATGCAAAAGCGTATCTGACACGTCAGACTCGCGATTGTTGTCCAAATGTCTTGCGTGTGTTTCTTAAATGATAAGTAAAGTTTTTAGTGTAATGTTATGACGTAGATTATAAACGTATTTCACGTTGTTTAATAGTTAAACGCGTTGTAGAGTAGACCCGTTGGTTTCTATAATCTAATCGTTTTATCGCTTAGGTGTAAATTTGAAACACAATTGTGCGAGCAATGATGCATAGATCGCGGCA…
>novel.9561
ATGGACAATATTGGTGAAAATAAAACAGAAAACGTGAGCCAGAAAAAGGAACTACCACTTAATTTGCAAAAAATATGTTTAGTGTGCGGTGATAAAGCGTTAGGCTACAATTTTAATGCCATTTCGTGTGAGAGTTGCAAAGCGTTTTTCCGTCGAAATGCATTGGCTAGTAAAGAATTCAAATGTCCGTTTACGAACAATTGTGTTATAACCGTGGTCACAAGAAGATTCTGCCAGAAGTGTCGTTTAGAGAAATGTTTTGCCGTCGGTATGGTGAAAGAGTTTATAATGTCGGAGGAGGACAAAGCAGAAAAAAGGCGAAAAATAGAAGAGAACCGAGCCAGAAAAAGAAAGAGCGATTGTGATGAAGCTGTTTCTAGTTCAAAGAGTATGAAAAAA…
>novel.9566
TTTAATTTAAGAAAATGTCTTTATTGTCCAAGTTTTATCTTAATTACATAAAACGATAAATAAACAGTTATTTCAATGAAAATTGTATTCTTTAAAATTGAAGATTCATTATTTACAAGAAAGCCATTTGTATTTTGTAGCTAGCTGTAGATTCTCCATTCTAACTTTTTATAATAGTAATAAATCGATTCGATCGAATAAATTTCTGTCGTAGTATATTAATTTTATGAGATGCACTTTATATAGCCAATAGATCAAACCTTGTTGTTCGCTAATTAATACAAAGCTAGAGCAATTTTAAACACGACATGCATTGTTCGAGCTTAATACTACGAGCTTTAACTAATAAGTGACAAGTATTTATTTAGTCATATTTTACGTAACGTCACGTGACGCTAC…
>novel.9567
CGAAAATTTTAAAGAAGATATAAATTTTAATGGCTCGGAATGAAGCTTACGACGTATTATGAAAGAGCTAGGCTTTAGATGGAAAAAAAGAACAGAAAATAATCGGAAGCTGGTAATTGAAAAAAGTAACATTCGATTACTACGAATCGAATATCTTCAAAAAATAATTAATTATAGACAAAAAAGTAGACCGAACCGACCGAGTTGTAAACTACACCGATGAGCCCTATGTCGACTAATCACGATGATAGCGACTCGGGTGATGAAAACAGTGATGATGATGATGGTCAAGATTGATAACGAAAAAAAATATACAAATACCAGCTTCGCTTCAACTGAACCAAGACCTGGCAACAGCTCTAGTTTTGACTTAATAGAAGGAATATCTATTTTACCCCA…
>novel.9564
CATTTTGCAAGAATGTCAGCCAAATCATCAGAACTAGTGTTTTAAGATTTCTATGTTATTTCAAAAAAAACTGAAGTGATTTTGTGTTTGAAAAGTTATTATTGTTGATCTTCAAAATGGACCGTTTTATAAGCATGTGGAAAGTGCGTGAACTGGCCGACAAGGTGACAAATGTAGTAATGAACTACACAGAGGTCGAAGGAAAGGTTCGCGAAGCCACCTCTGATGAAGCTTGGGGTCCAACTGGACAACAGATGCAGGAGTTGGCCCTGGCCACCTTCACGTACGAACACTTCCCCGAGGTCATGTCGATGTTGTGGAGGAGGATGTTGCACGACAACAAGAATCATTGGAGAAGGACTTATAAGTGCCTACTGCTACTGAGCTACTTAGTCCGCA…
>novel.9565
GTTTTTCATAACTTTCGGCTGTCGTCGAAGAAAACTCTTCTTCTGAGTAACAGTACAAGTTAATTAGGAATTGTTGTTTATAGTCAGTCACAAAAATTACTAAGTAATATACTCATAAATTCAGTTAGGTAGTACAAGAAAAACATAAGTGGTTTATGTCCCTTTTTTGTGTTTTTTTTAATGCAAGGTATCGAAAACAAAGTGATAATGGCCGAAAAGACAGATCAAGATAACCCACCTCCACCTGTAGAAGAACCTGGCCAAGCTATGGACAAACCCCCAGAACCTAAACCCAACCTAATAGACAAGCTTGTAATAATTTTTGCCGAATCGACACATAGCCCTCGATTCACATTGCCGGCATTCATGAAAGCTCCACCGAATGAGTTGTACCGACGA…
>novel.12206
TTTTAATAATAAAAGGTTTTTTTTTTTTTTTTTTTTTAATGCCAGTACTAAAATAATAGATTGCGTGTAACGGAACGTAATGTTCTTATCTCTGATGTTGGTAGCACTGTTATAAAGTGTCAAAGTAAACTATTATTTATAGGTTATGTTATTACAATGATTTTTTGCACTTATTTTGTTCGGAGCAAAATATACAAGTTGTTTTTATCACTTTATTTCCACTATTAGTCCTTATTACACGATTCACTTGCACAGTTTATAGTTTTGTTCAGTATTTAAACAGTTATGTTTTTATATTCTGGGAGCAAAATTTGTGACGTTTGTACTA
>novel.12207
CGACAATCAATCGCGTAGTCGGAGCGGCTGAGTCGTGGGGCTACGCGCATGCGCTCGCTGGGAAGCGATCGATGCGCCCGAGGGAACGCTCAGTGGTCGCGGAGCCGTCGCGCAGTCGAGTGCACAATGCGTCCCCAGTGAGGCGGGAAACGAGCCAAGCTGTATCTCCGCGAGTACGGTGCGGAGGAGGAGCGGCCGGCGTGCCGGGAGGAGTGGCGGCGCGGCGAGTGGACGGGCGCGCGCGGCCGGCTGCCCCAGGTGGACCGCAGCCCCTCACGCCGCAGCCCCTACCTCGCGCGCGATGACGAGCCCTCGCCCGCGCCCGACGAGCGCGGCCGCTCCGCCTCGGCCGGCGCCCACCACCGCGCTCGTCCGCGTCCCCTGCGCTACCAGTCGCTC…
>novel.12205
TAATAATAATAATAAAGCCATTTAATCCAATTCTCACTCTCGATTTATAACACAATGATTGTTAGTAAGTTGTAGTTTAAAATTAAAAGGTTACATACTTATAATTAATTAATTATTTAATATTGGTACTATTTATGAGATTTGGACCCCTATCTGGGTAAAGGCCTCCTCCATCCTTTTCCATGACTCCTTGTCCTTGCCTGATTTTATCCAGTCGTTTCCTGCGACGTGTGTTATGTCATCGGCCCATCGTCTTAATTGTCGACCAACATTCCTTTTCCCCATTGGTCCTTTCCATCGTGTGGCTTCAATGGTCCATCTTTTGTCTGGGTATCGTGAGATGTGTCCGGCCCATCTCCACTTAAGTGAGAGTGCGTGGCTGAGAGCATCGGTAAGTTT…
>novel.12202
GTTTGAAGTAAAGCTGCCAGCAAATAAATTACAAAATTTACTTTTGACAAATTAAAGCCAGTGATATTTAGTTTACGATTGCGCATTGTATTTTAAATAGTTCGCGCACTCATCAAGTATACGTATTTAACGTAATTTAGTTAATAATTCTATTATTTTTTGTCTCTATTCAAAATTTGATTCTCAATTCGTATTTGTAAAGCTCACTATTACTCACTAAGTTGTTTCAAGAGGTAACACTGAGCACTGAGCTCCAGAGTTATCGACAAATTGTTGATCAATAAATAGATAAAGTTTATCAAGTGTTAATTTGTATTGTATATCTGGTGAGAAGTTACTGTGACTTAAGGATCATGGGATTTTTCACTGCCCTAATAGTTAACATCGTAGGCGGAGCCG…
>novel.12203
ATCATTTCGTATTATAGATAAATATGGGTAATTTTTCATAGAATTTGTTTATAATTTAGAACTGGTTCAAATAAAAACCGCCGCCTAAGTCAGCGTTTTTATTATTTGTAATAATTAATATCTATACTAATATTATAAAGAGGAAAGATTTGTTTGTTTGTATTCAATAGGCTCCGAAACTACTAAACCGATTTGAAAAATTATTTCACTATTTGGAAGCTTCACTATTCCCGAGTGACATAGGCTATATTCTTTTTTCGAAAAAAATTAGGTATCCTTACTAAAACTCCAATAACCCAAGGTGTAAAAAAAATTTACCTAAAATATTATTTACGTCGCGTGCCCTACGAAAACTATTGATGATAGAATAAAATAATGTACTACGACTTTGTAAAAAAC…
>novel.12200
ACTGAAGACGCATCCACCGAATGAGCGAAAAGACGCTAGAAAAAAACATAAAGCATCCTAGCGAATTTCTTTTAAGAACAAACTTAGGTTAATGCCACACGAAAACTCAAACTTCGAATGATTTGTATGTCTATGGAGCGAAAAATTAAAAAAAATCAGTAGATTTTTCGTCACTAAAATGAATATAATTAAGACAAGGTAGAAATTCTAGTGACTACCATTCTCTCATAATACCGTATTCTGAAAAGGGAAAACAATAATTAAAGACTTATTATGTGAAATAAAAGGAGAGGCTGTCTGTCAAAGGCTATATAAAAAAAGAAAAAAAAAACATAAATCTGATTAATATTGCATAATATCGACCAAATGTGACCATAAATTTATAAACATAGAGAAGAA…
>novel.12201
ATGGCATCCAAATTACAAGAGTATAAAGACAACATAGAACAAAGTCTGAACGACAAAAGCAAGCCATGGACGAAATATTTTGAACTAGCCGAACAAAAGGTCGGCGTGAACAGATTGTACATTTTCTTAGGCTTGGTCGCGTTCACCGGTTTATATTTAGTGTTCGGTTTCGGAGCTGAATTAATATGCAACTCGATCGGCTTCGTGTACCCCGCGTACATGTCTATGAAGGCTCTGGAGTCACCGCAGAAGGATGACGATACAAAATGGCTTACATATTGGGTGGTGTACGCCTGTTTTTCTATCGTGGAGTACTTTTCCGATTTCATCGTCGGCTGGTTTCCATTGTACTGGCTGTTAAAGTGCATCTTCGTGATCTGGTGCTACCTGCCGACTGAA…
>novel.12208
TGACGGCTGTCATGGCGTAAAAGTGTACAATCTTTGTGCACAGTAAAACAAAAATAATGATTTCCCGACGCATTAATTCACAATTGTGCATTAGAAATAATAGTTTTCAATCAAAAATATCATGATAGACGTGTCTTAGCTACGTTTAGTTGCGTGTATGCATTAAAATGGACAAGAAAAATGCCATTAGAAGAGCCAAAAGGCCATCAAAAGTGCTGGAAGAAAACTACTGGGATTGTAGTGTTTGCACGTACAGGAATAACGCGGAAGCTTTCAAATGTTCCATGTGTGACGTTAGAAAAGGTACATCGACCCGCAAGCCTCGGCTCAACCCCGCTCTGGTGGCCGCGCAAGCGTCCGGCACGGCGCCCACGGGCAGCTCGGTCCAGAAGCGGCCTC…
>novel.12209
TCCGAATCGATACGACGCGCGTCACGTGCCGTCAACCGCGACCAATAGTCGCGCGCGGGCGGCAGCGGGGCCAGCGCGGGGACTGCAGGGGGCGGCCGCTCTCCACCAACCCACAGTACACGAGGAGCAGTCGCGCGGGGTAGACGTGCGTCGCGCGCTCTCCCATCCACACGAGTTTCTCCGAAAACCGGTCCGATGCATCGTGACATGTTAAAGTGTGCAGTGTCGCCACAATGAGTGCGTGGACTGAGGAAATGTTGTCCTGGCGGGACGAACGGCTTGGCCTTACCGAGTTACCGAGCACGACGACGAGGAGAAAACATCGTAGCGCGCCTTACAGACTACACCGGCCGCATTTGCCTTCCGCTCACGTGTCCGAGCCCCCGACTGAGCCTCAGG…
>novel.8969
NNTGCAAACTTGGGTTAACTTTTACGATATCGAGAACGTTAAAAAACTCGCACTAAGCACACTAGTGCCAGCAATACAGTGTGCGACCGTGCGTCGATTGAAGTCGTGTGCAATATTCGTTAACGTCTACAGTAGGCGCGCGAGTTCATGTCCATCCTGAGGAATGCGGTAGTGCTGTGACACATAGTTAATTATGGTAATGTCGATAATAACTACTGATTTAGTCAACAGCTGTCAATTTGGTTTAATGTAACATAAGGTAATTTGACAAATTATGAAAGAAAATAAATGTGATAAGTAATTACTTATTTATTTCTAATAGAGAAAAATATTTTTTTTATTCCAATTCAATCACTATCAAATGAAAAGTCAACCGACAGATCAGAGACGGAATCAGTA…
>novel.4234
AATGTTCATGCAACTAGACATGTAGTTTCAGAACATACTGCAGTACCTATCCGACTAACACACATATCACTGAAGACAATACACAAAGAATAATACATAAAAAACAAATATTGAGGATCCTAAAGTAATCAGTCAACTAACAGACTAAATTTCTGATATTACTTAACGGATAGAGCCCGCTGTAAACTGATCTCTGGGACCCCAACAATAACCTAGTGAGAATGAAAGAATGCAAATGACAGAGACCTAATATTAACAATATAATTACTGTTAGCAATGTTTAATTACCTCCCTCAATGTCACCCTAGCAAAGGGCTAACTTAAATAACCAATATTGGTTTTATTACACACCATCATCTGGCCCCAAACTGGAATTTCCTGTACTACCAAAATAATTCA…
>novel.4237
TTCAAGTGAATGGATAACACACATAAAATTCTTTTGTATGGTTAGTTTGCCTTAGTTTGATTGCCTGTTGTGAGCGTGACGGTCGTGTTTTTTGCAGAAAATGATTGACTTTGAAACACGTGGTTTGATGCCCCCGGTCTTCACGCCGCTGAACGATGATCTCACAATCAACTATGCGGCTATACCTGGATATGCCAAATACATGGCGGAAGCTGGCTTCAAATGTGTACTCGTTGGTGGTACGACAGGCGAGCATATGTCTCTAAACGTAGCGGACAGGAAGAAAGTTATCGAAGAATGGGTGAAAGCGGGAAGGAGCACTGGTCTTCACATACAGGTACAAGTCGGTGGTGCACCACTCCCCGACGTGCAGGAATTGGCGGCGTTCTGTCAAAAAAA…
>novel.4236
AAAAATAAAAAATAAAACTCCAAGAAAAATACCGTAAATAAAAAATTTTAATAAAAAATAAAAAATGCAAGAATCAAGGGATTTTTTTAGATCTGAAATAAATGAAAAGGTTTTCTGATTAAATCAGTAGTCCGTTCACACACCCACATGTTTAGTTATATTTTTTCTTTAAATGGTGCCTTTAATAGTTACTGTAATGTCTGTATCTGTAATCGAGTTAAAATCTATTCAATAACCAATGTATTTCAACCATGACGCCAAGCTCGGTCGCAATGAAACAGATGTATTCAATGACTTTAGAAAATAAACTTTTGAGTGAGGTTTGGACTAGATCTAAAGTATCATATATCATAGACTGCCTCAATAGGAATAATACTGAAGTTCCAAAGTATTTTAATT…
>novel.4231
TGATTTTCTTACATTTTGTACTAGTGATTGTGTCGTGGCGTGCAACCTCTGACAGGACGACATAGACAGACTAAGACAGATAATTGAAAATAATTCGAAAAGAAATGGCACGAGGGCGTACGTGACCAGCGGCACGGCAGTACATTTTTTGACTTCGAAAAAGACGAAAAAGAACGAATTGACCGTTCTCTTCGACCGTTCAGATTGGATTCTTTGCATTTTCATACTTTTTTTATTTCCAGTCAACGTGCTGCAGCAGGTCGAGGCAGAAGTGGTCGTGCTGGCGGTCAACGTGTTCGTGGTCATCACCAAGCCCGACCTTCGGCCTCTGAATCACTCGTCACTATGCCAATCGAGGCGTTGCCGGCGGGTCGAGCGATGGAGACGCCGATGCACCCG…
>novel.15277
AAACGATCTGGTGCCTGCGGAAGCTCGTCAGTATGTCTGAAATGTCCCGGTTCAGCTTTGGACCCGAATGGAGACACTGATTTAACGAGACGCCGGAGGAGGTCGTAACCGAACCGTCAAACACGACCCTAATTTTACCGTTAGGAGTTTTCAAAACCGCATGATGAGGCAGGAAACAGTGCTCCGTAGCACTCCAATCTACCTTGGAAACCGACATGTGACCTAAAGATTCATACTCCCGCATAAACTCTACATATTTCTGCCGGAACACCGCGTCGCGCCTCATGCGTCTCTCCATTGACAAAAGTCTGGTCTCTGCTGCCTTCCTCGAACTGCCTAGCAGTGGGCGATTCGCCCGAAAAGGAAGTCTTAACAAGAACCGGCCCGAATAGAGACGAC…
>novel.15274
GAACATGGTATGGGAAACAGGTTCCACAAGGTTCGTCAGGACTGTATTTTGATACACAACTGCATTCGTTTTTACACCTTTCTCACAAAAATGTACCTCTGTTAAGCCCCAATAAGAAACTCCCAACCATACCATGAGCCAGGATGGAAAATGACCTCGTTGGACACGCGGAATACGGTTGCTCGCTTCTTCACTACTGTGTGCGTACACCTTATCAGTTTGTTTGTTGTAGCTCTCTTCTACGGTAAAAATTTTTTCTTCCGAAAAAAGAATTTCCCGAT
>novel.4232
GTTAGTTGCAGATGGAAATCGATGGAAGACAGCTGAAAGTACGGGAAAAACTTGCGTGAGCCTCTAAACTTCCGGTTCTACTCTTAAATTATGGTTACAACAGTGAATTCGATTAATACAGAAATTAACGGTGAATTGTCGCGTTCGTGCCCATCAAAGAAAACCAAAATGGAAAACAAAGTAACTGTTGTTTTGGGTGCTCAGTGGGGCGATGAGGGCAAAGGAAAAGTTGTAGATTTACTTGCGGTGGATTCCGACATTGTTTGCCGTTGTCAGGGCGGGAACAACGCTGGACACACAGTGGTAGTTGACGGCAAAGAATTTGACTTCCATCTGTTGCCAAGTGGCATCATCAACCAGAAGTGCACGTCTGTCATAGGTAATGGCGTGGTGATCCAC…
>novel.15278
CCGAATTCAAGAGAGCAGCCGTCAGCGAGCGCTGGGATACGGCGAAGCGCGAGAATTTGTGTTTCCGGTGCCTACGGTTCCGGTCCCGGGGACACGTATGTAAAAAGAAGAAGTGCGGCGTCGACAGCTGTGAACGCACGCACCACGAGCTGTTGCATAAGAAACCAGCATGGCAGAAGCCGAAGGAAAAAGAAGAGGCGGTCACCTCGACGTGGGCCGCAAGAAGTGCGACAGCCTACCTGAAGATGGCGCCAATTACTGTTATCGGACCGGCGGGAGAAGCAGATACATGGGCCCTGCTGGACGACGGGTCAACGATCTCGCTGATTGACGAAGACTTCGCGAGACGAGTGGGCGCCAAAGGACCGATTGAACCCCTCTTCATCACTGCCATCGGAG…
>novel.15279
TGGTGTTAAGTGGTTACTGGAGGCCATAGACATCTACAACGTAAATGCGCCACCCACCTTGAGATATAAGTTCTAAGTTCTCAGTATTGTTACAACGGCTGCCCCACTCTTCAAACCGAAACGCACTACTGCTTCACGGTAGAAATAGGCAGGGTGGTGGTACCTACCCGTGCGGACTCGCAAGAGGTCCTACCACCAGTAAATATTTATTTTGTATTTTTTAGTTGGATTTTCTATAAAAGCGTATTTTGTTAGTTTTTTTAAACTATTATTTATTCGAAGACGGCCTTTTGTATTTCTGTCCTTTTGTATTGTTCTAGAATAATGTTCTCTTCGTTGCTCGATGCGGCGCGGAACTCTCCGTTCCGTGGCCCACTATCGCCCGCCCAGTGCCAGTCG…
>novel.4239
GAAAGACACAATAGGCTAACTTCGACTGGATAGCGTTATCTCTGTCACACGAAAATGTATGAATGAGAAAGACGAATATAACTTCTCTTTCTAAAAACCTCGGTAATCGATAACACTGACGTCACAGAGCTGTAAACAATTAGAATGTCCATTCATTTCCGTTTTGATAACGTCCTATGATAATATCATAAATAGATGGAGTAACGAAGAAGTGCTTTGTAAATAGACACTAGAGGGGCCTTTTCGGATTTAAAAAAAAACACGCTTTTTGAACACATTTCCTGCACGGCTATCGTTAAACAAAGGAACGTGGCCATTAGCAGTGAGTGTTATAAAAAAAAAAAATATTATTTTTCTAATTTGTACGCTGACCGTACTTTTGATACTAAAAAAAATTAG…
>novel.8964
CGCACGTCTCGTGAATGATACAATATGTACTTGACCTCAAGGGTATCTGTTGTTTTTTCTAAACATCTTTTATGTTTCTTAAATACAGATCGGACAAATACAGAAGTGTCAGTCGTGCTCTGTTGCTCGAAACGATTCCAAGATGAGGGTGCTGTTAGTTTGCCTGGCAAGCTTACTAGTCTGCCTGAAGACGGCTGATTCTCACTCATTGCCGCAAAAGGATTACGACACCGACTCCAGCAAACATGACATAACCGATCCACTTAATGACACCAGCGAAAACAATAGCAGCTCAGTCCCCGAAAACTCCAGCGGAAACCTTGATTCTAACACCACAACATTCATCCTACGTTACATAACTACGGGTGACAAGAAAGAGTACAAGGGTATATACGCCCA…
>novel.8742
ACAGTCGCGACTCGAACTCCGGACGGGTAAAAACAAAACCAATACGTACATTATTTGGTCGTTAAGAAGTTTTAAACTCTTGTATTTCCGTTGATAATTTTTATAATGCTGTTTGAAATACGTGTTTTTTTAACGCGGAATTACGCCTAGTGACCGTGCGCTCAGAGATCCGGTTTTTAACTTATCGATGAGTACAAGAGTCAGGCTAACGAGAGCATGGCGAACGCTTGGCGCATCATCACGCTGCCAAACTGGACGGTGGAGAAGCGAGGGTCCGTCAGGGGAGACGTCGTGGAGTCCAGGAAAGTTGAAGGCTACGGCAAGGTCTATAGATTTACGGGCGTCGTCAACTGTCCCGCCAGGTTTCTATACGAGGAGTTCAAGAACAACCTGACGAAG…
>novel.3959
TTGACCTTTTAAAACAGCTCCTAATTCATATATCGCACACACAGTGCCATAACGTCACTTATGCAAATTATATAATTTTTGAGGTGAAGAATTTGAAAATTCAACATCTTATTACAGTTATAAATAGTTCTTCTTGACTAAAGAATTTTTATTTTTATTGCATAGGTTGGGGGAAGAGAATCAGTAGAAACAAACACGTCACTAATCTATATATATAAAAGAAAGTCGTGTTAGTTACACTGTTTATAACTCAGGAACGGCTGAACTGATTTGGCTGAAAATTGGTGAGGAGGTAGCGTAAAACCAGGAGAAGGACATAGGATACTTTTTATAACGTTCCCGTGGGACGCGACATAAAACGTGGTATAACAAAACGCAACTGATATGGAATAACAAAAC…
>novel.3958
CTAATAAAACACGCTCGGAGGTTGTTCACAGACTAACTATATTTCATTCTTATAATAGACAATTATGAGGTGTGCCAAATATTTGCTAACAGATGTCGCCATCCACAGAACATTATTTTGATACTAACTTTAACACCTCAACTTATCAAAATAATCTAAACCTTAAATAACAATTCAAAAGCATACTGTCACAAACAATCCAGTAAATGCATACTTAGCTACTTAAAATATATATATTTTTTTTTTTATAAATCACACAATAATATGCATGCCTAGCTTCTTAACAAAATAGCTATGTTTGACACTACTCAAGCCCTTTGTTAACAGGTCTGCAGGCATTTCAGATGTTGGCAGATAAACT
>novel.3229
ATTTTATGTTAAGATTTATAAGGACCGTGCTTTACATTAAACAAGGTAGGTATATGCCAACAAATTTGAAAAATATGATATTTTCATTGTGGCTACTGATTAATTGTAGCACTTACATTGTCCGCATTTAAACGTGTTTAGAGTAGGATGACTTACCACATGTTAAATAAATTAACTTATTAATCTCCACAATTTTCATATTTTCTTAGTGTTTAGAAGACTTCGGGCTCATTCTTAATTTTTTCCTTTTTGCACAGAGAACGATTTACTCGAAGAATAAAACTTATACTTTGGTGAATAAAATTTTATTATATCCAATAACAATAACTATAAACTGAAAATAATGTTGTTATATATTGCACGAATAAAACATTTTATGTTATTTAGGTTCCATGCCAA…
>novel.3228
CAGCACTGTCGCGTTCGTTTGTAGAGTAGAGTAGGCAGATGGATGGATAGGGATAGGTGGGCGTCCATCTTGAAGTTTTGCTGGGTTTGAGCCGGTTTCGTTGAAAAAAAAGTGAATTATTTAATTTAGTTTTAACTTTAATTATTAGTATCAAAAAAGTTCTATGGATTCTGAAACTGTTATATAGTGTAGAGTAGGAATAATCACAGTAATGTTTTAGTAACGCTACTCAAGACGTACGCGATTTCCGGAAAGACTATCGCAGATAAAACCTTTGGTTTACAAAGGCACAGTACGATGGCAGTACCTAGTAGAGCGAGGGTCTACGCTGATGTGAACTCACAACGTCCAAGGGAATATTGGGATTACGAAAGTTATGTAGTTGACTGGGGCAACCAA…
>novel.3227
CCAGATCATAAAATCAATTAAAAAAAAAAGAAATTAGAAATATTATTGGGTGTTTTTTAGATTTATTTTTTAAGAATCTAAAACTAAACCTAAATTAACATTAGCAACATGAAATGTAAAAAATGCAATTCATCTTCTGCATTAATTATCTTAAGAAAAAAAGATTTGTATTGCAGAGAGTGCTTCCTAGCAAATGTAACTCATAAATTCCGTTCTAGCCTCGGAAAAAATAAAATATTAGGAAAGGCAGATAATGTTTTGATCTGTTTGTCGGGGAAGGAAGGCTCAACGGTTTTATTAGATTTGATTAATAATGCGTTATCCCTTGATAACCACAAGAAACTACGAATAACTCCAATTTTTCTACACTTGTGTGAAAACTACGAAACAATAAAGAAT…
>novel.3226
ATTTCAATTTTTAGCACTTGTCAATTGTTTTTGGTTGTCTTTGTCTTTTTAGTTTCCGTCATCATTTGAATGGCTGTTAGGTTTGCTCTATTAACTTTATTTACGTAAAAATTCAATTTAATTGTATGAACCAACGTTTTTATTGTATTTAAATACAATTCAAATCTAAATTTTGGAATAATCAGCATGGCTGCTTTATTACACGAGAAGGTTTGGTTAGACCGGAATGTTTACAATGATGCTGAAAAAGCTTATTATGAATCTTTGTCGAAGGTCCAAGCACCATTATCGTTAGCTCGATCATCATTGGCCAGTGAAGTCGCAAAGGCTAGACAGCATATTAAAAATTCTTTAGAATGTATGGATAGTGTAGCAACTTTGGCGGGTGTTCCTAATACA…
>novel.3225
GAACATCCTACAATAACATGCAGTATTCATTTCAATAATTACACAAATATTATACTCTCATTTAAACATTGCACAACCATTAAAGGGGCTCGGCTGGCGACACGACAAGCAACGCAGCCATTAATTCACAACGCCTGATTTACGTATTATTGCTACTGACATTTGTGACTTATGACGAGATTCTGAATCACGATCTAACATCATTGTAAGTATACATTAAAGCTGCAATTTATGATAAGTATATACATAAATACAATTATTGGAATAAGTTTAAGTAGGTAAAACAATGTTATAGTCCGCCCAACTAGTGGCTAACGCAGACTTTGAGCAACGAATGCTTATAAAATACATGTAAAAGAAATAATAATAATATTAAAGAAATATAAAATTGTGGATACA…
>novel.3224
TAAGAATATTCATCTATTAAAGTTTTTTGAGAAAAATGGGAGCCTTCCTTTCCGTGAAATTTGGTATGAATAAACAGATTCGCAATTTAAAGTTTAACCGACTTAACGATTCGAAAATTTGTTTCTAATGTTACAAAAAGAAGTAGTATTTTTTCGTAAGTTGCACTTGAGAGTGGACAGTGGGCAACGTCCTCGGACAGGAGGGCCAGCATAGCACGGGAGATAAATAGTTGATGTCGGTGCGTAGTGTCGGGCGCGGGTAGCGCGGGGAGTGCGGTGAGTGGCGGCGGCGGCGCGCGGAGGCTGCTGCGCTCAGAGCACCTGCGCCCGCGCTCCGTAGCGCCGCTCGTCGCGTGCTCGAGTACCCGCGCTCCGGCCCGCGCGCCGCGTGAACACGCC…
>novel.3955
AACTTTGTATGGGAAAAAGGTGCGGCCACAGTAGCAATATTTAGAAATGAGGTTGCTCACGCGAACGTGTTAAGCTGGAAAGTCGAACGCGTCGAATTAAATATATCTGGTATATTTTGTCTATCATAATATTAAATATACAGCGTGTTAATGACGTTACGAAACTATGTGGATAACGTTTTAATTTAAATAAACTTCACTTCTAATATCCGAGGCAAACGGATATTTTTATACCAATTATCGTTCACTTCCTTCGGTCTGATTCTGATAAGAGCTCTCCGCAGTGACCTGTTGGACGCCGACTGCGATCAGCGTTCGAATTAAAAAAAAATTTAACTGTTCATTGTAAATTGGATTAAGTAGTGACTCAAATATTTGGTGGTAAATATCTTAACTTTG…
>novel.3222
GAGGAGCAAAGAGTCCACAATGCGAACGATAAGAATATCACCGCTCTGAATATCAGCAGAACCCTCCCACGAAACGATGACCGGGGGGCACTCCTCATCGGCCGCACCTCCGCCTCCCGCGGTACACTCCTCAGCCATCCTTACGGGAAGATTAAGTTCGTGAGTTTCATTTCCTCGCCAAAGACGTGACTCTCTCGGTAAAACTGGCAAATCACAATCTATAGCCCCCAGACGCTCTTGTAGTCTTGCCGGTGAATGCGCTGGGGTGCCG
>novel.3221
GCTCATCCTGCCGCATGGTCTGCGCTGCGGTCTCGTTACGTCAAAACATTACTTGTTTTAAAACGTCTTTCACATTTCCTGATAAATCAATAATGAAAGTAAAATAAATAGCTACCATCATCTAGCAATACAACTAATGTCAGACCTAGATTGAAGCGGAGCCAAAAGCGATCTCAAGCTAAAATTCATTTTAGGCTTTGAAAAAATTATGTGGTCGGAATCGTGGTATCGCAAGATGAACGGCGAAACGAGGACATCTTGGCGCTCGTTCATGTCGTTAGCGTTAATCCTGTTAGCGCTAGTTAGCTCATGCCTCGGAGAATATACTTTATCTTCTAAGAATGGTATTAAAACTGAATCTAGTTTAGAAGCTCTGTTAAAGATAGGTTCCACAAATAC…
>novel.3220
AATAACTCTATGGCTACTGCAATGTACATAATTGTCAAATGAAATATTCCAATAACTTTGTGTAAAGGGTAAAATAAAACGAATTCCTCATTTCAGGAAACTGTTATGTTTTCTAAATTATTATTTATTTTCCTAATATAAAATAAGCTACACTTCCAAAAAGCTTCCTTACAAAAACTTTGCAGTGTCGGTCGTAATTATTAAAAGAGGATGCCAATCATAAAGGATTTGTGTAGATTGTGTGCTACTCAGGATGAATTCTCCAAAGATTTGTTAGATGAAAGTAACAGAAATGTTTTAAACCTTATAGAAGATTTCCTGCGGATAATAATTTGTGAGAACGATACTCTACCAACAAAAATTTGCTTAAATTGTGAAGAAAAAATGGTGTCTCTTCAA…
>novel.11023
CTTTTACCTCCATCATGGGGCATAGACAAACAAAACGCCGGCCTTTCCGCTGAAGCGTCTTGTTGTTTCAACGCGGAATATTGGTAAATGATGGCTGCAAATAATTATTTTGGGTTCACTCACGGAGGAACCCAATACGGCGCGGCTACAGCTAGTGCTGCATATGGTGGTCAAACCGGGTACGCCGTAGCGCCCGCTGCCACTGCCGCCACTTACGGCACCCAACGAGCCGCTGCCACTGGCTATGATACAGCATATCAAGCTGCGGCTGCCACACAAGCTGCTGCACATGCCCACGCCCACGCAGCAGTAGCAGCGGCCTCAGCATATGACGCCAGCAAGAGTGCGTATTACCAACAGGCAGCTGCTGCCTACCCGACAGCGGCACCCCCACAACCA…
>novel.11022
TTCCTCTCATCATACTCAATATCCTGACAATAATGTTCAAACTGTTACTGGGATAATGAACATTGATATAGAAATATCAATAGAAAATATAAAAATCTTAATAGTGTTATTATAAGATATTTTAATTTTGTAAATCAAATAAAAGTTAAATTTGTATGTTGTAAACTTTTCAACCATCCATACATGCTCAGAACAATTTTTACTTATTGCCCCATTGTCTATTTTCTGCAAGACACTAAATATAACCAACCAGCATGGATTCAATAATTCTACCCAAAAGCACTTGACACAGGGTGGTTTTCGTACAGGCATTTTTGTCACATACTGTCTGGTGCTTCCTCAATTTTTTCTGAGTACTTTAATAATAAGTATAACATTCTTGAAGAGGGTTGAATATGC…
>novel.13940
AGCGCGTTATCAAAAAGACAAAGGGACCGAAAGAGGGAGTCACCGAAATCACTACAGTCCAAAAAGACGACGAGGCCCCGGTTACGACGGTCACTGTGGTAGAAGAAACTACCCCCGAAGAGAGCAAGCCAGAAGAAGTTGTTGAGTTGCCTGAAGAGGTGACTGTAGAGGAAACTGAGACACAGGAAGGTAAGCCAAAACAAAAGAAAATCACGAAGCGTATTATTAAAAAGCGGGTAGGGCCTAAAGTCGAAACTACACAAATCACCACCGAACAAGAAGACGACAAACAACCAGTCGTTTCTGTTCAAACCACAGAGGAACTCATAGATGACACAACTACACCACTCTCAGACATTACACCAGACACTACTCAGGTCGTTGAAGAAACCCCTGAGA…
>novel.2798
GTGAAGTTCAGTTTTGACAGTTGTAATGTAACAGTGCTCTTCGTATATTTTTTTTACCTCCTTGCATTTTGATACCAAAATATTAATTCTTCATATTGTAGTATTACGTGAACAAGATGAAAATAAGAGCCCACGCACTCCGGGAAAGGTGGAGTACGACCCGCTAGCATCGAGTGATATGTCAACGCGCAGTGCCACTTCTCTCCGCGCCAGACGCGGCCACAAGGAGCGATCGAAGAACTTCACCGAGCTGGAGAAACGCACGGTGCTCGAGCTGATAGCCAGACATAGGGACGTACTCCGCCAGGGTCGGTCCAACAACGCAACCAACAGAAGTAAACAGCTGGTGTGGTCCACGATCTGCGAGGAGGTGAACAAGCGTTGCGGCGGCGAGCGACC…
>novel.2799
TATCTTTTTAATATTTATATTTTAAAAAAAAAATCAACATGGCGCCGTCCGCCTCGTTCATAGACAATGCAGTTCACAATTTTTTTTTTCAATCTGGCTGTGATTTCCTATTCGATTTTATTATTCTGTATGTGTTAATGATGGCGCCAGTTTTTGAGGTAAACTTAACAAAAAAAATAGGATATCACACGTCCGCTCCGATATTAGTGTTCACAACGAACATAGATAGCATTTAAACTATGGTAACTCGTGGTAGGTATATAGCGTGTTGTGAGTTCGAGAAAAACGCCTAACCTATTTCTGATCTGAATCGAGGATATAAAAATGAGAAGTTGTGTAGCTTGTAATTTATATGCGTGAAGCAAAAACTTTGTATTCTTTTTTACGAAAATTGCGGAC…
>novel.13941
TTATATATAAAAAATATATATAAAAAAACATCGTAATTACACACGGTTACGATTATAGGTAATAAGATAATACTACTACTCTTACTAAATATTTAGTACAAATGGGTTTTTTTACATTTAGTCACTGTTACGAACACTGCTAGGACATCGACACAAGAAAAAAAAAAAGAAATACCGTCTTGCTTCAACAACGTGCACCCATTTCTTAAAATGTTTTTTTTGTTAATTTGATACCAAAACCCAGCCACGCATGCAAGCAACCTAATTATTGTTTTAGTGAGGCTTAATTTTAGAGCGAATAATTACGATGAACGTTTCAATGGCTATGTCGGTTGTTTTTTATTTAACGCGTTTATCTGTATAGTTAGTTCTATAGCCGTGCTATTCATGTTAGATGTG…
>novel.2793
GGCTTTGACTATCGAATGCACGTGTTTTGTTTCTAAGAATTAGAAAAGACCCTACACTAAACTAAATCCTATTGTTTTCTTTCCTGATTTTAAAAGCCATTGAAGACAAATGTGGATACCTATTCAAATTGTTTACAATACAGCTTAGCCGGACGTTATAACAGATCTAATTCTCCGAAATATTAGTTAACTGTGGTCGTTTTATGAGGTATGTCGTTATAAGCAATGTCGTAGAAAGCAATATTTTTAATAAGGCGGTCATATGGCATTCAGCCGGGACCTTTGTTCTTGGTTATTATAACCGGCATGTTGTATTAAACGATGTCGCAGTAAACGGTTTTGACTGTATT
>novel.2794
TTACGCTAAGAACAACAATAGATGAAATTGTTTTCAAAGATCAGATCTTTATCAACAAATCGATCAAGATTGACCAAGTGAATAATTGTAATTTATTTTAACTCGACACTATACCTACTACCTTTAAAAATATTGGTTTAAGTGTAACCTTTTTATAGGTTGTAACAATTCAGAAAATTCAAAGAGAAATCTTGTGAATTGTCAAAAATTTATCTGAAGTGGTGTTAATTATCACATGCCATCAATTAGAACTGTATCCCAATCAACACTATGCTGTTGATCAGCTGTGGATCATGTTTCTTCGACAGACATGGACCATAAATAATATGGTGCACAAAGTATTTGTTTATGGTACTTTAAAAAGAAATGAACCGAATCATGGCACCATGACGAACCCAG…
>novel.2795
GGGAAGTCTATTTAACGCGGTTGTAGCGTAGTTTGCGGCGGAATAAATAACAAAAATTCTGACAAGTGAAAAATGTGTTACAGTCTATTGTGATTGTGTATTATTACATTAAAATTGTTATATTATTTTTCTAACACTTAAATATTTTTACGTGAAACTTTCAAAATGAGGTTAGCAGGAGCGATTTTCACGAATGTGACGAAAATGCTTGATTTCTACTCGCAGTTCAACCCTTCGCCGTTGTCCATCAAACAATTCATTGACTTCGGTCTGAACGCTTGCGAGAGCAAATCATTCACGTTCCTAAAGAAGGAGCTACCAGTCAGGCTCGCGAACATAATGAAGGAGATAGCGTTACTCCCTGAGAACCTACTTCGAATGCCTTCGGTGGGTTTAGTC…
>novel.2796
AGCTGATCTGGAACGTAGTGAAATATGCCAACTATTTAATTTAGGGGTTATGTACAATTATTGCAAAGTTTTAAAAAATTGGTTTTTGTGTTAGAAATAATTAAAATGAAGATATACACAAACAAAAACAATACTGGAACGTTAAAACTGTTAATAGCGGCTAATTTAGCAGCAAAGAAAGTAGAAATTGTGGAAGCCGAGTTTGAAGACGATGTATTCGCAGGGCCCCGTCAGCTGCCGCTCCTCGAGGTCGACCCAGAACTAAGGTTCTTTTCCAGCAATGCGGCGGTCCAGTATCTGTTCCCGATTCTGGACATGTCCGAGAATGGGCAATGGCAACAGCTTCAAGAATGGGAGGCGACACGCCTTCAGCCGTCCCTAAGTGCTGCGCTCGGGAAA…
>novel.9957
AATTCGCCAAACTTATTAATCTAATTTTCAAGGAAAAATAAATTAAAATGATATAAATTTACATTGACATGAACTGAAAATTCATTTGCAATATGTCTAGTAGTTGGAACGGGTTTGGCCTTTGTCGTTGTTGTCATTCGAAAGGTAATTTCAAAACCCTCACTGCACCGCACACATATGAAGGGAAAACTGAAATGTATTCAGAGATATTGCTCAATACTTTTGAATTAAACGTGACTAAAAATTCCGACAGCCTAGATGCATATTGCATTTGTAGAAGATGCGAAACTAGACTCTTAGATGCTGCACAGTTCAAAAGACAAGTGCAGGAGTGTGAGCTTAATTTTTACCGCATTCTGGATTATAAAGATCTCCAAAATTTTGATGAATTGATAAAAA…
>novel.13155
GTACGGTTCTGCCTGAGGAGGAGGTTCGAGTGCACAGGCCGGTCAAAATGGCTGAATTGAGAGTGACCGGCCTGGACGACTGCACCACTAAGGATGAGGTGGCGGCGGCTATTGCCGCCCGGGGCAACTGCGCCCTGGAGAATATAACCGTAGGCGAGCTGCGCCTCGGTTATACCGGGGCTGGCTCTGTTTGGGTGCGTTGCCCGGTAGAGGCGGCCACCTCCTTGGCTGCTCCTCCGCCCGGGAGACCGTCGGGGGAACCGGGCAGGTTGCGCGTGGGCTGGATAGCGGCCCGCGTGCGCCTTCTCGAACCACGCGCCTGGCGGTGCCTCAGATGCTTCAGCACTGGGCACTGCCTTGCTAAATGCGCGAGTGCCGTTGACCGCAGCGGATTGTGCT…
>novel.13154
CAACGGCATTCGGCATAGAAGAGGAAGATTCTGATTTCAACAAGAAGTATATTCATGCTGTTGATGTAATATTGGCTCTGCTGACACGTAGGTTCCAGAACCCTCTATTGCACTATCCGTTCTTTTACAAACTGAGCGCTTTAAAGAAAAAAGAGGAAGAAGTGATCGAGACAATACTAACGGCGTCGAAAAAGGTGAGGGCATCATCACATTTAGCGTAGCGTTCGCATGGACTTTCACATATTTTCACCAGACAAAAGATGACAAAATATTTGAAGGATCCGGAGGAGCTCATCAGATGCGCATTGGAAGCAGTAGGACTGTGAGTGAGAGTTGACTGTGAGTGCGAGAGACCACCGCTGAAACATTTCCTTAGCTTGGCAATCCAAATATGGAAAA…
>novel.13157
GTCGCCGAGGCACTTTACGCAGCGGGGGCGCGCGTGGCAATTACGAGCCGAGTGGCCGTAAAGCTGACATCTGTAGCACTGCCCGGGAGTGCCACGCTTGTGGGGGGCTTCGATTGAGATCCCGGATAGGCCGCAAATTGTCGTGAGACATGCGATCTTCTTTTTGGCCTCCGGGGTGGGTTCTAACGCCACGAGTATCATATTATAGGGCTGTTTGCCCCGCCCGCTGTGCATCCGGTGCACACTAACTATCGGGAGGGCCTGAGCGGTCAGATCCTCCTTTATGTAGTCGATGTCGAGTTCTTTAGGGACTCCGCGTATCACTACGCGGAGCTCGCGGTCCTCCTGAAGAGCATAGGTGTGGAAACCTATGTTCTCCTTTCGGAGGTATGCTGAGAG…
>novel.9954
ATCTGTTATAAGGTACAAGTTGAAGTGAAGTCTGCCTGTAAACAGCAAGTTATTGTTGGAAGACTCACCGCAATACCGCTAGTGTAGCGAAGTGGAAATTATATGAATATAGCAGTTTTGAACAGAGTGAAGTGTGCCGGGTTGAAGTGAAGTGTAGTGGTTTATGGTGCTGTTTTTAAAATCCTTCCACTTGCTACTGTGGCGCCACCTTAATTGGCCCCATTTCAGCGGACACTTTTTAATACACTGAGCTGGAGACTCCTTACTTCTACCCTCCATAGCGTTAATAAAAAATCCCCGACATATCAGTACATTGGCGACACTGCCAAACTTGCATTCGGGACACCGATGAACTAAATACACAATTCCGTCTCAATTCTTTATTCTTTATTTGAATGA…
>novel.13151
GGTGTGCGGGCTGCGCGGCAAGGAGCCCATCGTGTGCTGCACCGACTGTGAGCTCGTGGACAACATCGATAACATATACCTGACGAGGAGATACAGCCGACTCGAAAAAACAAATAAAAAATCTTGGGACGCTTGTATCGATTACGTTCTGAACATACCTGAGTATTTTTGTACTAGTACCGTGACGTTTAATATTAACAAAGCTTGGGATTCGGAGAAGAAATGTCACAGAATAAATATTACTTGGCAGTCACCTGTAGGCGGTGAAGACGCCGAAAGAGCGGAGTTCCCCTTCATGGCGTTGCTGGGGTTCGGGGCGAGCGCGGAGGAGGCGCAGTGGCTGTGCGGCGGGTCGGTGCTCTCCGCGCGGTACATCCTCACGGCGGCGCACTGCATCTC…
>novel.13150
CAGGCCGGTCAAGTCTCTCATCCGTCAGATCCAGTTGCTGCTGAAGGAGTACCTGACTTCGGGCGAGCTCGCGGAGGCGATGCGCTGCGTGCGGGAGTTGGAGGTTCCTCACTTCCACCACGAGCTGGTCTACGAGACAATACTCCTGGCTTTGGAGACCATAAATTCTGGTGTTGAAGAACAGCTTTGCACGTTTCTTGCTGAATTGCGGAGGTGCTGTATAGTCACGCCCGACCAAATGGACAGGGGCTTCATCCGCGTGCTCGAGGATATGAATGATATCGTCCTGGACGTGCCTCTCGCTTACATCATGCTGGACAGGTTCTTGGAGCGGTGCCAGACGAGGTTCAGGCTCGGGGACAACGTGCTGAAGCGTGTGCCGACGAGAGGTCGCAAGCG…
>novel.13153
CTACGACAGTACACATATAATCCTATATATTTACAAACTATACGTTTGTTGGAAATTGCTAACATTATTTCATATTTCCAGATGTCCAGCCACTTGAAAATAGGTGTAGTAATGACAAAGCTATCCAAGTAGCTCCAGCACAGGAACACAAAGGCAAGGCAAGTGTGTATTGCCACATCACCCCTTAATATATCTGAAGCAAGTATAAGTAAACAATCAGAACCAGCAAAAAAAAAAACTGTTGTTCCTGAGGACAAATTTGACAGTGATGAGTCAAATGCACCAGCAACAGAAGGATCAACTGTTGACTATGGGTTATAGAAGAAGAAGATTAATTCATATTTATTTAAATTAATATTAATGAATATTAATTTAAATTATCGTGCAAAATTCGTGGTC…
>novel.13152
GTTAATTCAGCATTGCTGTTTCTGACATTCCCAGTCTCCCTATTAATGATATTCCAAGTCATTTTAATTTTGTCAGGTGCATTTTTTATAAGATTGCCTAAGTGCAATGACTTGGCCAATGTACAGACTTTTTTAAACAGCTTGGAATATTTAGAGACATACTCATGAAATGACTTATTATGATTATATGATTTTTCATGATAGAGATCGTATAATCTCTGCCTACTTTTGTGAATTCCAACAGTCGCCCATTCATTGAATGATCTTTTATTATGTAAGATCAGAGTTTTAGAAGTAAAGATGGCACTAAATTCAGAATTAATAACATTAAATAAATCCATGTAATGAACATTAGGATCTTCACTATAACAAACATTCGGAAT
>novel.9953
CGCGACATTTATCTTTGTAATTAAAGGTGCGTTTTATTTGGTATCAGCAGCAACAGTTCGATCTTTTTAAATGAACTTCAATTAAGTTTACTTCATTCGAATAACCAAAGAAGTTTTATGTTAAGATAATTTTTGCAAATTTTAAACTTCAAATGGCTCTCCTGTAAGTAAACCGGTAGGCAGCGGCTTGGCTCTGCCCCTGACATTGCTGAAGTCCATGGGCGACGGTAACCACTCACCATCAGGTGGGCCGTATGCTCGCCTGCCTACAAGGGCAATAAAAAAAGGTGGGTAGGCAAATAAAAGACGTTCGTAACTTGAGTGCCGTTACCTGAACTGAACCGATAGGCTAAAGATGAAACCTTCAATAGGGATTTGAAAATAAAACAGATTTATTAA…
>novel.13159
CTTTTGTTTCAGAGCATGGCGGAAGGGTTGACTCACCTTGCGGTGGTCGCAGAGCCGTACCGGGTCCTTTTGGGTCCCGATTGGGCAGGTGACCTTGACGGCCGGGTTGCCATTGTCAGGCGTGGCTGTGTGGGTGCTCCGCCCGGATTCGACCTCGTTGAAAGGGGTCGCGGCTTCGTGGCCGTCCTCTGGGCCGAGATGATCGTGGTGGGAGTATACTTCTCCCCCAACAGGACGCTCGCCGAGTTTGAGGGCCTCCTCCTTGAGCTCGGTCGCGTCATTGGGAGGTCACATTCCCGTCGGATTCTCGTCCTTGGGGACCTCAATGCCAAGTCATTGGCTTGGGGTTCCTCGAGGACGTGCCCCAGAGGAACGGCGGTGGAGGAGTGGCTGGTCGGA…
>novel.13158
GTTCGCGGTTGGCTTCCTCAGTGTGGGAGTAACATCGTGTAAGAGAGGTGGAACCCGTAAAATTGTAGTTTGCGTGGTGGCTGGTAAGATTTGTTGCGGTAAGAAGTTTGCATGGTGGTAAAATGTCTTGTGAGTCTGCACAGGTAGCCGGAGGTGAGACTTCCGCGGTCGCGGCCCACCCAGTCCGCGAGAACCGGGCAGATCGCCTCGACGGTACGGAGGCCGGCTGACGGGTCCGCCAAACGACGAGACCACGCCTCCAGCACGGACTGCCGATATTGGAGCCCCCACGCTCCGGCTGCACTTGCGCTAGGGCGCGCCGCCTCGTAGGAGACTGTGAGGTATCATTGAATAACTGCGATCGCGCGCTGCCGGCGTCGCAGCGCGGCGACGTTCTCG…
>novel.13949
ACGGTATATCTAACCGCGTTATTAAACTTCTACCCGTCCAACTCATCGTGATGTTGGCATCTATTTTCAATGCCGCTATGGCGAACTGTATCTTTCCCGCGGTGTGGAAAGAAGCGGACGTTATCGGCATACATAAACCCGGTAAACAAAAAAATCATCCGACGAGCTACCGCCCGATTAGCCTCCTCATGTCTCTAGGCAAACTGTATGAGCGTCTGCTCTACAAACGCCTCAGAGACTTCGTCTCATCCAAGGGCATTCTCATCGATGAACAATTCGGATTCCGTACAAATCACT
>novel.2579
CATTCATCGACGATAACAAGAAAAATGTACTCAAAGGTAACTTATCGCAGCACCAAGAAGAAATATATTCACCAGTAAACATAAATACATTCTAATTTTATTATTATCGATTTCAGTTGGCATTTATCGCTTTATTGGTGGGAGCAGCAAAAGCCAGCGGTGGCTTCTCCAGCTTCTCTTACGACGTTTCGGATCCGAACACCGGAGACATCAAGGACCAGCATGAGAAACGCGTCGACGGCAACGTTATCGGCCAGTACTCGCTTCTCGAGGCTGACGGTACCAAGCGCGTGGTCGAATACTCCGCTGATGAAGCCGGATTCAAAGCTGTAGTGCACAATGAGCCTGCAAATGGGATGGCAGGTTCTCATGGTCATGGCAGTGCCTCTCTTAGCCGTG…
>novel.2574
TGTGGCATCATCCTGCCACGGCTACCTGAGTGCGGACCTGCGCGCAAGAATCAGGTGATGCGTGCGCGCGCCAATCAGGAGCCAACGCGCGGCCGCGTTATCGCAGGTGACGCCGGGCTGCTGCGCCGGCAGTCCGCCACAAAGCCTCGTACTGATCGCGCGTTTCTCTCTCATTATTGTAATTTCATATATTTGTTAGTCGTTTGTTTTGTGTCTCGTTAATTTGTTAATAATCTGTAGTGTATCGTGTTGTCGTAATATATAACTATTTCTCGTATTGTTTCGTTTAATTTACCGACATCGCTTTGCTTGTGGCCGGACGCCGTTCGGGTTCGATTCCTGGACGTATCGACAGTTAGTGGGTTGATACACGAATATAACCCGCTACAGACTTTTGCC…
>novel.2576
GTTAATCTTTTATTATAAATTCAACTGCAATAATTGGTCTTAGGTTACAACGGTCAGTGCCAAATAACTTCAATTTTAAGTTGACATTCGTTTGTATTATTTATTATTGTCGTGAGTGAATGTAGCGTCTGTGTGTTATATTCCTGATATTTAGGAATAAGTTGCATTCATATTTATTATTATATTTACATTTTAAGATATCATTATAGAATATATTATAGACGAATGTTTATCAAGGCTAAGTGACTTTTATATATTATTATTTTAGATTCAGTTTTTATCTACCGTTGAAAAGACAGCGTTTTAGTTTTCTTTTAAATGGCTATTATTATTCCTTTTATGTAAATCTTTAGTCACATTTTACTGAGAGTATTCAATTTGTTGTTATTTTTTGTTTGA…
>novel.2570
GACTCTTAATTTAAAAAAAAAATTGACATGGATTGTGGCGCGTAGATTTTGAATATGCGAATGGAAAGAATAAAACATTTGTAAATAAGATTAATCATTCCCTATTGTGTGGCTTCCAATTCAACGCGCCACTGCCAGTTAGTTCTAATAGGATTTTCTGTTACGAACGGATCCGACTTCGCGGAAAATCATTAGTGGCGGTTGCAGTTATCTTAGTGCTGAAGTGACCTTTATTGTATCGTGCTAAAATTGAATTTTGTATTTGTGTTTAATTCGTTAAAATTTCACAAAATATGGGAGTTTTTATTACCAACACTTTGGCGATGGAAATAAGCCCGACAAGTGGATCTGGCAGCGGCCCAGGCGGGGGTGAAATGCGGCGCGGGGGTGACGTCACAC…
>novel.2572
CCAGTGGAAATTACGATCTAAGTGTCAAAATTATGATTAGATTTATCTCGAGCTTCCTCGGTTGTGTAGACTTTGAGCGTGTTCCATGAACGGACCACTAGTAACACGATTTTTTTTATAATAGACAGAAACAATATTTGACAATACTTGATGACCTACGACAGATGCTTTTTTTTATTTATCGCACAAACAATATTTTCGTTATAAATTACAATAAATAAATACATTTAAGAAATCCT
>novel.13339
CATAGAGATGCTGGATCGAACCGAGGCCCCCACGATCCAAGACGGATACGGCATCTCCGTCGCCTACGCATGCTTGATGGAAATAATACGGTCCATAGCCATAACCGTGGAGGGGTCCGAGTACTTCAGGTTACAAGAAATGTATGAAGATCTTCATGACGGCGATGAAAAAGAACTCAATTCAAATAAAACTAACACAGACACGGCCACGACAGAGCAGAGCTTAACCAGTAACGGGCACAGCGTCGAAGCAGATCAGAATTCGAACGTAGTTCAAGCGGCCTCTGACGATAGCGACAAAGAAACGGAGCTGAGATTACAGTTGTTAAAGTCTTCGTGGTGCGGCCTGGTGTGGGGCTTGTCAGTGCTGGCTGACGCGAGCATCGGCGAGCTGGAGAA…
>novel.13338
AAGCAAAAATGAAAGGAATTGACTAGGGTCAATACGATTTAACCCTTCCGGTTGGGAACCAAAGTAAGTCAAAAAGTTCGGGGGTTACGAGATAAAGAAGGTCCTTCCTAATGACCGATACGAGGTCAAGAAAATCACAGAACGTGGACCCAAAAGTAGCCCATGAAAATTACAAGCAGCTCCAAACTATGGAAAACAGAATGAGATTGCCGTGTCGGCGTATGAATTTCCATTAGAAGAGATCAATGAGATACAATTTTTGGAATGAGGCTTCTCTTTGTGTGCCTAACTTTGAACGCCAGCGAAGAGGCTTGGTTGTTCCAATATTATTGATGACATGTAACCCAGACTTTGAACACCAGCGCGTAGGCTTGGTTGTTGCAATATCAGTAATGGCGT…
>novel.13331
TTTCTACGCGGTTTTAATCGTGAAAAAAAACAATTATAAATCCTGAAGGATCAATTAATTGGTATACAGTTTAATTAAAAAAATTAAAAAAAAAATAAAAAAAAAAATGTGCATTCGCGTAAAGTTAGCCCAAATACATTTTTTCCATCCTCCTATATACCTATCGCTATGAAGGTATAAAAAAGATAGGTTAAGAGTTCACATA
>novel.13330
GTAAGTTTCTCTCCTGCCGATGTCCATGTCCCTGTCAGCGTGTCCCACCCAAAATGAGCCAAGCTTCCAGGTGTAGATTGCTGACAGCCTGGCGGTAGCATTGTCAGTGTCTACCAGACTGATGTTCAGATCTCTGAGCTTCTTGAGTCGCTTGAGGGCAGGTGATTTCAGGTCTGGCCTCCACAGGGCTTCTTGCACTTGGAGTATGTACCGACCTGAGGTTGAGTTGAGGTGGTCCAGCACTCTGGATATCAGACTGAGCGGCGGAAACGGCCATGCTAGTCAGTAATGCCAAGATCTGCTGAACGCGTTGTAGAGGCAGGCGTTCGAGTTTTGCTTTGATGGGTGGACGAGCTCACAGCTCACCTGGTGTTAAGTGGTCACTGGAGCCCATAGACG…
>novel.13333
GTTTACTTAGACTGTGTTTAAAAGCTACGCACCTTGCACCCAGGCGTCGCCATTCGAAGCCCTGACTACTTTGTATGACAAATTCTTCATGTCCTTTTGCACTTCGGGATCGTCGAATCGACGTCCGATCAATCTCTTCGTCGCGTAAAACGTGTTACCGCTATTCGTGACCGCTTGCCGTTTGGCGGGCATTCCGACCAGACGCTCGCCCTCTTTCGAGAAGGCCACATGGGAGGGAGTCGTCCGAGACCCTTCACTGTTTTCCACCACCTATAATTTTAACATGGTTTCATAAGTATATTAAATTAATTGGTAATGCACGTGTTTTTGTGATTTTGTGACAAACAATAAAGAATATATAATATATAATAGTTTTAATTTAAGTTTTATGAT
>novel.13332
GGGATGTAGTAAATTTCTTGAACAATAACCAGGTGGATATTGAAACGGCCCTCTCTCGTCGCGGTATTCGGTGGACCTTCAGTCCTCCAGGATGCCCCCACTGGGGTGGAATTTTCGAGGCAGTAGTAAAATCGGCTAAGACTCACTTGATGCGCGTGATAGGGCAAACCTCGCTCACCTTTGAGGAGTTAACTACGGTATTTTGTAAAATTGAAGCGGTACTTAATTCACGGCCGTTGTGCCCGCTCAGTTCAGACCCGAATGACTTGGAGTCGTTAACTCCAGGCCATTTCTTGATAGGACAGCCACTCAATGCG
>novel.13335
AGAACATACATTTTCTAACATACTTTCAAAAGATGAGAAATAATCAATGTGACTTGAAGGACTATAAAAAACACCAAGAAGTATCTTGGTGTGCTGGATAGCTACCTCTATAAAGAGGTGCTCAGCAGATTGAGTATATTCGCTTGGTGACTGATCAATGATTGCATGCTTCAGATCAGCACGGAGGTAGATTGCAACACCACCACATCCGCGACCCGTCCTGTCATTTCGCAAAAGTTTGTATCCGGGGAGTGCATATTGCGAGGATGGGAGTGAAGGCTTAAGAAAAGTCTCAGAGATAAGCACAGCGTGAACATGGTCTGAGTCAAAGGAAGATAACAGATCAGGAAAATGTGCGTGAACACTTTGAGCATTGATGTGAACGACGTTGAAACATTT…
>novel.13334
TCATATTAGATTCAAAAGACAGAAATTGTCCACTATGGTCTGATGTTAACTGATTAATAATTTTTTTGTTAGTCGGTGTTACATTTGTAAATATGTTATCTAAACATGTTGCCGATGTGGTCGTTGTCCTAGTAGGCTCTAAAAATAAGTTTGGGAGGTTATATGACTTTAACAGTGTTCTGAATCTAATAGTGGTATTTGTGTTTTCTAAAAGATTAATATTAAAATCACCACATACCAAAATTTGTTTATTAGAGACAGAAAGCTTTAGCAATACATTTTCCAAAATATTTTCAAAAGAATCATATAACGCATCAGGAGGTCTGTAGACGCAGACAACGATGAGGCGCTCAAGCTCAACACAGGAAATTTCAATAATTCTCTCAACAGAGAGGGCCA…
>novel.13337
CGCTCACACAAATACAGTTGAAATGAAAACAAAAGAGACGAACATATCATTATCATGTTTCGTCGCAGTTTGCTGATGTTTTCAGATTAGGGCTACAAAAACTTTAGAATATAAATGACTATTTTGCATTGACGTCTTGCGTTTAAAATACAGGAATATAAAATGTGTGTGTAGTATTTACGTTTCGTTCGCTTAGCACACTGAAGACAATGTCACGGCTTGTATTCTTGTATGACCTTCACACCGAATAGAATCTAAATGTAATTACTATTCGTTTATTTATGATAGTTTAATGAGTGTACATAAATTGAAACAAGCCAACCGACCTTCAAACATAAAACTAAGTGTCAATTAAAACACAACTCACCCGGTCCATAAAATCTCTTGCCTCTAGTAACA…
>novel.13336
ATAAAAAACTACTTAGTCAGTAGTCACAATGAGTGTCGGCGTCTGCGATGACCTTACATTATAAAGAATAGAGGTTTTACATTAACTACAATAGCATAGTGTTAAATGGTAGATTACGCGTACACATCTCAGTGGCTCCGACACAACTTACATTCTATGACACAAAACAACTGAATTGAATCATGTGAATCATAAATCAGTACAGGCCACGCGCTCGCGCACGCAACACGTATACAAAATGGCGGACGAAACTAATAGCCTCACAGTATGGGACGAATTAACTAGCCCTCTCAATCTAGTCCTTATCGGAGTTATAGTGTACCTTATCTACAAAATCATTAAGTCGAATTTCGAATCTGAAGCTAACGTGCCTCCGCCGCCGCCGCCGTTGCCAAAGTT…
>novel.11791
CTTTAGCCTTTAAATACGGCTACTCCGTCAGATTCGTCACACACTTTCTGGTCGTTTCTGATCGCCTGGTACTCGGTACGCGAAATTGAAGTTTATATTTTTTTTCAAGTTTAAATTAAAAGTTCAATTAATTGTGCGTTTTAATAAAGGTGGACGGACATTAAAAAAATCGAAACCCAAACAAATAAAAAATGTTGTTTGTCAGTTTGTGTTTTGTATTATTGATTACCGGATTGAAAGCCAGAACGTATTTCGAGGATGAAACTGATTCAAGAGAGGATTATTACCCTTTCAATTTTCTCGATTTAGAAGATTTAAATGAGGTAATAGATCTTTCAAGTCTGGGGCCAGCTGCCTATGGTGAACCGCGCAAGGAAAGTGGCGATGCTGTGGCGCTGT…
>novel.11790
ATTATTATTATTTTTCTTCTTTGGACTGGATACCGTAGTTCCATTTATTTGCTTATTAAGTTGCTTATTGATATGTATTTGTTCATCTAATTTTTGTTTCAATACTGTATTTTCACTACGAGTAGTCTGTAATTGTTTCTTCAGATTCTCAATGGATAGTTGCAATGATGTTATTACTTCTTGATGACTAGTCATTGTATGAGTAGACAGGTCGATCATACTCCTTGCATTTATACTGGAAGGTGCGTCTTCTAGCGAGTCAGTTGACTCCATGGACAGTGATCCAGTCATCATGAATCGTCTCCGGTCTCTTATAGTTACATTACTGTTATCCTCCATTGTTGAAAGTACATATGTCATTGACCTCTAGTATTCGTAAATATTTCTAATAAATTATTT…
>novel.11793
AATATAAAGGATTTTATGGTCCTTTGATAATGTTTGATAAAGTCGTAAGCGATGAATAAGTGGGAACAAAGGTGCAGACGGTCCGGAGACGGGACAGCACGAGGCAGGCGGTGCGGCGGGCACGTGGGGCTGGGCGCAGGTGCCGCCGACCTCGCGCTATCTCGTCGCGACACTCGAGGTCGTCATGATAACGCACGCTATTTCGAACACCCGTCCTCAGCTCCGTTCGTGACCGACGCAAACGCAACCGCTCAACACTGCGGACCTCCCGAATCGGAAGCGCGGAACGAAGCGAACACGCGAGCCGAACCGGAGCCGGCGTGTCGGACCAGCTGGATAGAGCCGCGATCGACCCAACCGCCGCCGACGCGATCCGCTCGACGACTGAAGCATCGGCGA…
>novel.11792
TGGGTCGATCGCGGCTCTATCCAGCTGGTCCGACACGCCGGCTCCGGTTCGGCTCGCGTGTTCGCTTCGTTCCGCGCTTCCGATTCGGGAGGTCCGCAGTGTTGAGCGGTTGCGTTTGCGTCGGTCACGAACGGAGCTGAGGACGGGTGTTCGAAATAGCTACAGCCAACATTTCGATTATGATATAGTGAGGGGTTCAACAAGAACTCTGTGTAGTTAAGTGACAAAGACAGTGTGTGAGAACTATGAGGACCCATAAGCGCAGCTAACGATCGGTTGCCCATCGTAGAATGGGTATACTCATGGAGACGACGGAAGTGAACCTGGGCAGCGGGTACAAGCGAGCGCGCGAAGTCAGCACCATGGGGGCACCCGGCGAATACTACGCGGACACGTTCC…
>novel.11795
CGCGGTTGAGACGCCGCCGGTGTCCCCTCGCGATTCGACGCCCCTGCCCCCCGCGGTACTACCGCGCCTCCAGTTGCTCCGCAGCTGTCGCGCGCGTCGGTCGCGTGTCTCGTGCGACTTTGCTACCCATCCACCGTAATATGGATATATACTACACCCGCGCTCTTATCGAAATCCATTTCGCATATTTGTGGCTACGCGAAGTTTCCGACAAACGTAAATGGATTATTTTGTAGAGTGAAAACGGGAAACAAAAGTTTTATAAGGGCGATGTGGCTGATTCAAATGTAATTTTATACGAATATAGTTTAACTTATTTATTTATTTAATAAATAAAGAAGAAGACGAAAAAAAAAATTGCAAAAAGACGAAAAATGGAACGTTTCAAAATCTATAAAT…
>novel.11794
AAAAGTTGTTTTTGATTTTTTTTTATTGTTATAACTCGTTACTGTAGTAAATTTGGACTGGTTCCAATTTCCCAACAAAAATCTTAATATTCATGAAATTAGGCCACTATTTCAATTAAAAATCTGTAGATTCACTATTGTAAGATTTCTACTTCTTTTAGCGTCAGTTGTTCATAACAATAACCTTTCGTCATTGTGAAATTATTAATTACGTCTAATTAGATCGGAAAATCTGTTGAAGTTTTAAGATTTGTGAATAATAGTAGCAGTGAGCGGCATGGCTAAGGAAGAAGATGATGATTTACCAGACAAAGATGCAGCCAAGGAATTTTACGCAAAATATGAACCCAAAGAAATCATAGGCAGAGGCATAAGTTCTACTGTGCGAAGATGCATAGA…
>novel.10609
TTGAATTCTCAGTCTCAGTTCAATAGCAAATTTTTTCAATGGCAATTTAAAAAAAACCTACAGTAAAAGCTAAAGTAGCAAAATAAATAGGATAAGCTAAAAAGCCGAACATCCAAAAGCCGAAAACAAACAAAAAAAACTAACAGCAGCAACAGACTTGTGTCAAAAATTCAAAATAAATATTTTAGTTTTTTTCTAAAGTGCTTTTCAGTTTATGTGTGTTTAAATTATTTTAGTTTTTTGTACAAAGAATATAAATTGTTATTACTTAAATATTAACCTAATATCTATGATTTTGAGGCTTTGCCCTAATGTGTATCTACCTATAATCTTTGTTTATATTTTACTAATCAATATTCATTTTAATTTCATCACATAAAATATTTAATAACTAGTAAA…
>novel.3647
GTCAGTTTGAAATTAAAAGCTGTTGGTAAACATCGTTATAATATAATTTAATAAAAATAAAAGGTGGACGATTTTGATTCTGGAGCATTCAACGTAGAAGAGTGTAACGAATATCTTTGATGCAGTGACTTACGTGGACGTATTACACGGATGTACTAATCATGTTTCGTCGCAGGGGCGATATATTTTCGTGTTACCTATTAGTTGGTTTATTATCTTTCGTTCAGTCGGGTCCATGCAGTTTCAGTTTTGACGAGAACGCGTGTAAATACAATATGGTTTGCCTTGGTAAATTTAGCGGGTATCAACGGCATTACTTCTCTGTCGATAGTTTTTATAATACTAATTACTACAATAGGAATTCACCTACTAATTGTGTTAACCAGATAGCAGCTTCAG…
>novel.11303
ATGGCAAGGTCGCCAAAGGATGATCCAAGATACACTGAAATGCAGCATAACGCATGGAATTATCATGCTGAAAACTCTGCAAATCGTTCCACGCCTGGTTTAAACCAACCAACAATCGTTCCAAATCCACATGTAATGAATGACGACATGTATGTGAATGCTAGTTTCGCTAATGATGTTTATTTGAATAAGCACGCTTACAGCCCGCAGACAGCCGCTGCGGCTCCGGTAGAAGACAAGATTTTCAACAATATACCTAATATACCTCGCAACCAAAACTACGGAAATGCAATGTTGAATTTGGGTAATGGTCAAATGGTTAGAGTGTATTATGATGAAAACAACAAACAGTTGATATTTCCTGTATCCGGTCAGTATGAGTTGTTCAACCACAATCAA…
>novel.9827
CTTGGTGCTGGTGCTTCTGGTGTCGTGTTCATTGCCATAGACAGCAAAGACAATTCAAGAGTCGCCATAAAGGACATTGACCTAACAAAACAGTCCAAGAAGGAATTAATACTCAATGAAATCAACGTACTCAAGGGGTTCCACCATAAGAACCTTGTGAATTTCCTTGACGCATTCCTAAGCTATGATCATTTGTGGGTTGCCATGGAACTTCTCGATGGAGGTTCTCTCACGGACGTCGTAACTGAAGTGGTCATGAAAGAAGGACAGATAGCTGCTGTGTGCCGGGAAACCCTGCAGGCCGTCGCTTTCCTCCACTCTAAAGGTACAATCCATAGGGACATTAAATCCGATAATGTCCTACTCGGAATGGATGGGACCGTCAAAGTAACTGATTTC…
>novel.9826
CCGGGTCAGCCCTAACAGCATCCTGAAGGCATTAACAGACCGTTGTGACTGTCGGTACTTGAACCATTGTACCATTGTTCACTTGCGGACTAAATAATAATAATAATAATGGTTGATTCGAAGTAAGTATTGAACAACACAACTGAAGAGAATGAAAAATAAAAACCCAAAAAACCATTTTACAAAAATAATTTAATAGGCAAATATTATATCGATATAACGTTCAAAAAGTGTCATTGGTGTGTGTATAATATATAACTTATGTACTACAGCGTATCTAGCATACAGTGGTTCGTTGCGCGACTCAGTTATAACATAAGGGATGAAACTTATTGTGACGTCACATTGCGTATTATCCTATTATAGGGGACCAATGTGCTTAGTGCGAGTTTATTAACG…
>novel.9824
GAAGCCTTTTAGTGGCCGCTTCAACATTTTTATAAAATAAATAACTATGCATGGTCAAACATTGCTTATTAAGTTTTTCTGCATCATTTCTTTTATTGACAGCTTCTGTACATTCTTTGTCCCACCATGGGGGAGAAGATATTTTCTTATGGGCAACATTCTTTTTGGGGATATGTTTATCTGCAGCTGCTAAGTATGCCGTAATAAGGTTATCATACGCCTTGTTTATGTTGTTATAATCATCAAGAGTAGATAAACTTGGAAAAGACATAATTTTCGATTCGACTTCTTGACTAAACAGTTCCCAATCATAGTTATTTAATCTGAACTTAAATAACGGCGGTAGTGGATTAAAAGTGCCTGTTTTACCAGAGGGCAAGGAAATTAATAAGGGATAAT…
>novel.9823
NNNNNCCTCATGAGTCCACTCCTGAGGGATACCCTTTATCAAACCCATTTTACATATATTATATGTAGGAATCACTACATTATACAATGGATTCATAGACATGTTGGATATGAAAATATTGGCATCACTATGTGTTTTAAAAGTTATTGCCAGGCGATTACGACCTACTCGTTTAATTCCATCCTGTAAGATATTACCAAGATTGCTTTTCTTTAGAAAATTTCCAAATTTAAGTGGGTGCAGTGATGTAGTACTATTAGAATCTGAGATTAAAGTAACATGGACCATATATGGACCAGGATCCTGTTCAGTGTATTTTTTTCTGTAAACAGAGTCAGCCATTGGGGTCTCAGATGGTGTCATAGAAGGACTCGCTGAAGTAGGCTCTGGTGAGGTCTG…
>novel.9822
AAATTTTTGAGCTAAATTTTTAAAGCTCAATATGAAAAATTCACTGGAGCGATACTTCAAGTCTTGTGAAAGAACTCAGTTCAGCTTAATATTACAAATGAAGAAGCGCGCCGAATCGCTCGACTTCTGTCATCGGTTTCTATCGTATCATGGAACCGGCGGGAGACTGACGCTATCTATTGAAAATCTTGTGCAATGTGTCAGTGAAGTGCTAGTGGATTGAGTGAAGTGTGGTGTTGTGCGGTGCAGTGTCGTTACATAAGGGCGGTTATGGTGGCGGGGCGGGCGGCGTGAGGGCCGGGCGGCGTCCGGCGGAGAGCGACGTGTCATGGCCCCTGCGCTCCCGCTGGCGCCCCGAGACGAGCCCGACGGTCACGACTCCCTTCGGCGGCGGGCGCT…
>novel.9820
GAAATTGAAGCTAGACATTAAAATTACGAAAATAATCCAAAAATTCAAATGACATCTGACAGCAAATGAAAACGTTAATGATGACGTTTTAATAGAAAACATAAAAAAAAATTTGTACATACTTAGGTACCTACATATGGAGAAGTCACGAAGTGATTGTTGAAATGTGTTTACGAAGATACTAAACGTGTTAAAACTGTTAAAGCTGCTATAATAAGTGGAATAGTCATCATCATACTATCTATAGCGTTCCTCCGTGTGTCACAAGTTAAACCTCAAGCTGCTGCCAGACCAAGGGCTGTTGTCCAAAGGGATGGAGGACCCGGTCGAGTACAAGCTGTTAGGAATCAAAGGGCGCGGATGAGAGCGAATGCTGCTCGGCACCAAGCTGCCTTAGAA…
>novel.9829
ATGGGCGCGCCGCCCACTGAAATTACTTTAAAGTTCAGTCTCGACGTCCACTCCGCGCGGTCCGCCTGTTTCCCGCCACAGCTGACATAACAAAAAAAAAAAAGAAAATAGTTTGTGTTTCCAAACGAAAATAATCAATAGTTTTTTAAGTTTTTTTTAAAAAGAGGGAATCGGTTATATTTGATACGTTTCGTTTTTCATACTTGTGTTTCGATTATATATTATGACGAGTGTTTGTGTTTTATTTGGATGAAAATAATAATTCTCTTCAAAAGGTAATTTATTGTTTTTTAAGTATTTCTTTGAATAACAAACACAACATGATTTTATAGTAACACACATATCTCGATATAATGATTTTTATTAATTTTCTCACCATTAACAAAATTTTGGCATTCG…
>novel.10159
ATTTATTTCTATTTTAATATATAAATTGATATTAACTAGCAGATCTAAGTATATGAGTAGTTTAAGTACTGTTGCTATTAACATAACGAGATGAATGTACGCCATTTAATACATTGGGCGAACCGGTCCTAAAGTTACGAACATCCTGGTAATACAAAAAAACAGGTCACCAAGACAGTATGAAAAACGCCCACAAAAACCCAAACCCAAACCAGAAAGGTCTATTTTATAACGAAATTTGATTTTTCGGATTGCCTTCGTGTCAAAAGCATCAGCTGACGGGCCAGGTTAATGACCTCGAGGGGACGGGCGTGGGACAACTACCTTCGAATTATACCGACTTATGAAATAGTAATTAACCGTAACATTGTATTTCAATATGCAATTTCGAAAAGGGCA…
>novel.11300
TATTTGTAAAGTATTTTTTATTATAAAGTTCATCTCATATAAATTAGCACATCATCCACGCACGCGCCGCCACGCACACAACACTACGCCGGTAGGAGCGCTGCCTTCAACTCAACAAATATTAAATCTTAAATCTAATTTTTTCGATAAAGTACAACGATGCTTTCACATCCAACACTACCAGATATGAAAACGTACACCTAATGATGTCGATTCAGAGCAGAAACGACAATAAAAACGGAGCTGAACGCAGCGGTCCGACTGCCGCTATCATTACGAGACTTAG
>novel.3641
GATGAAATGGAAACGTACAGGCGGAATGGGAATACAGCTAGCTGCAGCAGTGTTCTGGATGCTGCCTTTGATCACGTCTTCAACGGGAGATATAAGGCACCACGGAGCGTCGAGGGCAAGGGGTTGGCGTGCAGGGACCCAGCAGACTGTTGAAACGGCCGCCAATAACTCGGTCAGCAACATCACTGCACAACTAGGCGGAACCGCCTACCTCCACTGTCTAGTTGGGCATCTCAGCGAGAGAGGGCAAGTCTCCTGGATCAGGAAACGTGACTGGCACATTTTGAGCTCCGGGAAATTTACTTACACGAACGACGAGAGATTTCAGGTATTACACGGCGAAGGTTCTGAAGATTGGACTCTGCAGATTAAGTTTGTTCAAAAGAGAGACAACGGTAC…
>novel.10151
ATGAGAACCATGTCACCTTCGTTGAATGTTTCAATGGGCCGTCTCGAACGATCAGCATACCCTTTAGCTTTATCTTGAAGCGTCTCTACACGTTCGCGCACCGCTGAAAAGGAGTTAACAAATTTCCTGAGATAGGGAGTTATTTGGGGAACAAAGTTATCTTTGTCTAGAACAGCACGAAGGTCATGGGCGACTTCTGTGGGGGACCTCATCTCTCTGCCAAATGACAAGTAAGCAGGTGACATACCTGTGGTGCGACATTTAGCGTTATTAAGAGCGAATCGAATCACTGGTAACATGTTTGGCCAGGAAGTGTGGTCACATTCCACGAGTTGTGCTAATAAAGTCTTAAGATCTCTGTTTTTACGTTCGGCGGGGTTTGCTTCTGGGTGATAGAGA…
>novel.10152
AAATTATCAGCTGTTTTGCCGATTTTAAGGTTATATCGTGATATCAAACAAGAGAAGAAATTGTTTTACCAAAATATGTGGCCATTAATACTGCAGTTCATGAGAGCTAATGCGGCTTACATAACCCTCCCGGTTGCGGCTTTAGTAGGAGTCATAGGATACAACTTGGAAAACATATTGTCCGATAAATACACACCGTATAACAAGTCCATCGAAGACCAACGTGTAGACAGGCTAACGGATGAAGTATTGAAAGACCCAACCAATGTGAAGAAGCTGAAATATCAGGAGAATGTGCTCGGAAAGAATGTTTCCCCTTCGCTAGAAAAAGACTAGTCTTATAAAAAAGAGTTTATTAGTTTCAAACCGGATTCGTGTATCGAACTAAAGATCCATACT…
>novel.10153
GCTGATATTTCTATCTGGGTTAAGAGATTAGGTGTGTCGGTTATTCCATGGATTAATCAGATGAATACCCCCACTCTGAACAAATATTAAATATGTTATTATGTATTACTTAGACATTTTTGTCCACCTTGAGATTTCATTGATCTTGTTATATGTCTCTGCAAAATCGACTTACTTATATTAAATTGCTTATCTATTTCAACTA
>novel.10154
GTTAATGGTCCTGTCAACATTCTATAAACTGCCAAAAATCGAGCTAAAATGGCGTTAGCGGTTTATTGTGTATATTTTTCTTGATAAAAATTAAAATGTAAATTAATAATGTAACCAGTTAAATATTTATTAAACGTTAAATTTGTTGATATTTTATGTTATGATAGTGTAGTAAATGAGTATGGCATCTAATAATACGGATGAAACTCGAAATTCCGACGGCTCCTCGGATGATGAGTGTTTATCTGAAGTAAAGAGAAAAGTTGATCTCGCCAGATCTAAGAGTGGTGACGATAGCGATTATGAGCCTATAATATCTGAGATAATGGTCTCAACAGAAGTAGACGAGTATGACGAAGAGCCACTCGATTTTAGCATTAAGAAGGAAGACAAACCGGC…
>novel.10156
ATTTCGATAACGGTTTCTTTCGGGATTTCTGTTGAGCAAAATCTTCTATTATAAGTATAGGTAGTATATGCCTTGTAAATACCTCCTGATTACTGATTTCTGAAAAAAGTGTAATGTGCCCGACAAAAATGTTTTGAGAATAAACATGTGAGAGAAATTGTTGGTCTTTCGGGGCCCCCTGAGAATGTGGGCCCTGGGCACGGCCCCCGTGTGCCCTTATGGTAAAGACGGTATTGCTCATACGTTCTTAATCATGGGATATGTGAGACAATTTGCCGAAGGTGCTTGAAGCTCAACCACCAAACGACTCCCCTGCACTCTAGCCCAATTTTCACCCGAGACAGAATCCGGGAGAGGTAGGGGAGTTACCACGGTCGACACTACAAGCAAACTTGCAGC…
>novel.14648
TCAGATTTGATTTATTCGTATGTAATATCAACAGTATCAAACCGACAACACGATTTTATATAAAAATAATATTTCTTAACTAATGTTTTAATGTTCATACAGAATGAACAGAATGAACTACTGGTTTTACAAAGGAATGGGTTAAGTCGCGCACCGGTCTCGCCCTCCCACTAAGTGGTCACTTGCGGACAACAGGCTGTGCTTCGAGAGGTGGCGGTGGACCTTTGCGCTGGGCGAGAGGGTTGTTATGCTGACGGGTCCGGCTATCGATGGCTGGATGTCTACTGGTACCGGTAAGTGCTTAACGTCAGGTAGGTCTAGGCTGGTCTGTCTACGCAAATACCAGACATAAGCGTAAGTTTCTAAACGCCAGTAGACAGGGTTGAGGCGGGTTAACGG…
>novel.14649
GGGGGTTGGTGCTTCCCGCTTCCGTAGGTTTAACCCGCGATTCCCTACAAGTGACCCCTGGGTGGTGCAAAACGGGAGCCGAATACATAATCGGTGGTAGGACTTGTCCGACTGGCTGGCGACCACCCTCCAACTAGAGTCCGCCGCCAAATAGCCTAGCTGTGTTCCGGCGTGTAGGTTGGAGAGCCAGTTCTATTCCTTCCCTTTCCTCTTCCTTGTTGGGGGTGAATCTTGATGACACCTGGAACATGCGGATCAGACGTGCGCGCGAGCTTGCGGGACGTGATTGTTTGACAGGGGTATAGGGAGACCCAGTGAAACGGTGTTCGCCGCCGCCCGCCGGTCAGTAGGGGACCTGAACCCGGGTGTCACTACTAAACTCCGCCCCGGGAAGCTGTC…
>novel.14318
TAAATAGACTAATTAATTAATAAATGTTACACATTAATAATAATAATAATAATAATAATAAAGCCTGTTTATTTCCAATCCATAATGATAATGTATTACATGCGATTTAATATCTAAATATACTAGGGTAGAATTTCTTTAATTTTCTTTTCTTCGCTAACGTTGCTTTCTCCTGTATCAATGATCGGAACCCCTTCTCGGGTAAAGGCCTCCTCCAGCTTCTTCCAAATCCCTTTGTCCATGGCTTTCCTTATCCAATCGCTTCCTGCTATCGTTTTTATATCGTCTATCCATCTTTTTCTAGGGCGCCCTCTTCTTCTTTTTCCTTTTGGTCCTTTCCACATAGTTGTCTGTAATGTCCATCTTTTGTCTGTGCGTCTTGCTATATGTCCTGCCCAC…
>novel.14319
TTTCCTTTTTTTTTATGATTGAAGGATTACTGGTGGCCCGGAGGCCTTTCCAGTTTCACCAGGACAGGTGGGCGAGCAAAGGCTCAGCCAGGAGGGGTGGGATTTGCTAACAGCTACCCGAGCGCCTCCGAAGGAGACCTAACAGCTCAAGAGCAGCTGCTTCGCGAATGAATCTACTACCAGATCGGAATCGCGACCCGCTGAGAAGATCCGGCGAGAAACTCAGCGAGCTGATTCATGGGTTAGGTTGCACGGCGAACTCTTTGTCGAGTTCGACGAGTACGGTTACCGGGGTCCCTAAGCCTGCTCCCAGTGTTAGAGCTGAAGGCGTCTAGTGCAAAGGTTATTGGATCTGATGGATCCGTAAGGACGTGTCTAGGGCGTCGACGGTGACTGGCT…
>novel.14316
CAGGATAAGATTGTGGAAGAAATAAATGATATTATGGGAGATTCAACTCGACGCGCGAACTTGGAGGACTTGTCCAAGATGAAGTACTTGGAATGTTGCATTAAGGATTCTTTAAGACTATATCCACCTGTGCATTTTATTAGCCGTAACTTAAACGAGCCTGTTGTTTTAAGTAACTATGAAATACCCGCCGGTTCGTTCTGCCACATTCACATCTTCGACCTTCATCGACGCGCCGACATATACGAAGATCCACTAGTCTACGATCCAGATCGGTTCTCTCAAGAAAACAGCAAAGGACGACATCCGTACGCATACATACCATTCAGTGCTGGACCGAGAAATTGCATTGGT
>novel.14317
CGCATGGTGGCCAGCTATCAGGGTCAGACTGTCGGAGGAAGAATGCCCGAAAAACCTCAGACGGATGGTAGATAGCTACTTCGAGAGTCGCACAGTTAGGGTTCGCTTCGCCGGGAGAGAGCACTTGAAAGGGACTACCAAAGGATGTGTACAAGGATCCATTGGAGGTCCCATCTTTTGGAACCTGCTCCTCGACCCGCTACTCAGGGAGCTTGACCGCAGGGGTGTCTACTGCCAGGCCTTTGCCGACGACATCATCCTGGTCTTCGATGGAGAAACAGCGAACATTCAGCGTAGAGCAAATGAAGTCCTCTCCTATGTGCGGGACTGGGGAGTAAGAAATAAATTGAAATTCGCACCTCATAAAACCAAAGCGATGGTCATAACACGGAGACTGAA…
>novel.14314
TAGAAAATACAAATGCCACTATTAGATTCAGAACATTGTTAAAATCATATAACCTTAGCAATTTATTTTCAGAGCCCACAAGAAAAACTAGCACATCGGCAACCTGTATAGATAATATTTTCACAAACGTAAAACCTTTGCATAAATATATTATTAATCATTTAAGTTCAGACCACAGTGGACAATTCATATCTTTTAAAATTAAATCTGTTACAGATGTTAATAGTTCAAGAAACCTACAGTTTGTTCCTATTAATATTAGACGTATGGAGAAGTTTAGAGGTAAAGTTTTGGCAAGAATTGCGAATGTTTGTTATAGTGAAGATCCTAATGTTCACTACATGGATTTATTTAATTGCATTAATGATGAATTTAGTGCCATCTTTACTTCTAAAACTC…
>novel.14315
TTTATGAGGGTAGATCTAATACTTGTCAACTCACGACCGGATAAATTTAGTGTGAATATAAAATATTTTTTTTAAAAACTACGAATCACTGAACGACTGAACTAATTCAAAGACATATTACGCCGTTACTCAAAAAGACTTCCGCTGACGGCACGCCGCTGCTTGTACATCTCAATATTTTGGACTTGTGCTAATTTTTCCTTACGAACTACTACGGACGATCATCCTCGTCGTTGCGCGAGTGTCAGAGTTTTAGTGAGTGTTGTGAAAGTTTAGTAATAGTGAGTGAACACAGAGTCCAGCCGTCAAGCCGACCGCCATCATTACGTGTCGTCCGCCAGTCGTGTTTCCTAGACACTGCAATCTACAAGAAGCCGAGTTGTCAG
>novel.14312
TCTAACGGCCGTCTGGTGTAGTGGTAAGTGACATGGTCGCTACACAAGGGGGTCGCGGGTTCGAATCCCGCCCAGGGAAGATATTTGTATGATAAATATAAATGTCTTTTCCAGGGTTATGGATGTATATTAAATATATGTATGTGTATAATAAAAATCTTACATTTATTTCCGTTATCTGGTACCTGTAACACAAGTTCTTTACGAACTTATCACAGGACCAGTTAAATATTTATATTTATATTATTATTATTATCACAATGAACATAAATCAGTGGTGGTTGATCCACATTTTGTCTAAATTATGAATTATGTTTTTCATTTTGTAAGTAATATTCATGTAAGTATCCAACAAAATCTAGAAGAATTATGAATTACTAGTCGATTTGTTATTCATTC…
>novel.14313
AAAAAAAAAAAAAAAAAAAAAAGATACCGTACCTTTATTATTTTGTCTTTCTCACTAATACTTTGAATAAATTTTAATTTTAGAAACTAATATAAGTCTATCGGTTGAAGCTTGCTTCAACACAGATGAAATGTGGACTACAAAAACCTTTCTTACCAAAACTAAGCGTGGTAACATATTGAAGATTGTAAGAGAACATTACTTGCGTGACGATTTATTGTGCGGATCTGCAGCATGTAACACATGTCCACACAAAGATGATGAATTGGTATTGGAGACCTCTCCCGATTCTCCATGTGCTTTGTTCGATTTCCCACATTATCTAGTATTGGATACTAATGTTGTGTTACATCAAATAGATGTTTTGGAGGAAGATGCTTTGACTAATGTTATCATTTT…
>novel.14310
AGGTGGAGAGACAAAGAGCTAAAGCGGAGATAGACGTGATAGGGGAGAAAGTGGGGGAGTGGGGGATCGGTGAAGGGGAGTGGACAGACGAACAACGTCACAGGAAACCTACAGAATTCGAAAAGGAAAACCCTAACATTCTCATGTTAAACCGAGACGGACAGTTCGAGAACATGTAAACAAACTGATGTATCGCAGCCTTGGCAAAGTCGTGGTGTTATAATTTCATGCATTACTTGCTACCTCAATACGGCACGTGGAAGTCAAGCACGTGAACACATGATGAATGAAGTATTTATTGTCGCTTGTTGACGTCGGTCTACCAGTGGCTTGCTTAAAAAAGCTCTAGCTTTTTCATCTTCTGTAATATTACAAAACGGTTTCAATGAAACTGTCACT…
>novel.14311
TTTTTTCATATATTTTTTTGCATTGCATATATAAAGTGCTCATAGGAGCGCATAGAGATGACAACGCCTATACCGCCGACCACTTAGAGACATCAGATCTCATTCCGATAGAGGCACCCGTCACGTGCGGACGTGCTCATCGTCCACTCGATCGCCCGGTCTTTGTTCGCCCGGCTTTTGTTAGCCCGGCCATTGTTCGCGCGGCCTGTGTTTGTGGTACATCTGCCGACTAAGTGCTCTTTCTGGAAGTTTTTATTTGTTTTGTTTCCTTTTGTTGTTTCTGTGTTCGTGGTACATCTGCCGACAAAGTGGTTTCCTGCAAGTATTTATTTGTTTTGTTTCTTTTCGTAATTTCTGTTTTGTTGTGCTTTTTCTTTGTCCTGTAGTAATCGCGCCGCA…
>novel.14411
CATAATAGAAATACTAGGAACAGACACAAGCTTGTTGTGCCGATGAGTAGGTTACATAAGATACGAAATTCATTCGGGTGTTTGTCTGTGCGCCTGTACAACAAAATCCCACAAGATGTTCAGAACCTACATATACATAGGTTTAAGAAAACTATTAAAGAACATCTGTGCAATAAAGCTTACTATAAAGTCAATGATTATCTAGAAGATTGCACAAAGTGGGAATGAGTTGCTCGCTCCGGGAATTTCAATATTGTAAAATTGTTATGTTATAATTACTTATTGTAATATGAATATTTAAAAAAAAAAAAAATATTTAAAATAAAAATAAAAATCTAATATTAAAAAAAAAAAAAACATGCCCGCTGAGTTTCTTGCCAATTCTTCTCAGGACGGAGG…
>novel.3477
TGAATGTTAAATATGGTGTAATCTGGGTTTCGAATATAACCTAAAATAAAATTGGAAAATTTAAATTTTCGGTGACCGAGAATCATTAACTTTATGTATTTCTCCTCATTCAAAATCAAATTAAATTAATACACAATATAGAACATGTCTCTGTTTCTAAATTATTTTTTGAAGACTTCTTTCAGCTGTAATCAACGATTGTTTTTACCCTGCAGGCAATTACATTCTACACAAGTGAGGCTGCTGTATGCCCCTGCAACAATTGGAATAGATGGGTATTTACAGGCCAGGAAAAATGTCAAAGAACAATTTGTCAATTTCTCTGAGAAATTTAAAACTAAAATGAATGATTTTGTCTCCGATTCCAAAAACATGATATTCACTGAAGATTTGAAGAAC…
>novel.15203
AAAATCGAAAACAATGAAGACTTCAATCGTTCTAATTTTCCTCCTCGTCGCTTGCTGCACTTTGGGGGCTGAAAGTACCTGTATTTGCACCACCGAATATAAGCCTGTTTGTGGTACTAACGGTGTTACTTACGGCAACAGGTGCCAACTGAAATGTGCGAAAGCCATATTTGCCTACGACGGGCCGTGCTGCGGTGGCATCCGAATTTAGGGCTGCCAGACGTCTCGTATTTCCCGGGACGTCCCGTATTTTAGGCTTAGTTTAAAATGTCTCGGCGGGACTGACTCTGTTCCGTATTCGAACTGTTCGATTACAATTGTTTTGGTTTTTATAAATATGTTAAAACTAACTTGCTCCTCGGAGAAATATAAAAAAATAAATAAATAAAGAATGTCACT…
>novel.3474
ATGATTCCAAGACGCAAACACAACGCATCCTCGGGCTCCCTGCCGCCTCCCGACGACAAGAACGCCAGCAATGACTACATCCGTGAGTATCCTTGAGCTCTTCTTCTGATCTTGTCTGGACTTGTGTTCGTTTAGCGAGTGGTTGAGAGTGTCGATTGTGTGTTCCAGTGTCGGAGGGAACGTCGTGCGAGCGGCTATGCGCTGCGCTGCGGCGTCGGTTGAACCGCAAGACGCTGCACAAGCGCGTCCCGGTGACGGCGTGGCTGCCGCAGTACAACGCGGAGAAGGCGATCGGCGACCTGATCGCCGGCATCACGGTGGGCCTCACGGTCATCCCGCAGTCGCTAGCGTACTCCAACATCGCGGGCCTGCCGCCGCAGCACGGCCTGTACGGCTCGT…
>novel.14730
CGGCGCTGGAGGCGGTGATGCGAGCCATCATGAAGTACGAGACGCCGCTGGTGCCCGCGCCCGCCGACTACCACGGAGACTTCTTCCAGGACGTGGCCAGCGCGCTCGTCGGCGTGGGGCTCATCGTCAACAGCGACGCCGCGCCCGGCGTGCTCGCGCTCGACAAGGACTATAACAACATGTCGAAGTTCTTGAACAGGATATTGGGCATGCCGGTGGAACTGCAGAACAGACTCTTCAAATACTTCACGGACACGCTCGCCGCCGTTATGGAACAAG
>novel.3475
TTTTTTTTTTTTTTTTTTTTTTTTTGTTTTTTTTTTTTTTTTTTTTTTTATTTTTTTTTTTATTTTTTTTTTTTTTTTGTTTTTTTATACTGCTTTTCCCCGATCATGAGAACACCGGGTCCTTATTTATCTATATACTCATTCATTCCAGTTCTCACATGTATTCCTCTCGCACTTTCAAGCCGCATACTTGGTCTTTCTTACATTCATCATCAATCATTCTTTGTCGGGTGGGACTCCCGCTACTCTATGCT
>novel.14731
ATAGTATGTGCTGTCTTACAAGTCATGGCATTGTTCTGGATGATGATGGGGTCTATACCAGGAGGATCATCGGGCATGAGGTTCTTTGGAAGCATGTTCAAATCATCAGTTTCAAACACATTGCCGATTTAACACGAAAATATTGTGTTCTATATGTTTGAAAGGATTTTTTGTCGTCTGTGGTTAAAACTGTGACTGATGTGTGAAATTAGTTATATTTTCTTACCATCCAATAAAATTATTTTAAGATAGTGAAATTAATTAAATTTTATAAATTTTAGCATTTAGATACTTTTGGTGATACTGCATTTCTGTACTATAAATGTTAATAATATAAACCTTGAAATTAACATTACATGATTCTAAATAAAGTGTTGTAATCACTTTTTTTTCATATTT…
>novel.14415
CCGAATTTTAGATCCCTTTGGTGGTGAGGGTGAGGCGCGACGGCAGGGGAAATCGTATCGAGCGCGTTATTGGTAGATCAGTCGAACCTTGCGTCCCGCACCGCGCCCTCGTTCCGCTTGCTCCCAAAAGTACGCTTGCGTACAGTGGAAAGTCTATCGTTATTAATCGTTAAGTTATTTGTTATAATTGCTTGTGGACTTTGTTGCCATTGCTATTTGTTGAGTGTTTGTTGATTTTTTATAAAACATACACTATGCCGTGACAAACTGGTGTAGTACTTAAAAGAAAGGGTAGAAAATTTGTGTACGACGTATATTGCTTCATTATAAAACAGGGGAAGAATGATATGGA
>novel.14732
CCAGCTTGAAGTATAAACACTGGTCCCCCATCTGAGGATGGTATGGAGCCTTCCGCGGAGACACGGCCGTCAGCCACTCGCCGGGGCGGTACTCCTCGGGCAGCTCCAGACGGCCCACCGCGGAGGTGCCCGGGCTGCGGTCCCGGGGCTCGCCCTCCTCGCTGCGGGGGGGCGGCGGCCGCTTGCTGCGCGACGGTCCGCCCCGGTACCTGCCGGCGGGGAGGGGCCGCCGCCGGGCGCGCGCGGGGGGCGCGAGGGCGGCGCCGGTCTCCCAGTCCGAGTACTGGGACGACTCCG
>novel.14414
TGTTCAAAATATGTTTATTGTTTATTTTATTGTTTAAAAACACAAATGTCTGTATGAATAATTAAATATGAATAAGAACATAAATATTAATAATAATTTATATTATAATTAACAGTAATAATTTAATTAAATATGTATTGTAATTGATAAGCAAATGATGTTGGCGTTGGCGCCATCTATTATTAGGCTGGATAATAACAATGTTAGTTAATTAAGTTAAAAGTAAAATATATTAATATCAGTCATGTAAAAGTCACTAAAATATGTATTGTGAATATTATGCTATATTTTGTGAATTGTTTCGCAGTAATTACATTATTTACTTAAAAAAGTACGTCTTAGTTTTTACACAATTAGCCATTTTTTGATGATTATAGCAATTACAACTTCTTTTATACA…
>novel.11306
ATGAGTGAAATAAGGCAACGGCGGGGAGATGGCGATGGAAACCAGAAAATAGAAGCTGCTGTCGAGTCGGATCATGTCGACTCTGAAGAGGAGAAAGTCCTAGAAGAGAAGTATGTGGACGAGCTAGCGAAGTCCTTACCGCAAGGCACTGACAAAACTCCAGAAATCCTTGACTCTGCGCTTTCTGGACTATCTACGAGATGGAGGAACTGGGTGATTCGTGGAATATTTACATGGTTGATGATCGGAGGTTTCTGTTTGNNN
>novel.14733
CCTTTCTATTATTTAGATGTAATATTAGTGTACATTTAATTTGGATTAAAAGATAAATTTACATTTTATGTTTGCATGTGTATGTTTATAATTCATTTGCATGTAACGAACACCAGTTTCTTTTGTAACAAAATGTAAACTAATGGTTTGTAATGAATGTAATTAACTTTAAGATGATTTTCTTTCAATCTGCTGTTTGTTTCATCTAGTATTACCAAAGCTAAAGCATCAGAAACGTCAGAATAGAAATAATTTAGATAGGGAATAAAAGTATAACTAATGTAATCATGTCTAAGATTACTATAAGCGTCATTAAGTACAAACTATCAATATTTAAGAGTACTTTAAATCATCATTACATTTTTTAAACATTTTTTGTTTTTCAAATCATGTAATAAA…
>novel.3470
NNNNCGCTTCCTGGCGCCGGAGGAGGCGCCGGGCTCCGCGGACCCGCAAGTGGCGACGGGCAACAGTTACGCGGGCGCGCTGCGCGGCCGGGACCCCGCCGCCATGACAGGTACCGACCCCACTCCCCCGCCGCCATCCTCCGACCGAGACATTCATGTTTGAACCACTCATTTCATTGTCTTACTATAATACATTCCACTAGTCCCAATAATGACGCGCTACTCCTAGTATCATGCAGTAGTAGATCGTGTGTAAGTTACAATGATACTCACACGAGTACAAGCGGAGGCAGGCGCCGGTGCCGAGCTCAGCTGACACAACAACTACTTTAAACAATATAATCGCGATATAATTAAAATATTTTTCATTCGGCCCGCAATGTAGTAAGCAGTAGGCGC…
>novel.14734
TATGTTGCCTAAAAACATGAATTTTTTATTTATTTACAACAACAGCCCAATAAAAACAAAGGGAACAGTATGTTTTTCAACAATTTATTTAATTTAGGTAAAATAATTATTTATTTACCCACGAGTGTACTCGAAGCTCGTATGTGATATGGATGTAACTGATAATAAACTTATAATTCATCTTAAAAAAAAAAACAATCTGATTAATAAAAGAATCAAATACAAAAAATGCAATTCATGTCAAAAATATTAATTGAAATTATATAACACGTGATAAGCTTCGTGTCTGCTTTGAGATATCTGAAATTAATTTTTGAAATAAATATAAAATCATCGATCGATGAATGTTTTAGAAGCAGTTTTTCTAAAACACTCATCGATCTTTAAGGGTCGATTCGA…
>novel.14416
GCCATGTTTTTTTGGTTTTATTTGTGTATCAATAGTATGTTCAGTAGGTCTGAGAATCGGCTACTATCTATTTTTCATACCCCTAAGTGAAACGGGTTGTCCACCCCAAACATTTATTTTTTATTTTTATTTTTTGGATATTTTTTTTTTGTTTATAATGAGGTATTATGTGGTTAAATGAGGTTTTTTTTTCTACAGTAGAATTTCCCTAGAAATCTTATTTAAGGCAACACAACGTTTGCCGGGTCAGCTAGTATAATATATAA
>novel.14735
ATATGAGTCGACTATTATCAAAGCCGGCGATCTGACTTTTGGACAATGATTGGTAAATCAGAAAAACGAATTATTGACTTTGTATTCCATTGGCAGTCACAAAACTCTTCGGAACGACATCTTAGATAAATAACAGGTTAACTATTAACCTTTATTTAATGCAGGTTTTGAACCGTATTCTTTGAAGGAGACGATTATATTCAAATCAATCTGTAGTGACATATCAATAATTTTTTTTTGTCCAAATGCACAGATTGCC
>novel.14736
AACAACCATAAACTCAGCTTCCACATAACAAATATATTCAAAAACGTGTAAGAAATGTGTGGTATTTTACTATAATTTGAAATATGATTCTTTAGTGTTTATATTTAATTTTTTTTTAATTTGCCCTTGTAGGCAGACGAGCACACGGCCCACCTGATGGTGAGTGTTTACCATCGCCCGTGGACTTCAGCAATGCCAGGGGCAGAGCCAAGCCGCCGCCTACCGTTTAATACTCTCCACAAGCCTCGTTTGAAGAAGGACATGTCATAGCGCTCAGGAAACACCGTGTAGGGGAGCCCATTGCATAGCCGGATGGTACGTGGCAATAAAGATCTCTGGAAACGCACTGTGGATGACCGCAGTGGCTCCGGGTAGTATGGATGAAATCTACTCTGGTGG…
>novel.1175
GGTGCATATTATAAATAGCACGAATAGCCCTCTTCTGCAGGATGAAAATCGTTTCGACATCGGCAGCATTGCCCCATAGCAAAATGCCATAGGACATAACACTATGAAAATAACTAAAATAAACCAGGCGTGCCGTATCTTCATTAATATACATTCGTAATTTTTTTACCGCAAACGCTGCAGAACTAAGCCTACTCGCTAACTTGCATATGTGAGGACCCCACTGCAGCTTGGAATCAACTGTTATACCAAGAAAAACTGTCGAATCCACAAGCTCCAGTGTCTCTCCACTTACAGTAATATTAGTGTCAACTTGTTTAACATTAGGTGTGGTAAATTTTATACATTTTGTTTTTTTGTTATTTAATAACAGATTATTAACACTAAACCAATGTACCA…
>novel.1174
CCGGCCGTGACTTGGAACTCCATTCTTTCAGTGACGGCACCACTCAGCTCCTGTCCGGATGTCTGCGCGACTTCAGGAACAAGCCGTTCCCGACCCGGGCCAAGATAGAATACTACATGAACACGTTAACTGTCTACTTCCACAACGGAATGACGAACAACGAGCAGGACTACGAGCTGTGCTTCCGCGCCGAGAACGTGGTGCTGCCCCGGGGCGGACACTTCGGTCTGTCGGCCGCCACCGGGGGGCTGGCCGACGACCACGACGTCATCCACTTCCTCACCACCGCTCTCTACTCCACGCAGCAACCAGGCACCCAGCAGATCAGCTCTGATGAACAGCAGAAACTGTCTCAAGAATATCAGGAGTACCAGAAGAAACTGGAACAGCAGAAGGAGG…
>novel.1177
GTGTCACGTCCGGGCCGCGTGAGCGAACACTGCACTTGCATAGTTCACGACGGAGCAAACACAGTTCTACTTACTGCCTACAGTTGATTCTGTTCGCGAATATATTCTATGGGATAACACTTGCACGGCTTGCCTCACTAGGTTTCTGTCGTGCTCATTGTTTTGTGTCTAGCAACTAATCAAGAGTGATTGTGTATAAAATGGTTGTTTACAAATATTCCTTTGTGTTCGTTTTCGCTGCTGTCATCCATCTATCTCCATCCGCAGGATTAGCCCCAGTTCTTAAGTTGAACAATGGCAAGGAAATTCCGGGCTTCGGCATCGGCACTTGGCTCGGCACCAATAGTAACGAGCTGAAAGGCGACGAGGTTCAAAAGTCGGTGGAATGGGCGATCGACG…
>novel.1176
GCACATTTACCGGAAAATGTGTACATTTGCCGCAATATCTACTTTTACCGTAACATATACATATACATACAAATCCTTTGCTTTATTATAACGGGATCTTATTGATCGAGCGGCAATATGGTCATTCCATTCGCAATGGGCAAGTGGGCCGGTTTCTTGTTTTGCCTGAGCGCGCTGTGTTTTACTAGCGCTGAACTGATCGTGCCGACATTACAACTGAGTAGTGGTGGGAACATACCAGTGGTAGCACTCGGAACATGGCTGGGACATCGACCTAAAGGAAAAGTAGTTCAAGTAACCAATGACACAGAGCAAGCTGTCATATACGCGTTGGAAGCTGGATACACACACATAGACACCGCGTACAAATATGGAATCGAGGACCAAGTGGGAAGGGCC…
>novel.1170
TGAACGTCAATGAAGTATAATTTGGAAATTGGAATCAGAAAACGAGACGTGCGCGAGGGAGTTTGTCGATTGTTATTTGTTCATTATTTGTCAGAATTTTCTACGTAACTTTTTTATATTGCAGTGCCGCGTACAGCACGATGTTCCGCGAAGAATTTACCGCAAATACATAACAAAGCCTGTGTTTGTTTTAAATTGTGATCTAGTGCTGTGATGATGGCTCGTTTAACTGAGGAGATGGTGATCGCTCGATCGAAGCAGTCGGATTTATCGGCGATAAAGAAGCTCAATTGCTGGGGCGCGGAGCTGGGCGACGTGACCTTGCTGCGAAGGATGCCAAACGTATAAGTCCTCGCTTTAAGTATCAACAAAATCAGGACGCTGGGCGATTTCGCGGGC…
>novel.1173
GTTCAATTCAACCCATTGAAGACACAAGTTTGCGCGTTCACTGCAAAGAAGGACCCCTTTGTCATGGCGCCGCAATTCCAAGGAGTATCCCTGCAACCTTCCGAGAGTATCGGGATACTTGGGGTCGATATTTCGAGCGATGTCCAGTTTCGGAGTCATTTGGAAGGCAAAGCCAAGTTGGCGTCCAAAATGCTGGGAGTCCTCAACAGAGCGAAGCGGTACTTCACGCCTGGACAAAGGCTTTTGCTTTATAAAGCACAAGTCCGGCCTCGCGTGGAGTACTGCTCCCATTTCTGGACTGGGGCTCCCAAATACTAGCTTCTTCC
>novel.9350
TCTCGTTCGCGCTCGTATTTACGCCAATAGAGATTTGCTGGTGTATAAAACACGTCATTCTAGTGAGAAGAGCTTATTTTGTGCTCAACTTTGGTGAGAGTGCCATCTAGTGAAAACAGCGCGAAACACCAGTGTGTGTTCATTGTGAATATTATTATATTGTGATAATTTGAAAAATCCTCTTCTATCAAAATGCCCGGACGTCCTATTTGGCAGTGCGCTGGTAAACGCGAACCAGAAAAAGAGGCAGAAGCTCAACGGTGGATTGAATCGGTTATCGGTGAGCGGTTCCCTTCCGACCTTCCCTACGAGCTGGCTCTCCGTGACGGCATCATCCTTTGCAAGTTGATGAACAGACTCCAACCCGGTATTATTCCTAAAGTCAACATCTCTGGGGGA…
>novel.13721
CCTGGGACGGCTCTTGTGCGGACCGGACCGAAGAGGATAGCCGCGGTCTTCCCCACGTTGACCGCGACCCTCCATCGGTCCAGCCACTGGGGCAGTAGGTCCAACAGCCTCTGCATCCTCGAAATGGCCGCAGAGGGGAAATTAGAGGACGAGAAGTAGGCGCTGTCGTCGGCAAACAGCGCCAACTTCACGTCGGCTTCCCACGCTTGGAGGTTGCCCTCAAGCGTGGGAATGTCGTTGGTGTAGAGAGCGTAGAGGACTGGTGCCAGGACGCTTCCCTGGGGAACTCCGGCCGTGACTGGGCGCACCGACGACTTTGCGCCCTCGACCGCGACAAGGAAGGATCTTCCCTCCAGGTACGACCCCAGCAGTCGCACATAGGCGTGCTGGAGGTCCG
>novel.9355
AGACGTATCCGGGCAGCGACGGCATCACACGGGTCGCAGAGGTCAAGACGAGGACGGGGACCGTGGTGCGAGGCTTCAACTCCATCTGCCCCCTCCCTCTTCATTGAAGTACCCATATATACTTCAACCCGGGCAGTCTGTCGATGCACGGACATCGACGATCGCGCGGCGCGGGCGCCGGGAGGAGGACAGCGACGCGGGGTAGCGGATGGACACCGGCTTCGTCACTTCGTGCAGCAACGCCGCCCGCGACACTTACTTGTTTATCTTGTTTTACTTTTTTTATAAAC
>novel.9354
TACCCACTCATACGATTTTTCGAATTCGATAACTTCAATATGCGATTTGCAACCCAAAATTACATTCTTATAGTCTTCAAAATCGTACACAGCATCTTTTGTTTTTAATCTGCCTCTCCATATTGCCATGAACTCCATCAGCGACATGCTTGTGTGATCTTTAGTTAGGTAGGTATTACAAAGTCCAACTTTTTAAATTGAAAAACCCAGAGATTATTATAGTAACAAGTGATGTAAAGAGGATCCAATTTTTATTTTGAGCTCTGCAATTATCACACCACAATATCAAATGATTAAAATCTCTTTCTTTTTCGATCATTGCTGCAATTGCATTAACAATGTCATGAGCATCTCGTCCAGAACAGGCTTCATGCCATAGAATACAAATATTATTAACAT…
>novel.9357
ATTTCGCTTTCGTTCACTCGTGGTTATTAGTCGGCCGCGCGCGCTCCGGCAAGCATGTGTTTTGTGTGACGTGCTCTAACTCTTTCCGCGCGGCACATTCGATTTCGTTGACGATCGCGGCATGGCCCCTCGTCGGCAGGGCGCAACCGGCGAGCGCGAGGCGGAGGAAGTCCTCGGGTGCTGTGTGCCCGGTGAATGCCTCCGGCCTCGGGAAGCGGTACGCATTGAAGACGCTGTCCGCGTGATATGCAACAACGACACGTGCACCGCCGGCCGGTATATGCACAGAGAATGCTTCGAGCAATGGGAAACTGGGGTTCTCGCTTATCTAAAGTCATGCGGCCGAGCTCGTTCCTGGTCAGAACGACAACGGCATCAGAATTTGTGGACAAAAAAAGG…
>novel.9356
TTAAGTATTTTTATTATTTTTTTATTATATAAAGGTTTCATTGTATTTTATCATAGGTATAGTGTCATTTGAAATATTTTCATTGCTAAATTAGCTTTCCGATTGAATAATGTGTAGTAGGCAATTACATAACACTAGAACAATAGTAAGTTAATATGACAATGATTTTTAAACATGTTTGATACAAGTCAGTAACTTAAAATTAAAACCACTGAAAACGTGTCTAAAGGTAAATATTAGTAAAAAGAAAATATACGAAAATTACCAAGTAGGTTATTAAATGTGCTTGAACTTAAATAATAAAATAAAAAATCTAACTTTAACTTAAAGAGCTGCTTAACTTAATTGTAATATCGCTGCGAAATTGCCGCGCAGATACGGAAAGAGGTTTTTCTATTT…
>novel.9359
AAAGGAGCCCCTCTTACTGTTAGAGAAATAGCAAGATTATAATTGATGTTTAAAATAATCTGGTTAAACTTGGTGACAAACTCAAAGAATACCCTATCGCGGAAAAAAAAAGAAAAATGAAATTTTTTTTGTTGTTTTCTCAAGAGTTATATCCAAAATGTATTTTGTAAAACTGATGTTAACGGGAATCCCAAACCACGGCACTAATGTTTTGATTTGCATATATCGAGTATCTTGGATGCTTAAAGGTTCTTCAACTGTGAAACTTATAATCTTAAATAAAGCAATAATCATAAATTCTCGTGAGTGATAATACGAGATTGATCTTTGGACTTGCGATAAGAATCTGTTTAATTTAATCTCTGACACTTTCTAAGACACAATCTTGTTATGATTTGT…
>novel.9358
CGACGAACGTGATCCGGCCTTCTTTTGTTTAATAAATTAATTTAAAAAAAAAAAATCCGTCTATAAAGACACTAGTCTAGTTTAATTTTAGTTTTATTGTTTCTCTGTGTGCGTAAAATGAGGAATAAAGTGTTGTTGCTTGTGTCGTCGCTTTTTTGGAGCTATGTTCCCACGCTCAAGAACAACGCGGCCTCCGACGAATGTGGTCGGCCACGTCGACCCCACAGTGCCAGAAGACTCGTCCCCAGCTCCTCGGAATCAATGCGGAGTGGACACACAAGGTGACAGAATCTATGGGGGTCAGTTCACGGACTTAGATGAATTTCCTTGGATGGCTTTGCTTGGATATCTGACGAGTAGGAATACCATAACCTATCAATGCGGCGGTGTGCTCTTCAA…
>novel.4420
AAGATCTTTACATTTACCAATTTTGTGATTTGCCACCAATTATAATTTATTTCTACAAAGCATCTCTGTAAATAAAAGGAAACAAATGAAACAAACATTAAGCGACTGATCGTCTCAATCTGAAAAAAAATCTTATTTGTACCAAGCTCTATTAAACTACTCATGAGCAATGTAAATAATATTTCCAAGATGGGAGCAAAAGATAAAAACCTAAGATTGATATGTTCAACTCCAGAACAAAATAACAATTCTCCTTCAAGAGACAGTGATTCACTGTATGATTCAGATGCTACTAGTCCAGTTCCCTTTTTATGCACACAAGATGGAGCTGACGGAGAAACTGATGTTGTGTGGAATTTTTACACTCCGAAAGCTGATCGCAACAAAATTCATGATAAA…
>novel.4421
TTTCAGTTGACATTTCAATCGTGGCAGCGGCGGACGTGGTTTCAAAAAAGTTTAGACTCGCAATGCGCGCTCGGTAGTGACACTTGTAGTTAATAAGTTTAATTAAACGAACTAGTGAAAATGTTGGCGGACGGTGAAATAGTTGGTGATGGGTCGTGGAACCTCACGATTTATGTGACGGATCTGAACGAAAAACGGACGATGGTCGTCAAAGGTGACATGCACATCGGCGGCGTTATGCTAAAACTGACTGAGAGCTTTGAGTTCAAGAAAGATTGGTCGGACCATGCCCTCTGGTGGCCGACTAGAAACAAATGGCTCTCCAGACCAAAACACACCCTGGACCAGTACGGAGTTCACGCGGACGCCGCCCTACACTTCACGCCCATGCACAAACCA…
>novel.4425
CGAGTATGAGCTCAAGTAATTCATAGTAGATGTTTAGATCATCGTACGTAGTGGAACCAATTTCACAATATATAAATATTTTACTATAATTAACTATATAGCAGCATTAAAAAATGCGCTTTCGGTATGTGTCAAAAGTGTCAAACCGATTCTCAAACTGTCAATATTGGACAAAGGTTTCGAGACGCAATTTTGTATTTTTACGTAAAATGTCGGCAAATTCGCCTCCCGGAAAAAGTGGCGGTCACGAAACCGTGGATGAGTCACCGCAGAATGTCCCGCCAACAACTTCGATGGAAAGCCTCAGAAATATGTTTCGCGATCTCGACGTGGATGACGTTCGAATGTACTTGGCCTTAAAACTCGGACTCTTCAGCCCTCAGGATCTTGAACCGGCAG…
>novel.4426
GTTCACAATAAATCTGAATAAGACCATATAATAATATGTAGCTGCGATAACTATTATAAATAAAACCATTTCATTCATTAAATTATCACTGTTTCGACTTTATATATAAAACTATCTAGTATTTCTTTTCACAATATTAAAGGCATTTTATGTAATACCCATTCATTCATTGTATTTAAGCATTAATTCCAGGATCAACTGTAAATAAGTAGGTATGTAATTTAAAGAGAACCAGTGTCAAATAAAACTATTTTTACATTTTCATTATTTTTATTTTTTCACAAAATACAGGCTTAAAATTTGTTATATTCTATTTTCAACAATCAGTTTTATATCCGTCTAAATATATACATTCATTAATTATTCCGAGAAAATAACATTATTTTTGATACATACATA…
>novel.15068
GTCGGACACAAGCATGGCTGATGTTGAGGTTGGGTCGGCAGTAACTATATGGTGTACGTGTGCAGCCTCCACGACATCCACAGCGCGAAGGTGGAGAACGCGCACAAGGAGTTCCAGAAGGCGATCGGCGCCGCGCTCGTCTGGTACGTGCCCGAGCGCGCCGTGCTCGCCGTGCTCTCCCGCTGCGCCTCCTCGCAGCGCCGCGCCACCATGCTGCAGGAGATGCACTTCCGAAATTTGACCCAGAAACTTATGTTATTGAAGAAAACAGAGGAGGCAGCGAGGCAGCTTGAATCTACGAAAATAAACAATCAGGGCGGATACACCGAAGAGTTCAGCGTGCGCGAGGAGCTCATGGGTCTGGCGATCGGCACGCACGGGGCCAACATCCAGCAGGCT…
>novel.15067
CTTGAAATGAATTTTATTATTTGATTTTGATTTAAAGCTATTATGATGAAGCTAGGACTCGTTTTTATTCTCATTTATTTTCTTTCAACACTGCTTAATTATTGATTATAGAATCCAGTTTAAGACCAAAACTTAATTCAATATGGGACCTGGATTTTTAGAAACAACCTGATTTAGAAAATGGTTTTTCTAAATGGAATCTCAAAGGTCGTTGGCCATTTGATACCCTGCGTTTGGTATGCACCATAGATGTAATATATAAAAATATTAAAAGTCCCAATTCTGTCACTGGTAAACTCGTATAGAATATATTAATAGTTATTATAATAATTGCTTAGATACTGCTAGATAGTGAATTTTATTATCATGAATAAGTCGTTAATTGCGTGCAATGTGTAC…
>novel.4429
ATTTGAACGATGTTGAAATCGTTTATTGACAAGAAACAGTTTTATCACTTTCCCATTTAGATTAATTAACCATTAAACATCTATTTACAATATCACTAGGCATGAACATTACAAATCAGAAAATAAGTAGAGTTACATTTAAAAAAAAAAAAAAACTTGTGATCCTTACGTTAAATACAAGAAAAGACGATCAATATCGAGATATCGATAATGTATTTATGTACAGAAAAAGTACACAGATAGTTATTAGTTCAAATACGAATGTTTTATTAATTTAGATATAGGTATCGCTGGTATAAATTTCCCTTCGACACCTTCTTCATGGAGCCTTAAAACTATCACTTAAATACGATTAATATAAATATAATTAAACAATAAACTAATNNNNNNNNNNGTGTA…
>novel.10545
GAAAAATTGATAAAATTTCTACAGGACTCAAATTGTAATATCTAATTACATGACAAGAAAACATTAATATGTGATAATTTTCAACATTAACAAATTTGTCTTTTAAAATTAAATAATGTCGCTCGAACAAACTGCTTGTGATGTCATAATTACAGATTTGAAAGCTTTTGAGCGTCGTTTAACTGAAGTGATAGCATGTCTCCAACCAGCTACAATGAGATGGAGAATTCTACTGACAATTGTGTCAGTTTGTACAGCAATAGCAGCATACCATTGGTTGATGGATCCTCTGACACCTGTAGTCTCGCTCACACAGTCTTTGTGGAATCATCCCTTTTTTGCTGTGACCTCTACATTATTGGTTTTGCTATTCATGATTGGAGTACATAGAAAGGTAGT…
>novel.3479
TATAGCTTTACATAAAATTTGGACCATCACAGCAAAAAAAAACTAACGTGTATAATTCGAGAATTGACTTTTGCTTTGCATCTAGGAGTAGGCAAACTTTAATACAATTCATATTATTTAGTCACTGTTTTTGTTTGATAAAAAATATGCCATCCCAAAGTAGTATGTAAATGTTCATTTAAGAATTATTGTAGAAACTTTCATACGTGCCTAAATAGTTTAGAATTCATAACATAATAAAGGAAATGATCACAGTCAAATTATTCGTAAATGTATAAAAATTAATATTACTTAAATTATTTTTACTCAAATTCCTATTCACACCCATAAAATTTACAACAAAATTATAATAGAGGTAAATATACGATCACAGAACAAAACGAGCTCCACTAAAATATA…
>novel.10543
ATGGAAATATGCGATATAATAAACAGCAGTACGGACGGACCTAAAGATGCCATTAAAGCAATAAGAAAAAGGTTGACTACAAGCGCTGGGAAGAACTACACAGTGGTGATGTACACGCTGACTGTCCTGGAAACATGCGTAAAAAACTGTGGAAAGCCGTTCCATGTTCTCGTCTGCAATAAGGAATTTATATCAGAGTTGGTAAAATTGATTGGCCCCAAAAATGATCCGCCGACGGTGGTGCAAGACAAAGTATTGAGCCTCATCCAATGTTGGGCCGATGCCTTCCAGAACCAAGCTGAATTACAGGGAGTCGGTCAAGTGTACAACGAGCTTCGCACCAAAGGTGTTGAATTTCCGATGACCGACTTAGACGCCATGGCCCCGATTTTCACGCCA…
>novel.10542
ACAGATTTCGGATGACGTCATACTATATTATATACTATATTACGAATTCTGTTAAAACGCTAATGTTTGTTGAATACTATAATGTAATGATTTTAAATGTTGAAATTATAATACGTCTAATTTACATTTAGCTCTTATCACAATCACGACCCTTTTAGAATACTATATAAACCGCATGTACTAGCGACCGTCTCAATTTGTTCAATGTTTCGATGCTAAATACACAGATGGAACTGAAGAAAGATAATTCGTAAAAACAAAAATGTATTCTGTATGATAGGTATATAAAAACCTTTCTGATTTATATTCGTAGTGTGAGAGAAATAAATACTTTTTCGTAGCGCCAAAATAAAGTATATAATATAATATACTAAAATGAATTTTACTTATTGAACAAAC…
>novel.15061
TGTCGAGCCAGCGTGCCCGAATACAGAACTACCCTCAACACACATCAGGATACCACCGTTCTGGCCTGAAAAACCCGAAATATGGTTTGCGCAAGTGGAAGGACAATTTGCCATCATGCGAGTGACTGACGAGACGGCAAAATTTTATCATATATTGGCCAGCCTCGATCGCCAATATGCCGCCGAGGTAGAAGACGTGCTCACCGGTCCTCCCGATTACCAGCGGCTTAAAGAGGAGCTGATAAAAAGGTTGTCGGCGTCCCGCAGTAACAAGGTGAAGCAGCTATTGACGCACGAGCAGCTCGGTACCCGCAAACCGTCACAATTCTTGCGTCACCTACAACACCTCGCCGGACCGGAGATCCCGGAGGACTTCCTGCGGACTATATGGACCAGCCG…
>novel.10540
TTTTGACATAACTAAACTAACAAACAAATTATAACAACTGTGAAAGAGAACATTTGAAACTAGGCCATTCAAAAAAAAAAAGACAACTATTACTGTTTCTATGCCTGAGTACACAGTAACATCAGAGATTTACGAAGAATATGATTACACAAGTAATATAACTCCCAGCGCAAATGGAAATGTCATATCGGAATTTCCATTTTTGCTACCCATAACCGGACAAACTGCTAAGTTTGATGAAGACGGTGACCTAGATGCTGTAAGACCTAAAAGAAAAGTTATAAGAATTGAACACAGCCCCAAAACGGCAATATCTTTAGTGGGCCGACAAGTATGGAGAGGAGCATTTCTATTAGGAGACTGGTTAATACACCTTGGCTTAAAAGGCGAGCTCTCCAA…
>novel.6682
AAAAAATCGAATGCCAAGTTTATATTTTGCAAAAAAAATATTAAACAACACATACAACCAAAATAAAATAATAAATAGTGTACCTACTAAATAATACTTATATACTGTACACAAAATTAGAAAATCCCTAAAATGTCTGAAAATGTAAAGATTGATCTGTCAGGTGAAATAAACGCAACAACAGAAAAGAAAGGTTTCCAAAAGTATGTGAATGATGCAGAATTGTTGTTGCAGCATGTACGTAGTGGTGCGGCTCCTGCATTGTTGATGGGAGTTTTATCTTCACGCAGGCCATGGACACAATTTGTTGCCACTGACAACTTTAAGGTACCAGTATCTATACCAAGATTGTCTCGAAGATTCTATCGTAACATAGAATATTTTCAAGCTAATTACCTA…
>novel.6680
TTTTAAGGCAGATAAGAATGAGAGTAAGGGGGTAAGTTTAAGATCGGTTATCAGTTAAGCGACGTCGGCGCATAAAGGCTGCCCCACCAGCGACTCATCTACCCGCCATCACTCACCAGTACCAGTCAAAGCGCCGCGCGCGTCGCACGCATGAGCACGAGTATGTGCAAATCGCAGTAGTGAAAGTCTCGCGCGCAGGTTCCGCTACGATTTCGTTTGTCGACGTCTTCGTCTAGTTATTCGGTTTGTTCGTTGCGCCAGTGCAACAGCGAAAGGAGGTCGCCCGCCTGTCCGCAACTCTTTTGGACGTTTTTTGTTTTGTTCAATTACAACGAACTACACTTTCATTTGCAAATCATATTTTAGACAGTTTTAATATGAAGGAGCCGTAATAAATAT…
>novel.6681
AAAAAAAATGCACTTACTCTAAAAAAAGAAATATGAGTTTAGAGTGATGATTGCTATTTTATTTATATTAATTAACCTATCTCTGAATATAACAGCTTCATTAAACGCTGTGGCTGTTATTTCTTCTAATTACTCTAACGAAACTGTTGATGATTACGATAAAATATTATGTCGTGGTTGCGGTATTGATCTCGCTTCATCACAGAATATCATTTCTAAGTTGAGCCCTTCTTCACAGCAGTCATTTCTTGATACGTTGTTTAATACAGAAAATGTCTTAATTCAAATACTCCTAAGTGAATTCTTCTTTAATTTTCCTGTTATAACCACTACACATTCAAGTTGTGTTGGCGTTGGGGAGTTCTTGATTCCACAATAATATATCCTAAATAAATAAAT…
>novel.6686
TTATAATATAAACATAATGGCTATGAGTAAAGTGTAATAAGCCAAGCGGAATTGAGGAATCGAACACACGAAGTCAGCATATTTGTAGAATAACATCCACTATTTTATTCTGCAACGAAAAAATGCCACAATTGTTTCAAGTTTTACGATGCTATAAGTGTTCGGTGTTTCAAGTTCATCAAGGTAAAAAGTCAAATAAATGGAAATGTAAACTTTGTGGTGAGAAGCAGTCTATTAAAAGGCATTATGGTCTTGGCACTAGCAAGGACTGCCGCATACATGTTCAGAAATTGAATGGGATTCGAGGTGTGATTGATGAACTCTATGATTCTACATCGCCAAATGAAAGTATAGATGAAAATACTGAGACTGAAATAACAGAAGTTTCAAATAAAAACA…
>novel.6687
GTCGTCGGGTGAGCGGGGTGCGACGTAAACGCGGACTCGGACTATGGCGGAAGGGCTGATCCTCATTCCCATAAAAGGGTCGAGTTGATCGTGGTGCAGATACGTGTGGTCCCCCGCGCCCGTCACACAAACTGCACTAAGCACTGTCAAACGTGAACATTGAAAATGGCTATTTAAAACTAAACATTATCTATTGTTGTTGAAGCTTTGTTGTGTTGTTCATGGAACAAAAGAGAGATACTTATGTTTACATCTTTGAATATTTGTTGGTTTATTAGATATTAAGATTGAACTGGTAAATCATATCTTCCAAAGAAGGAATAAAGAGCAAAATGGCTACGCAAAGATTTTGCCTTAGGTGGAATAACCACCAGTCGAATATGCTGTCGGTTTTCGACC…
>novel.6684
CATGAAGCTTGATTGCTTTTCTTGCGAAAGTGAGCTTGGTTTTCTTTCTAAGTCGTGAATGAATGTTTTGACTTTTATTTACGTATCCAAGTTTGAAATAACGCGTTATAAATGATTCTTTACAAGTGTAGACTATGAATATGTTCCATTATAAATAATGAAACATTTGTGACGAAGAAAGAATATTCATCGTTCGCAAAATGAACGACGGCGACTGGATTTGCAGTGATCCAAGTTGCGGAAATATTAATTTTGCTCGTCGGGCATCATGTTACCGATGTAATAAAGATAGGCCTGATGGGGTAAAGCCTTCTAAAAAAAAGCTTGGAACGGAGATCGGAAAGTCAGCGGCAGAAAAGTCTCGCGGCCTTTTCAACGCTGATGATTGGCAATGCAATA…
>novel.6685
GTACGCTTCGCGCGTCGCTCTGTCCCCTCACAAGTTAAAACGTCAAAAACTTTACGTAAACACTCGTGTATATAAATACCTGTAGTTGCAGGATAAAGACTAGATAAATATCAGTAAGTTTTTAGCGGGTCGTTAAAGGTCTTACTAACTGTTTTTTTTTTTTTTTTTTTTAAAGTATTTTCTCGATCGAATAAGATCGTGTATGTAGTTTCGTGGATAATATCGGGATCGAGTGCATTCGTGAGACAGGTCCTGCTACATCTTTACGATCGGTGGAATATCAAAATGGCTTGTATGAAAAAAAGCAGTTGTCGACGAACGAAGCAGAAAATTGTGTTCAGGAAATAATATAAAAAAGAAACTTCACAGAATTTAAATTTAATTATTTAACTGTTTAAC…
>novel.6688
ATCGAATGACGAAATAAGTATTACACCATTTTTTATGACAAAATAAAAATGAATGACAGAAATTAAAATGATATGGATAAAACCTTCGATAGCACGCAACTTTTTAGTGGAGAGGTAAATAAAATATATATTTGTTTTTGGTAAATCAGAACAATTCACAATTTTAATATTGCACACCCAAGACGGATTCAAATTTTGTTGCATTACTACCCAGATATTATCCAAGGAAACAACCTAAAATAAAAGAATATCTAACTAGGAAAAAAAAGAAATAATATCAATTTTCGAGCATACGTACATACTACAGATTATTATACTATTTTTAATAGGTATAATAAAAAAAATCAGTCCTATAAATAAAATCGTTTTACCAATAAAACAGAAATAAATCGAAGCAAC…
>novel.6689
AACACGTGCATGCGGTAGTCAAAGCCCGCTTCTTCATATCTCTTCAGTTAGTTTGTTACTTATCTATACACAAGACGCACCAAAACTTTGTGGAGTTATTCGTGAAACTTTCAAAATGTCGCAAAGAAAAAGAAAACAAATTAATATTGAAGAAAAATCGCGTATTATGTAAATATATTTTTCCAATAATTCCCTATCGATTTGTTTGTACTTGCGCGATACACATTAAACATCACCGGTTGTTACGACTATCGGTTTTTACGACTGAATATGAGCAGTCCCTTCGATGTCGTTATAACAGATTTTGACTGTACTTGGAATGTCCTCTAATTTTTGTGGTTACCATAGAAGCCATAGTCATTCTAATCTGAATGCAGCCACTCTCCATGACACAAGATC…
>novel.15174
ACTGAAATAAGAATAGATCCCGAAAAGTTACAAAGTGTTAATTTCTGCCGTTCTCGTTAACTTGCTGCGGCGATATGTGGTTTAAGTGTTCGATTAGTGATATTTTCTTTCATTTTTATCACTAACCCACAAAATGAAAAAACTAAATACGCTATCGATAACGCTTATCGACAAAACAATAATGCGCATCACTATGCCCGTCCATAAGGCTCGTGAGTGGAAGAGAGAGCGAAATATTAGCTTCACCGCTCCGATTTTTTATGATCCAAACTGCACGGACAAAATAATTCTACTATAATCATCTACATGATCTGTTCGTCTATAATTTCGATAAGTTATAATTTTACGATATTTTTTTTCCGGAAAACTTTAAATTGCATCATCCCCTAAAACACTTCT…
>novel.575
AAAAATTATTATATTTATTGTGAACAGTGAATTACTAACTAAATATCCAAGAGAGCTAATCGTAATTTTATTATTTTCAAATAAAACAAGTGAACTTGAGAAACTTAGATTAAGACAAAATTGAAAGTTTTTTAAACATAATCATTGACTAATATTAGTTTTGGAACCGGTAACCTTAGTACTAATGCCTTCAAACTGATAAAAATGCGGCCCTAGTGAATAATATGTTATGTAAACTTAATTTCAACCACCGTTAAAGCATACATATTTGATACTTTATATTATATCTACAAGTCTTTAAAACAAAGACTATTTAAGATATTAATCATTGATTAAGTGATTTTTTTTTAAACTTTAATTTTTATTTGTTTTTCTTCTAACATCATTAATATCATACAT…
>novel.574
CAACAATCGGTCTCGCTTAAGCCATGCGTGCTGCGTACGTTTGCTGTGACTCGCTGGCCGCTTTTCGTTCATTCCGTTTTTAACACGCGAGCGGGTCGCACGCTCGCATTTCGCTAAAATTAAAACACGTGGCTGATGCTTGGAACCAAAACGTAACCTAAAAGTTGAACCGTCACCCGCTCTATTATAAAACAGATAAATAACCTAACCTAAGGTTTACCGGAAAGTCTATCGATCAGCGTTGCAAAATGGTGAACGAACCAAATGGCGCCATTCCAGCGCCACAGGAGTTGGAAACATTTATATCTCCGGATGAAAAGAACAAAGAAAAGATTGTTAGCAAATATAACATGACGAAAGATGCGGAGTCAGGAGACTTTGATCCGTTCACCGAAAGGA…
>novel.577
CTTGTAGTTTTTTCAGAAATAAATATATTAAGCACATTCAAATTGAAATTTGTTATAATTGATGATATTAATACACATTATATCGTTTATAATATTATATTTCATAAATAATATTTTAAAGCAATTATTTATCCCTAAAACGGGCTATGACACATATTTATTTCAAATTAGGTTAATTTCTCGCTGCCCTTTACCGACTTATTTCAATGTCAGTCATCAGTACAGTAGCTCCATTGAATCAGAGTTATGTCGGTCGGAATATCAAAGTGTAAGTGAAGTGGCCTAGAGACCTACATTTTGTTTTTGAAACGTAAAATCGCTTTATGGACGATTTTTTAAATAGAATATTTCCCTAGACACCTAATATATATCGTAGAATTTGTAGGCGATAAAATACGG…
>novel.576
GAAGGTCTTAGTTACCAGGTCATAAAACTCGTTAAAAAAATAATAAAGTATGAGCGTAGTGACGTTTACATTACCTACATTTACGTATTTTTGTGGAATTTATTTTGTCATTTAATTTAATATCGCCGAACTGTACGCAACGCATAAAATTTTTATATTATTAATTCGTTTGAATAGTTCTATAATTTAAATTAGGACGAAGTATTCAAGATGAACCCGTTGGCGCAGATTGTTCGTGCCACTCGCCCTATTTACAGGAAATTATCAACAACTGCAACAACTGCTTCTGCTGCAAAGCCAATACCGACAACAGGCTTTTGTTTCGAATTAACCGATGAGCAGAAAGCGCTTCAGGAACTAGCGCGTAAATTCACGAAGGATGAAATCATTCCTGTGGCG…
>novel.571
AAAACATATAGGTCCTAAGCATTAAATAAACTTCGAAACTAATACATACTGATTCGAAATGATTATTGAAATTAATATTGTAAAGTAAATCTTTTTACATTCGACAAGTTCAAAATCGATAGTTGGCGCTTCACTAAGGTGTGGCAGGCTCTCCCCGCGGGCCCCAGCTCAGCCACGCCCAGCGCGCGCATTCTCAAACAAAATCCACACGAAATGGTTGTACGAAGAATCGAATAGAGTCGGCGCCGCTCCTTCGTTACAGTGACGCACGTCACATCAGCTAGGCAGCTCAGTTGGGTAGTGATCTCGATAGCTGACGAACCTTACGCACGCCGTGCACACGTGCCATACGCGTCTGTATCCCTTCTCCGCAACGATTCCGCAGTCCGTCGTTCTGTA…
>novel.570
GACAACGCATGCGCAGTGCTCTGCGCATGTCTATTCGTCATTCCACAATTCTCGTTCGCTTTGGCCGACATCGCGGAAAGATATTTTTTCTCAATCTGTTAAATTTTGCCAACGAGATACTGTGCTTATAGTACAATAAAATGCCTAACCAAGTGCTAACTATCGAACCACAAAATGAATTAAAATTTAAAGTTAATTTCTCAGGGCTCTTTGAGCATGGTTGCACAACCTACATGAGACTAACGAACCCGACAAACGATACAGTGCTATTCAAGATCAAAACAACAGCACCAAAGAAATATTGCGTGCGTCCCAATTCTGGAGTTCTTGCGCCAAATTCGAAACAAGAAATCGCAATTACTCCGCAACCTGTATATTTGGACCCCAATGAAAACCACA…
>novel.9173
CGGTCGACGGTGTATCGCGTCCTGACCCGGCAGGCTGGTTCTGGTCCAGCGGGGTATTCCGGGACACCAGCGGCACCGTCTGGGCGGCCCGACGGGCTGCCGTACCGAGACGGCCGACGTTTCAGAGCCTTCGACTCGCCTCGAAGGCTCCGTCGGCTGGGCGTCCTTGAGGTGAGCCACGCCGTCTGGTTGTAGTGTTGACCGCGGTAGCCCCCCTACCTCATCCGGGTTCTGACCTCGGAGGGGATCGGACGTCGGGTGTAAGAGTGCAGGGGAGTCATTTAGTGGGTGGGCCCTAAAATCCTTGGGCCCGTGGTCTGATCACAACACCATGCAGATCGTTGAGTCTCACATACCACGCGCGCCCCTTTTGCG
>novel.572
TTTGGAGCCTATTCAATACAAGCAAACAAACAAATCTTTCCTCTTTATAATATTAGTAGAGATATAGATTCAAGACAGGGTTCGTAGTTTATTCGATGTAGGAGTAATGAAGAAACAGGATATTTTCTTAGGATATTTTCAATCGCTATAGCTAATTATTAACACAGAAAATATTAAATATGGTTTATTTAGAAAATCGTTACGAGTTATGATTCATATTTATTGTTCAAAAACCGAAGGATAATGTTCACAAATAAAATACCACTTTACACTTGCTTACATTTATTTCATTCATAATCATAACGGTCAAATCATACAAATTTTATTATGATACATGATAATAAAAAGCACATTCTTAAAATAAATATATATTTATATATATTCTTAGAATAATAGTAG…
>novel.9179
GTTTAATAACGCGGTTGGATATACCGTCGGAACCGGGAGCCTTGCGAGGACGTAGGTCTTTGATCAAGTCTTTAACTTCCATCGGGGTGACGGGTGGTAACACATCAGAGGGTGGCAAGGAGGCTCTGCGTTCTACCTCACTGTCTACTAATTCTACATGCACAGGGTCCACGGATTGAGTGCTGGGCGTGCACTGGGTTTGCAATGTATCGGCCAGCAGCTCTGCTTTTTCGTCATCATCGAACGCCGTGAGTCGGCCTGAGGGGCCTACGAGGGGGGGCATAGTTACTACCGTATCCGATTTGAGAGTACGAGATAAACGGTAGTAAGACCTTTGGGAGGGCGCGAGTCCTTCTAAGAAATCAGACCATCTGGCATCTCGGACTTCGGCGATGCGAG…
>novel.578
GGCGCGATACGTTGATTACCACACCTGTTATAGAAGTTAATGATTACTGACAAAATGCAACGAAATAAATGTTTCAAACAAGGACGAGGAAGCAAGATGTAGGAGCAATTGAAGTTCTGAACAACCTTCGGACAACCTATTACTGGTGGTAGGACCTCTTGTGAGTCCGCACGGGTAGGTACCACCGCCCCGCCTATTTCTGCCGTGAAGCAGTAATGCGTTTCGGTTTGAAGGGTGGGACAGCCGTTGTGACTATACTGAGACCTTAGAACTTGTATCTCAAGGTGTGTGGCGCATTTACGTTGTAGATGTCTATGGGCTCCAGTAACCACTTAACACCAGGTGGGCAGCAAGGCCATCCACACATCTAAGCAATAAATAAAAAACCTAGCAAGCAAA…
>novel.8888
ATGGTACGTGGCAAAAAAGATCTCTGGAAACGCACTGTGGATGACCGCAGTGGCTCCAGGTAGTATGGATGAACTCTACTCCGGTGTCGGGCGGTGCGATGGTAAAAACGAGATGCTGGTATCATCTCGAACAATTCCTCAGAGCACTCCCCATGGAACATACGGTATAAAATACAGAGGGAACCGAAGTCCCTCCGCAAACCCAGAGGCTCCAAACGATCCGAGAGAATGGGATTATCGACAATCCGAACGGCCCTCCTCTGTATGGAGTCAAATGGAAGAAGCTGGTATTTGGGAGCCCCGGCGCAGAGATGAGAGCAGTACTCCATGCGAGGCCGGACTTGTATTTATAATTCGCTCCATCACCTTGGAAAGCAAGGAAGTTATCGCGATAGGCCT…
>novel.8889
CTGACCTGACCTTTTGGGTTGAGTCCTCAAATTTGTGCACCCGTCCTGTTGAAGCTGCAAAAGGCTACAAGCATCCTACATCCCAAAAAAACTGACGCGATACGGAGCATCATTAATTTGAACTTTGAACAATTGCATTGTAGAGACTAGAGCAAACTGAGTTTGAGAATTAAACATTGACTAAGCCTAAATTAGTCATTAGTCTGTGCTCTAACTTTGCAGTGCTGACTAGTGGAGACAAACAATCAAATAAATAAAAAATATAAAAAATAAATAAAGGAATTACATAAATAAAATGGTTTTAAAACTATATTATGATTTAATGTCGCAACCTTCGCGAGTACTCTACATATTATTAAAAACTATGAAATATGATTTCGAGCCGAAATATGTGAATTT…
>novel.8886
ATGGCGCTGAAGCCCGAGGCAGTAAAAACTAAAATCGTGAAAGTCTATGAGATCGACGAATTTCAAAAACTCCTAAAAGGTGTTCATGTGGCAGCATGTATGATAACAGAATCACATAATGTCATTGATGAACAGAGTGTCTTGCGTCGCCTTAATGCTTTAACCTTAAATGGTGCTTCTGATGGTAATTGTTGTTCGTGTTGCGGAGTGGGTCCATTCGAGACCCGTGCGCAGCAAACGGCTCATTATAAGCATCACTGGCACACTTTTAACTTGAAGAGGAAACTATTTGGAAAATCTCCATTATCCATTGGCCAGTATAATTCTCGGAAAGATGAATCAAGCAGTGAGTCTGAGGAAGAAGTGGAGGACAGTAAGAGACCTCCGAGTGACCTATTT…
>novel.8887
NNNCTTAATGCGGTCGAATAAATTAAAATTTGATGTCGTTTTATCGCGTCCACAGAAAAGACTCCATTTCATGTAACCATAAGTTTATTGGATTTATTGTATACAGATAGTAACGATATTTTTTTTTATTCTCAATATTATCATCTTTATTATATTATTTGTGTTACAAGTAAATAATTTTAATATATAGGGTACTTTAACTATTTTTAAACATGGCTCAAACATTATACCTTCGTCTTGTAACAGTCCACAGGAAGAGATTTTTTGATGTTTAACGCCATCAAAATGAATTTATGAAATGTAATATTTTACAAGATACGATTAAAATGAGTAGTAATATAGTACCTTTACGATTTAAATACTTTAAAATATTCGCCAATTTGCTCTTTTAGATGATAC…
>novel.15445
GTGATGTTGAGTCAAGCTCCATCGGTACCGAGAGGGAAGATGTCCAGGCGAGACGCGATGGAGACGCCTCGCGTTCGAACAGCTCGTCAAGCGAAAAAGAACAAAAGGAGTCTCTGCGTAAGAAACGACGGGATTCAAAGGTAACGGTCGATCTTCGAATCGGCTCGTTATCCCACCAGGTCAGTGACGTTGTAAATCTAATAATGCATCAACTGTGTGTAACAATTGAATGTAACGAAAAATGTTGTAAACAAATTGATCTCGTCAATACGGAAATTTTGACAAAAACACAACAGATTTAAACTAATAATCTTTGTAACATAATTACTGAAAACTTTGACAAATCGTCTCCGTCGTACAAGTTACCCGTAAAAAGCGTTTTAAATTGTATACGGAAAA…
>novel.2624
GCGCACACTCGCTTCCTTCGCGTCGTACGATCCGTCCTCATTACAATTTTGACTGGTGCGAGAGTTGACTAGCGAGGTAGCTTGAAATTACAATGAGTTCAAGCGAGTTCAGATTAGAGCGCAGCGTGGAGCTCTCGCCAGACACCAAAGAGTTGGCGGAAAAGGAGTTGAGAGAGACCCCGGAAAGAGTACGCGAAGCCTTGGAAAGGCTAAAGGAACTTCTTAAGGAAAACAAAGATTTGTATTTTCCAGACGACGATGAGATACTCACGATTTTCCTGAGACCATGCAAATGGTATCCGGAGAGCGCTCTTGCATTGATGAGACGCGTGGCAGAATTTAAACGCGATAATGCACACTTGTTAGATGGACTACTTCCTGAACATGAGAAGGACGCCT…
>novel.8881
GCGGCCCGCGGCAGTGGGTGCTCGCGCGGCGCCCGGGCTGCACGCGCCTCCGTCGCTGTCCCCGGACAACTTTACTTCTAACGTTTACAGGAATACAGGATATTTACTTCGTGGTATAAGTCATCGCTGAGAATCAGAAGAAGTCTCAAGATAAATCGATCGTTGGAGTGCCAGACGCAACTGTTTGTCCCCAGTGACCATTGTCACACGTGGGTAGCGAGGCGGTGATGCTGTGAGCCACGCGCATCATGAACGACCCGGAGCGCATCGCCCGCGACCTTCTCCTCTGCGAAGAGTTCAACAATCGGACCTTGCCACCGCCAGGATTGTACTGCGAGGGGACGTTCGACCGCTGGCTGTGTTGGCCTCACACGCCCGCCAACAGCACCGCCTACGGTT…
>novel.1799
CTTTAGCAGAGAGTTACCTTGTGACTGTGCGAACTGTTAATGTGCTCATTTGTCATTCGTCTTTTATGTAAATGACGTGTGATAGTGGTAGCTAGTGGCTCTCGTAAATCAGACAAAATTATAATTTTGTACTCAAAATGGATAAAGCTATTGTGAATGTGAGATTTAAAGCAGCAGTGACTATTATTCTATTAGTATTCTTGGTCAACCGAGGCTCTCAAGCAGCTTGGCGCGAAGAATTCTTCACTCCGAGCTGGTTCTCTAAGAGTGCAACGACCGCAGCAGTGAGTCTCGATCGTCACCGTCGCGATGTTGCATCTTCGGCGAAGCCCGCGATTCCGGTCACGACCCCTGCAGTTCTTGTTACAAAGATGGACAAGATCATCAAGAATGACACCG…
>novel.1193
GCCAGATTAAACGGTAGTTGATAAATATACGTTTTTCATTTGTTTAGTTTGTACTTGGTAAAGAATTAAATGTTTTGCGAAAACTTACTCTAAATGACTTAATAATGTGAATATAGAAGTTTTATTAGTTTCTGAGCCTAATTTTTAGATTATAAATCTAATTTAATAAAGTTTAAAAGAAAAAGCTGTTCATGATGTCGCGACCGAGTACCTCACAGTCACCACCTGTTGTTGCTTCCATTAACGATGTCAGTGCATTATTTCAAAATGCACAGAAATATGAAGAACTGAGTCTAATTGGTACAGGTGCATATGGGACAGTGTATAAAGCTCGCGATCTTCATAATGGAGGGCAGATTGTAGCTATGAAGAAAGTTAAAGTTGCCCTCACAGAGGATG…
>novel.13935
ATTCGTTTATTCCTATTCGTTGACATCACAAGAAGTCGTAGACGTGCTGTTTGATCCAGGGCAGGTGCTTGGCGACGTCCGTGAACAGGGCGTGACTCTGACAGGCGTGCTGCAGCTCGGGCGAGTAGTAGAACGAGAGCACGCCGCGCAGGTACCATTTGTTCCTCACTCGGACCATCATGCCGCCCCCGCTGTCGTTGTGGCAGTTACTAGTGCC
>novel.13934
ACCAACTTGAAATCCCTTCAGGTTATTCAATCACGATTCTGCAGGATAGCCGTCGGAGCGCCTTGGTTCCTTAGGAATGTGGATCTCCACGACGACCTGGAGCTCGACTCTGTTAGTAAGTATCTACAGTCGGCATCGCTGCGCCATTTTGAGAAGGCGGCACGACATGAGAACCCTCTCATCGTAGCCGCTGGAAATTACATACCCGACCCAGTAGACCGAATGGTAAACCGTCGACGTCGCCCAAAGCACGTCATTACGGATCCTCCTGACCC
>novel.13933
ATACGTAACATAATAATCTGTTATATCATCCATACTTATAAAGATCGATTGCATAGTTGATTCGGTGCATTCAACATGGGTGACACGAGGAAAAAGAAGAAATTTTACTTTAGGAAACGAAGAAACAAATATTTCTTAGAACCCGGCTTCAAGGGCTTCTTTTGCACGTGTAACTTTAGAGAAAAAGACTGCGTCAAAGAAGTATA
>novel.13932
CATCTCTGGGCCGGGGCTCCCAAATACCAGCTTCTTCCATTTGACTCCATACAGAGGAGGGCCGTTCGGATTGTCGATAATCCCATTCTCTCGGATCGTTTGGAGCCTCTGGGTCTGCGGAGGGACTTCGGTTCCCTCTGTATTTTATACCGTATGTTCCATGGGGAGTGCTCTGAGGAATTGTTCGAGATGATACCAGCATCTCGTTTTTACCATCGCACCGCCCGCCACCGGAGTAGAGTTCATCCATACTACCTGGAGCCACTGCGGTCATCCACAGTGCGTTTCCAGAGATCTTTTTTGCCACGTACCATCCGGCTATGGAATGAGCTCCCCTCCTCGGTGTTTCCCGAGCGCTATGACATGTCCTTCTTCAAACGAGGCTTGTG
>novel.13931
ACTCAAACCAGACAAGGCACCAGAACTTGCTAGCTCATATAGACCAATTTCTTTATCTTCATGTCTTGGCAAAATTTTTGAAACAATGTTAAAAGTCCGTCTTGACTGGTATGTTGAAGCTAATCACATCATTCCTGATGTCCAATATGGCTTTAGGCGAGGGCGAAGCTGTGCTGATAGTTTCATCTCTTTAATATCTGATCTGAAACATGGGAAGGAAAAAAATTTACATACTGTTTGTATATTCCTTGATGTTCAAGGTGCCTTTGACAGTATAGATCCTGGTA
>novel.13930
ATCCAGCCTAGTGCTGTTTGGCAGAAAATCCATAGGTTTAGATCGCTTTACAAAGAATCTAAATCTACTGTACTTCCTTACACTATAGCAAATGAGTTTTTAAGTAAGTTATCTCCTCCTTCAGTACAATTTCACAACATTCCTCTTCCAATATCAGATTACTCAGAATTGAATTCTCTTTTCTCCTTTAACGAGCTGCAGGGTGTTCTCTCGGTTGTTCGGGACTCAGCTCCGGGGCCGGACGGTATTCCTTATTCTTTTCTCTCAAATTTGACTGATAATGCGAAAACTTATTTTTTAGACATTATTAATCATATTATGGTTTCTGGTTCTGTTCCAATGTTTTGGAAAGAACAAATAATTATTCCAATTTTAAAATCGAATAAACCGTCTGATAAC…
>novel.1790
AACTGATAGGAGACTGGTTCTAAAGTTCAGTGTTTTATATTTATGGTTAATTTACACAGATGACTTGTTATAATTACTAAACCTTAGTGGTAAATCAATTTAACAGCTAAAGTATTCTGACCAATTCATAAATAATTTTTGTTAAAAAATGAGTAGCAAATTGTCGTTGCAAGAAGTGTACACTGCGTACAAGCGATGGGTGATCAGCAATCCGAGCGTGGTGACAGACGTCGAGACCGTTGCTACATGGACGTCGTATTTCGTGGCCGGTAAAATAAACAAATCCCCAATTATATCTGAAATGATATACTGCATGTCAAAGCTGTTATCATTGTATAATGATAGACTTATTCGAGACGCTTAGGGTACCGAAACTTCATCTTATGGACTTCGTGAACA…
>novel.1793
TTGTTTTCTGTATTATTATTTTTATTTTTTATTAAAACACATTTGATAACTTAAGTATCAGTAAGAGTAAGGTTTAGTCTACATTTGTATTCTCCTTACAGTAATCATTTTTGTTTTCTTTATAATTATTATTTTTTATTAAAACACATTTGATAACTTTTAGAGTAAGGTTTAGTTTATATTTGTATTCGCATTTCAGTATCGTATGTGATATGTTCAAGGTATTTATATGCTTAGTATTTTCACGCAATAAAAATGCAAATACCCAAAAAGTATTCGATTACGGTTTGTCTGACTAAGTTGAAACTTAATTCAGTTGTTATAGAGCTCTTATTATTATGTAAATCGCTTTTTAGAATATATTTTTTTCTTTTTTGTGAGAAACACATTTGATTTCGT…
>novel.1623
TTTGTTTCCAAGCCAGTAAAATTTATTAAAAAAAACAAAAAGTTACAATGTTACGAAATTATTCTGCATTTCAACATGATTATGTTTAATTTCATTATAAATATGATGGACCCTATTCGTGTAACTGATAATTCTTTTTAAATTTTATTTACCTATGATTTTTAACCGTAATTACAACAAACGAATAAAAATGAATTCTATGAGGATACCGTTGCGAAAACATCCCCTAAATTATTTAAAAGCGATTCACAACGTACTGAAGATTCAAAAAAACGCACCTGTATGTCTCTTTACCACAAGTGTTGATGTCGTTGATTCATTATCTTCACAAATTGTGCAAAGAACCAAAGAGAAAAATACGGTAAACATCCAAAATCATATGGTTGAAAATGGTTCTAA…
>novel.1797
TATTTAAATTCACATCACATTATTAAAATAGGTTACATTATTAAAGTAATAAAACAAATATTATAAATCTTAGGTTAACTTTAATACTTTCGAAAGTAAACTTATTTGACAATTTTGGAGTATAAAAAATAAGACCGCCGGTGTAGTGATATCGAGCGATGCGAATGTGCCGGTGATCAAATACCGCAGCAAGGTACCAATTGTTATAGTGAAGTACGCACTGAACTCATGTTCACGAAGGCTTCCACGACGAAGGAATAACATTGTGTAAAATACAAAAACGCAGAAAATATAATTTGCGTAACTACTAATGCTAGGGGGCGCCGTAAGCCCATACTCGTTTCTACCACCAGTATAGGCGGTATAGTCATGCGTTATGTGTGCGTAGTGCGAGTTTTT…
>novel.13938
CTTTGATCCAGATACCAAACGGTGTCCTTGGTCATCAAACTGCAAGCAAGTAATAGCAGATTTGTGTCCAGCAAATACACAAACTACTTCATTGTTGGTGAGTTCAAATACATTAATATTTCCATCAAACAAACCAACGGCCATGTGGTTTCCAGTAGGACTTGCGGCAAGTTGTGTTACAACTACATTCTCTCCAGGCAACACTTGTGCCT
>novel.5089
TGACAACAGGCTATATGTATATTTAATTTTTATAGATTATAGGTAGGTAGGTACGTACTATGAGATTTCGATTGGATAATTACGAAAAAACGTATTCTCTGTGGTCGATTCCTAGTGAGCAAACTGCTGATTCTTTATACTTTTTAACCACCAAATTTAGTTTGAAATAAATTAAGTAATTTATGTTCCTTTTAAAAGTATTAGCATAAAACAATACCATTAAAATTTTAATATTAGTTTTTACCGTGGTCTTGATCAAAAGTAGTTTAATTGACACCGCAGTGAAACAAATTTCAAACGTTCCAGTCTGAACTAGTCTGAAGTATGCAGCTAGCTTGATATAACTGTCAATCTGGGTGTAGGAATTTATTTTGTAATTTTCACCGGTTTTCATGTATA…
>novel.5088
AATGCCCTTACGTGGTGCACTGGTATTTGGGTTTAGAAATAATATTGCGTATCGCAATGAAATCTAAATGTTTCGATATGATTAATGAAACACAGATGTTAACATCAGTTTCATGTTACAGTGATTACGGCCATGTTGTACTTAGGTAAAACGAGCGAAGGCGAAAAAATGAAGTGTTCGTGCAAAAATGAAATATTCACCAAAATGATAGTGGATAAGTGCAGGACCGTAGTCATACTCTCTAGTATGGTGTGTACACTAGCTGTTGTTATATCTTTACACAAATTATTAACTTATGACATTAGAATTACCAAACCATTTTCCCCTATACCAGAAGGGCTGTACGGGAACTACTTAGAACCAATTTCAGATGAGAATCCCGTACCTATAGTACCTAAG…
>novel.1190
ACACGGCGCCGTGGAGCTACAGCTGCGCGCTGCCGTCCCCAACATCGCGGCGCTGGCGGCCGACCCCAGCGCGGCCGTGCGCGACGCCGCCGTGCAGCTGCTGGCCGACATGTACCGACACGTCGGCGAAAGATTAAGACAGGATTTGAAGAAGAAAGAATTACTGCCGGCGCAGAAGTTGGCTCTGCTAGAACAGAAGTTCGACGAGACGAGAGAGGCTGGGCTCCTACTGACTTCAGCCGTGCCGGGCACGGACGAGACGGACGCGTGCCGCAGCCGCCGCGCCGCCACCGCGCCCTCCACCGCGCCAGACTCCGGCGCCTCCACGCCAGCATGCGAACCCCCAAAGAGGACAGTTCCGAGGTTGTACAACCTCCCCTCCGCTAACAGGAAGCCACC…
>novel.15444
GTTTTGAAAAATTTGGACCCTACCGTACGGACAGTCTCTACCAGCCTGCTGTTTACATCGTCCACTGATGCGCAGCTGTTTAGCCATTCGAAGCGATTAGCCAATTCGAGTTGAAAGCTCTCGGGGTTTTGGATTTGTGCATTCGACGGTCGAAGCGTTGACTTCATCAGACGCGATCTTTCCAGTCTGACATTGATATTCAACATGCCTCTGACGATTCGGTGATCACTTCCTGTTTTAACACTGTTGATCACAGAGACATCGTTGAATATCTGTCTGTTGGTGCTCATGATGAAGTCAATTTCATTTCTTGTTACACCGTCGGGACTCAACCAGGTCCATTTCCGTTGTGGCGGCTTCTTGAAGAAAGAATTCATCATAAAGAGTCCTTCCTTCTCC…
>novel.5085
TTAATATGTGGTTTGGTTAGTCGTTTTAAACGTCAGTCGATTCGCGCACCTGAGATTGACAGAACAACGCGCGCAATGTCATCACATTTAATTAACGAAAAATATCATAATGATACAAAAATAAATACATTGAACGCGTTCACTGATAAGAATTTAGTACCATTGAGTGGTAGATATAGATCGAAAAGTTTGTCTAGTGATAAGTTGAATAAAACAAACGCTGATCGTGCGGCTATATTGGAAGATGTCGAGGTCCAGTACATAACAGACAAGTCTGAGACACCTGGCTGTCTCGTCGGAAATAGAGATATGGTCAGCGGACAACTGAATATAAACGGGTACAATGATGGGCACGTATCGTACGGGACGGACAATCAGATCCGTGGGCGGAGAGTCATA…
>novel.5084
TTCGTTTGCTCACTTTTACTAATATCGAGATGGCTAGAGGAATTCAGACTCCATCCGGTAGTATAATAACATTTTATTAAATACATACAATGTTACAGACTTGCACGCTTCAAACGTATTCTTCTAATTGAAATTGTGTAACTTCTATTTAGTGCGGGACGACGGCGGGAACAACTTTGTTTCCCTAAAGGTTTCAAATTCGGAGTAGCCACAGCGTCTTTCCAGGTCGAAGGAGCCTGGAACGTGTCTGGCAAAGGAGAGAGTATCTGGGACCGATACACCCACGAATACCCGGAACGTGTCTTCGACCACAGCAATGCGGATGTGGCAGCAGACTCTTATCATAATTTCCGACGTGACGTGGACCTCGTCACTGAACTGTCGTTGTCCTTCTACCGG…
>novel.5087
CGGCGGTACGCGTGCCTTATCGACCGACCCTGTCAACGAGGAGAAGCAGAGAGAGGTGGAGTACCAGCCGGACCTCCTGGCCGTGTCCACTCAGTACACGAAAATTGCTTATGATGTCTTCAAACAGGCTGTCGTGAGACTACAAGAGTCGAAGGCATACGTTATAGCGACACGGACATCGCAGCCGTTCCACGTGGCGCTGGCGCTGCTGGTGCTGCTGGCGTGGATGAGCCGGCCCGGCTCAGCTAGTAACGTCCGCGGCTGGAGGGCGCTGTACGTGGGGGCCGTGGCCACTCACCTCGGAGCTCAGATATGGATGACGCTTGTGTCCGGTATCGTCCTATACTTCTCCCTTCCGAGACACGAGTTCGGCCGCGTGCAGACCATCCTGTTCCCTAT…
>novel.1196
AGCCTAGTATTTGTCACATTTGTTTTTTGAAGAATCGTAAATATTTTACTAAGTATCAGCAATTTCACTAGTATTTCGATTAACTTAGGTACAAATTTATATTGTTTTTATTAAATTTAGGATTTAATACATTTTATAAATAGTTTTTTTTTTGATACACGGAGTATTAATGAGCAGCTAGCTATGTAATAAGTCGATCGATGGCTTTAGTCTTTGTAGTGTTGTCTTTAATGTGATTTGGAAATATATCAAAATTATGTAAATACATACGTATTAGTGTATTTGTAAATATAGTTGTATCGATTCCTTGTAATATCGATTGTAGTTTTATGTTTTATTCCATTACGATAAGGTTATTAGTTGTATGTTTTGTTTGTAAGTTTGTATAAAAACACGAGA…
>novel.1627
ATGGCAATAGAGAAACCCAAATTGTCCACAGTTCCTGTACCAAAGAAATCTCGCTTAGAAATGAATGTCAGACAGCTCCTAAGTAAATGTGAACTTATAGCCAAAGAGGAATCAATAGACGGGAACTGGCGTCTAAAAAAATATGTGGAATCTTTAAGCAGTATGATTACGGAACTAAAAACTGGACCTGATAAACCATCAAAAGATATACTGTCTGAGTATTCAAAAAGAGCGGCTTTCTTAAAAGGTGTTGTTCAAACTGCTACACTGAGCACTCCTATTGAGAAGCTTGAAGCAGTTCAACAACTATCGCACGGTGCAGCTACAATGTCAGTTGATGCAACACAAGAAATACATCAAAAGACTGTTGCTAAGTATGGAGTAGAATTAAGATCTGAA…
>novel.1626
AAAATAAAAAACATATCAAATGTCAAATTGTTCCGGTAAGCGACATTTCAAGTGATTAGACATTATTTTGGAATATAATTTCAACAAAAGTTACTATTAATTTGGTCATATCAATCACAAATAATATATATTTGTAGAGAAAATGGCACGACGTTATGATACCCGTACAACCATATTCTCGCCGGAAGGTCGTCTGTATCAAGTCGAATATGCTATGGAAGCTATAAGTCATGCGGGAACATCGCTGGGTATTTTAGCAACGGATGGTATTCTTTTGGCTGCAGAACGCAGGAACACCAATAAACTTCTAGATGAAGTTTTCTTTTCTGAAAAAATCTACAAGCTCAATGATGACATGGTCTGTTCAGTCGCTGGTATAACATCGGATGCTAACGTTTT…
>novel.7021
CGCGCGTGCTGAGTGAACGAATCGGATATAATATTTCGACTCGAGTTTAGTGATTCTCGCAATCACTATGAGCGAGTACATTCATAGATAAAAAATCTTTATCATTATTTGTTATTTTGCACATAGTGAATGGACTTAGTGAGGTGTGTTGTTATCGAGTTCTTTGTTTTTTTTCTTTTTCGGATTGCATTCGTTTTGTTTCCAGAGACGCGAGCGAGGGCGTGCTTGCTCCCGGCCGGATTGCCAATAGTCCTGCCGTTTTCACTGACAGGCGCGAGCGACCGTTGCCAGACGCGGTGAGCCGTGCCAGCCCCGAAATTTATAACCGGAAGTGACGAAATGGGAGGATGGCAGCTGATTTTCGTGGCCCTCCTGGGCCTGGCGACAGCACAAGGCCCC…
>novel.7792
GTAGTTTTGTAATAATAACAGTAAAACCATTTTTGAAATTTCTGGTGCCCTCTTAAAATTCATTCATTATTTTTTAATATTATTTTCAAGTATATCACTATTTCGCAAAATTTTGCGTTATATTTTCAAGGAGAATTTTTTATCAATCGCCTTTAGAAAATCATTTATATTATAAATTAATTTTGCGTACTGTATATTATTTTTATCTAATATATACCACCGAATTGAAATTAACATCCATCAATTTCGATTTTGCATCCACAATCGTTTTATCGCCTCTTTACCGGATATCCGGCTACACCGCACACATTGTCTCTAGCACAAGGGAATAGAGAACATCATAGCGTTTCTTTCTTTTCTGAACAGGCGCAGTCCTAGAGAATTCGCAAAAGGAGTAAA…
>novel.7791
CACAATTCCGTAAGCAACAAATAAAACAACAAGAGTGTGTGTTACCACCGTTTATTGTAATTTTACTAAAAAAATTGAATAAAAAATATTTCCATCAACATGTACAATACGACCGACGTAACTTGGCGAGTCCGAACTTCGCGCAGAAGGCTGCGCACAAACGTTTTTAGGAACCAAATGGTGGTATGAGCAACGTGCGCGGGGCGGAGGTCTAGGCTAGGGATTGACTCTATGTAAACACAATCGTCCCTTTATTCAATCAAATATCACAATCGATTTTTATCGGTTTGGAATTTATTGATTTTTGTTTATATGAGATAATGAATGAAAGAGATTTACAAACATATTGAATGTTGTCGTTAGTAAACGAGACTTCATCTTTAATAAAAAAAAAAACTA…
>novel.7022
ATGCTCAAATGGACAGTATACGGTAAGAAAAACCAAGAGAGCCGTGGCAGCAGCGAATCTGAAAATGAACCGTCCGGTAACTGCAACAATGAATTTACCAACCACAATAGAAAATCGTTTGACGGCCAAGCCTATAAGAAAAGTAAAAAACCTAGCCGATATCAAAGAAGGTCTTTAAATTCCAATACAACCAGAAAAACCTTTAAAACAATCGACAAAGAGAACGTGAACTACATCGGTAGCACTCCTAACTTTTACAAAGAAGGCTTCATCCAAAAATCTGAAGGACTGGCTCTGAAAGATGTTAGTAACATCACTCCTACATCTGGAACTCCAGTAAAGAGCTTTGACAGAAGAAAACCGTTTCTCGGTAGTTCTAAGGATGATATTTCTGTTACA…
>novel.7025
CGCAAGACAGCCGACGCGTGCGCATGTCCGTCGCCGTTTCCCGAAGCCCCGCCTCAGTGCCCGTTACGAACTGTGTTTCATAACTGTGTTCTGTTTATTTTACCAATTTCGAAGGTTTTTACGAACGTAAACGATCGACGAGGCTGCATAGAGTTAACGAATTCGTCTCCTCAATGCCGCCTTACGCTAAAGGCTTGCAGGAGAGTAGATTCTAATAAAACGAGCGCCGAGTCGACAATGAGACTTGGGCTTGACAGCTGACAGTTTCGCGTTCAGCTTCCGTCATCATCTCAATCTCAATCTCACAGATCAAAAATGGCGTTCGTATTGTATATTTTGGCGGGCCTCCTGTTATCTGCGCACGCGCAATCGAACTACGGCTCCCAGGCCAACAACATC…
>novel.7024
TTTTAATAACTCGGATATTTATTTGAAGCTCTAAATGAAACTTAAGCTTAAGTAATTATAATTAATGATACTCAAAATCACTTTAACCGTAACATGAACACTTCACATACTATTTAAAAACAAATCTATAAACACATCACAATATTCATAATAATGAATAATATTTTATATGAATATAATTCGGAAGGAATATCTACTTTAGATTTACAATTTTGACAGAAGCAGAGGGAGGGGGTGCGGACGCCGCTCCAGTTGCTGGAGGGGAGGTCCATGGTGGGGACGAGTTCGATCTGAGCCCAGATCGAACTCCCACCAACGAAGTGCCTTCGACGCCCTTACAATATGTTTCAAAAGAGTTTGCGGAGGTGCGTGCCACTGCCTCTGCTGGAGGACGCCGGG…
>novel.7027
ATGGTGAGTGAAAAAAGCAACGTGCTTAATCCTTTACTTGTGCTAATACTAGTGCCGGCGGTATTCTGTACGGTACAGCCACCGACTTTCAATCCAGAAATGTTGACGCCAATGCGAACCATCGGCGACTGTCAAGCATGTAGGGTATTCATAGAGTCATTCAAAGAAGGCTTAGAGAGAACTTCTAGAGGTAAATATGAAGGAGGCGATGCCGCTTGGGAGGAAGAAAAGCTAAAGAAATCATACAAACGTAGTGAGATTCGTCTAGTTGACATTCAAGAGGGACTATGCAAGACTAGTAAGTTTTCGTTTCAATGTCATAGTATGGCCGAAAAGGCTGAGGAATTCATAGAAGAATGGTGGGCCCAAGACCCTGACGAATCAACTGATCTGTACGCC…
>novel.7026
AAAAACCCTGTGCCGTTTCTTTTCATCTTAAATAAACTGTCAAACAAGTATTTGACAGATTATCAAACATAGGAATTGTGAAAAAACTTATCGAAGTCCACAGCAAATTTTATAAAATACAATTAAAAATAAAAATAGCAAAAGACATATTGTTAGAAAAGCGAAATTTATTTTGGCACAATGTTAGTTTGAAATTCATGGCTGTTATGTAAAACAGAGCTGTATAGCAGATTATGAGCAGTTTGTAATAT
>novel.7029
GTGTAAAACGTAAATACAGACTTTTTATAGCATGTTCTTTATAAATTATTTATATAAACCACATTTTTATAAATACTAAAGCTATTAAAAGCACTAAAACAATGCAGCGACTACGTAAAGTACTTCCATCTTTGGCCGTAAAGCATCACAAACTACTTAAGTCTCATATAAGAAATCAACTTAGATGCCTTTCTACAATTGACCACCCCCCTGGAGCGGTAGAGAGACCTACACTCTCTATACCACAAGGCACCTTCGGCCAAGCAACCTGTCACACCCATCCGCACTTGATCCAACAGGGGCATCTTACTTGCGGGATCACACAAAAAGAATATGCGGAGAGGAGAGAAACCTTAATTAGCAGACTTGTGAGTGAAGCTCCGAATGTGCACAAAACAC…
>novel.7028
CGGATCTGGTCGGACCAACGTATTGGGCTGCGCCCCCGAGGTCTTTTCCCATCTATCTTACCAGTCACGATGAGCCTTTCGAGATTGCTACCATCCTTCCGTGCGATGTGACCAAAGTATTCAAGGACTCTACGAAGACACTCGGATGACAGCCGCGAGGAGATTTTGAGTTCTTGCAAGATTGATACGTTGGTCCGAAATGCTGTCCACGGAATACGCAGCATCTTTCTCCAGCACCACATCTCAAAGGCGTCAATGCGTCTGCGGTCTGCAGATTTCAGTGACCAGGTCTCAGCGCCATACGAAAAAATCGAGAAAACTAGAGTCCGTACCAGTTTGGTTTTGGTCTTTACGGATATGTTGCGATCTCTCCAGATTTTTCCGAGCTGAGTCATGGCA…
>novel.8088
AAAAAAAGTTATTGATATGTCAATACAGATTGATTTGAATATAATCGTCTCCTTCAAAGAATACAGTTCAAAACCTGCATTAAATAAAGGTTAATACTTAACCTGTTATTTATCTAAGATGTCGTTCAGAAGAGTTTTGTGACTGCCAATGGAATACAAAGTCAATAATTCGTTTTTCTGATTTACCAATAATTGTCCAAAAGTCACATTGCCGGCTTTGATAATAGTCG
>novel.8089
CCGGGTGCCTTCCTAGGTTGGAGGTTGTGGATCGCGTCTCTAACTTCGTCAGTGGTAATGGGGGGTAACGCGTCCGAGGGCGCCAAGGAAGCTCTGCGCTCGACCTCCCTGTCGACTAACTCGGTGTGTTCGGGGTCCGCGTGTTGAGTGCTGGTGGTGCACTGCTCTTGCAGTGCATCGGCCAGCAGCTCAGCCTTGTCATCGTCATCGAATGCCGGTGGTTGGCCTGAAGGGCGTACGAGGGGAGGCATAGTAGCGGTAGTTTCGGATTTGAGAGTCCTAGCTAGTCGCCAGTATGCTTGGTGGGAGGGCGCGAGTTGTTCTAAATAACTATGCCAATTATCGTTACGCGCGTCGCTTAAGCGGGAGTGGACTTCGCGTTGTAGACGACGCATCCGA…
>novel.15272
GGTAGGACCTAAAATCGAAACTACACAAATCACTACTGAACAAGAAGACGACAAACAACCAGTCGTTTCTATTCAAACCACAGAGGAACTCGTAGATGACACAACTACACCACTCTCAGACATTACACCAGATACTGCTCAGGTCGTTGAAGAAACCCCTGAGAAAGTACAAATTACACAAGTCAAAACTGAAACCGGCGATGTCCAAACCGTTAAAACCACTAAGCGCATAATCAAAAAGAGAAGAGGACCTAAGGAAGAAGTCACCGAAATCACCATAGTCCAAAAAGACGATGAGGCCCCTGTGACAAGTGTTACTGTAGTAGAAGAAACTACCCCCGAAGAGAGCAAGCCAGAAGAAGTTGTTGAGTTGCCTGAAGAGGTGACTGTTGAGGAAAC…
>novel.11948
GGTGAATGGCTCGTCAGCAAAATGTCAGGGATGACAGGTGCCAGCATGCTTCGTACGCGCCGCAAGGATGTCAACGTCAAGCCGAATCGGAAATTGGACCGGAAATCGTCCCGGGGCATGCTATACGAGAACGAAGAACTCCGACTACGCACAATAAACATAAATGCTGAAGTTGAAAGAGGTCAGTCAGACATAAAGAAGTTAAAACGTGAAAACGAACAGCTGAAGAGGGAGATATCGGCCCTTCGTTATGAATACGACAGACTGGACAGCATGCTCAGGGAGAGAAGGTCATCGCCAGAACACTCGGACGACAGCGTGTCGTTATGCAGCGCGTGTCCAGAATGTGCCAGTGTGGACGGTTCGTCGCGGGCGGTCGCCTTCCATGACCTGAGCGTG…
>novel.13504
TAGACCTGCCCCAAGCCTCGCCACAAAGATCGGTCCTGCGCTGCCTACATCCAGTGAGTCCCCGCGAACCTTAATAAGACGTCGGACCATCTTGTGCGAGGCCTACCCACGTTGCGTCTTTCGGTACGCGGTCGCTAACAAAAAACTGTTACTACAAGTATTTTAAACTCCAATTTCTGAATGATTAATATTTTATGATGTTACGTTTTCCTTGAGGAAAACAAGTAAGACCAGTCTCATAGCGACCGCAATCGTGTTAAGTTTTCTGTCGAAATGACAACTTTAATATTAACTATAAATTTATTGGTGTTTACAATTCAGTGCTCTTCATATACCTTAGATCCTGAGGCTTCTTGGAAATTGTTCACATATGATATCGACGGGGTGCAGTATTCAGAA…
>novel.8968
TTCGAAGACTATATCTATGTATATCTTCTTTATAATCTTAGGATATAACGTATTTAATAGTATAAATAAATGGAAAAAAAACCTCTAGAATCCATTAATTAATTCAATTTGATACAAAGTCAAAAGAATTTGGATTTGATAGACAGAGCTTAGAGTCGGTTACAATAGACCACGCGAGAACGATAATGTTATCTATCTTACCTAGCATCTACTCCTTCTTATTTTTACCTATTAATCGTTAAGAGCGATTTTTTTTAAGATTGATGTTACCATTGTTATGCTATGTGATATGCTATTGGATCCAACCTTTCTGGCATATCTTCCTTAAAAACCTCTTGCCTTCAACCCGAAGGAGCATAGAAATTAGCTAATAAAATTAGTAGAAGTTAGCGAATAAGG…
>novel.11947
TTATAGTGCGTTTTTTATTTTAATATACGTTTTTCCATATCAATGCATGCTTAGTGTGACGCTGTTGTTATTAGAGGCTTGCGGTATGTTCCCATATTTTCACGGCTTTCATCGTTTGAATGTATTCGTTTTCTTTATTTATATTCAGTACTGTTCGTAGTCGTTATTATATACAACAAACAATAATCGGTTGGTATTTTATATCGATTTTGTGAGGATAAAAAAATAATCGATTAACACTTTCTAAAATTATCGCATTTAAATAGCTTTAAGATTGGAAATTCAAGCACAAAAACGTATTTAATGAAAAGGTTTTTAAACCTAGTATTATCGAGTATATTTGATAGTTAACGTTTTTATTAATGGCAACACCACGTAACGAGCACATTCCGTTCAATC…
>novel.11940
TGGAGGGGAGCTCATTCCATAGCCGGATGGTACGTGGCAAAAAAGACCTCTGGAAACGCACTGTGGATGACCGCAGTGGCTCCAGGTAGTATGGATGAACTCTACTCCGGTGGCGGGTGGTGCGATGGTAAAAACGAGATGCCGGTATCATCTCGAACAATTCCTCAGAGCACTCCCCATGGAACATACGGTACAAAATACAGAGGGA
>novel.11941
TCGCACTCCAGACAGCGCAAAGTGTAGACGTGTCCAAGCAATTGGAACAACGCAACGCCATTCGCATTGGATATTTCGTCATAACAACATTGTGACAGTGAATTTACATTTATATTTTTTCTGGACGTGAAAAGTGGGAGTGAAATTTGACATTTTTAAATTTTGAAACTGTGATCTTGACCGTTGAGCGGTTGTGATTTTTGTTTTTTTTTTTGTGGATTTTTGACAATTCGACCGCCATTTGGATAATTCCAGCAAAGGAGTTCTCAAACACCGCAAATATTTTTAACCACAGTGAGGATTCGTGCGGACCAGTCACAGTCCGCCGAAACATGGTTGCCGAGTTCATCCTGAGCCAGCAACAGCTGCTGAGCGCAGGGGCCGGTGCAGCCCTAGGGC…
>novel.11942
AAAATGAAAGAATTTAAATACGATGTAGTTACTCTTATTCAAAGTGTACGTGATCGTCCCTGTTTATGGGATAAAACTTTAGAAAGCTACAAAGATCGTGTCGAGAGAAAAGCGGCGTGGGAGGAAATTTATAACATACTCGACGATAGATACGAGGAAATGACGCCTGCAGAAAAAAGGTTAACGGAGGAACACGTCGTCAACAAATGGACGAACGTTCGAGATACATTTGTCAAAACATTGAAGACGAAAATGGGAAGACCGAAACGCAAATACGTCTTCCACGAACATTTGAAGTTCCTTACAAAAGGAGCGCCCGATGAAACAGCTGAATACAGTGAATTTAGATCTGGCTTAATGAAACAAGAAGACGAATCGATTTTAGACAGCAGTAGCCAG…
>novel.11943
AACCTGCAAACGATGTTAGACTTGAAATTTCTAAACCTATACCTGTGAAAAATGTCCAGGAAGCAGGAGCTACTACCACGTATGTCGTTCATCCGGAAATTCCTAAAGCTTTTCCTATAGTAGAAACTACTAAAGGGATAGCAAGTGAAGTATTGAAAGGTGTTCGTCCTGACGTTTCTAGGTCTATACTCGTGCAGAGTGTCAAAGAAACAGGAGTTATACCTGTAAAAGAACATCCTGAAACTCCTAAAAACATTCCTGTAGATACTGTCAAGTGTACAGGCGTTACAACTGCGAATGAAGTTTGTCCTGACATATCTAAGTCAATACCCGTGATGAGCGTCAGAGAAACAGTTATGGATCACGAGTTGTTACTGAATAATTTAGAAACAAATAAAG…
>novel.5333
TACCACCGGTTCCAAAAAAGCCACAGTCCTGAGAAGAACCGGCGAAACAAACTCAGCGGGCTTTTTTATGTATTTTCTCAACTATTTTCTTCTTTTTTTTTTTTTTAAACAAGAAAACATATTTACAGTATACAAAAAGACAAGTCAAAAAAATACAATTCAAATAAATAATAATAATAATGAAAAATGAAAAGGCCAGGAGCGAACGCCTCATTCCCACGTAGTGCCATCTAGTAAAAAATCCTTAACTTTATAATATGCCTTGTTGCACAAACGTTCCTTGACAGTTTTCTTAAATNNNNN
>novel.5332
GGCTGCAAGCTCGTCCACCCAAATAAACAAAAAAAAAAAAAAACGAAGCGCTTATCTGAAGGAGCTATTATTGGGAATCCGTTCTTTAATCTAAACACTGCGTATATCAGTAGGACACATTGACAATGTTTAAATCTGTTTCAGACATCGTCATCCCGTCGCTGCTGATAACGGCCCTGTTCATCGGAAACGCGTTCATCGTACTCATCATCTATAAATACAGGAAACGGAAAAACGACGATTTGGAAGACGAATTCAACACCATTCCATTAAACGGGAACGTGCACAGCGCGGGATATGCAGTTTAGTCTCCAGCACACCAAATAAGTTTACGGGAATCGCAAATAAACGATAACAAAAAAAAATACCTTCACTACATAGCATAAAACAAAATCGCTT…
>novel.5331
TCTCAGCGATTCCTCTCTCTAGTCTCTTCTGTAAACATGCACCCTCTTCCCTTGGGGGCGACTCATCGTGCTCCTCACTCTACTCCTTCTCTTTTAGATCTCATTATTGTCTCTGACCCTTCCAAAGTTTCAACGCATGGACAGTTATCAGCTTCGTTCTCTTATCACGACCTTATTTACCTTTCTTACAAAGTTCGTTGTCCTCGACGCAAATCTAAATTTCTCCTTCTCCGCAGTTTCAAAGATATTGCTCTCGAGCGTTTGAGGATTGATGCTGGTAATCTGGACTGGTCGTCTGTTTACAATTGCAATGACATCGACAGTAAAGTTGCTGCCTTTAACAACCTACTATTAGATCTCTACAACAACCATGCACCTCTTAAGAGAATCAGGGTTAGG…
>novel.15271
TTCTTCTACTACATTAACACTTGTCACAGGGGCCTCATCGTCTTTTTGGACTGTTGTGATTTCGGTGACTTCTTCCTTAGGTCCTCTTCTCTTTTTGATTATGCGCTTAGTGGTTTTAACGGTTTGGACATCGCCGGTTTCAGTTTTGACTTGTGTAATTTGTACTTTCTCAGGGGTTTCTTCAACGACCTGAGCAGTATCTGGTGTAATGTCTGAGAGTGGTGTAGTTGTGTCATCTACGAGTTCCTCTGTGGTTTGAATAGAAACGACTGGTTGTTTGTCGTCTTCTTGTTCAGTAGTGATTTGTGTAGTTTCGATTTTAGGTCCTACC
>novel.5336
CGCAAGCTGACTGTGTGTCGACATTGGACATTGGATCGGTTGCCGGTCCCGGGTTTTGGTAAGCGTCGCTGTCAGTCTCGCAATGGCGTTAGTGAACATAAGACGTGTGTTCGTTTAGTTTCACTTCAACCCGAGCGGACACCGGCCCAAAATATTGGCCCGTCTATCCGTATTTGAATTACAGGGAATCACTTGTAATTCATCTTAAACAAAAAGAGACTTACGAGTCAATACGGACAGTCAAATTTTGGTACGATATCCACTCAGGACGAATCATTTCAAGATCATGTTCATCTCATCATAGTTCCTTATTAGTATTGTGTTTGTGCTAGTGTTTTGTGAACACGAGTGGAACGTGACAGTGTTTGTGTGTTGTGATGGATCCCGGATCACCCTCGT…
>novel.15446
CAACACATGGACAAACTTTTGCTTAACAGAACAGTAAATGCATGGAGTAGATTTGTGTTGTAATAATTTTTTAAAATTTGTTAGCAGCACTTCAAAATTAGTTGGTTAAAATTGGTTAATGCTGCTTTTGTGTCTGTTTGTTAGACTCTCATTAGATACTTAGCTTTCCATTTTTATTTTAGCTTTCCTAGCAATCACGTGTGCAGAATGGATCTCGATTGTCGCCAGAGAAACAAGAGATGACTTTTATAAGCCAGCTAAGATCTCCGCTTATTGACACTGGACATCTTTGCCTTCCGTGCTCACGGCTACTGAAACGTGGCCGAAACATTGTAATAAAAATACCACGCTTGAAACCGTTTAAACGTTGTTTTATTATGTGCACTGGTCGCGAAAACT…
>novel.9683
GAAGTCGTCGTGGCCTAACGGATAAGACGTCCGGTGCATTCGTGTTGAGCGATGCACCGGTGTTTCGAATCCCGCAGGCGGGTACCAATTTTTCTAATGAAATACGTACTCAACAAATGTTCACGATTGATTTCCACGGTGAAGGAATAACATCGTGTAATAAAAATGAAACCCGCAAAATTATAATTTGCGTAATTACTGGTGGTAGGACCTCTTGTGAGTCCGCACGGGTAGGTACCACCACCCTGCCTATTTCTGCCGTGAAGCAGTAATGCGTTTCGGTTTGAAGGGTGGGGCAGCCGTTGTAACTATAATTGGGACCTTAGAACTTATATCTCAAGATGGGTGGCGCATTTACGTTGTAGATGTCTATGGGCTCCAGTAACCACTTAACACCAG…
>novel.9682
CACGTCTTTCAGCCAACCCGCTTCTGCCCGCGAAAACTCTAAACGAAAACCATTACAGCTTTCTAACTTAAACAATTTTAATAATTATCTGTGCACTTTTAGGCAGACGGTAAAAGAACTCGGTAATTTTATTCAAATTGACGTTAAATGTCACGTGTTATTGAACTGTCAAATGATATGTAAAATTATCAATGACGTCAGTCAAGTGTCACGTGATTATCAACTGTCAAAAGTGAGAGAGATGGAAGGTCGTCCGAAAGAGACAAGAAATGTCAAAGATTCTATTGACGGAAGTTCATCACGCGCGTGCCGGCTGTGACGTCACGGCGGACACCGGAAGTAGACAGTGGCGCCGCCTGCCGGAACCGGATGTCGCCGCATTGCACGATATCTGACCAA…
>novel.5339
ATATAATCTTGTTCATCCAGGAGACACCTTCGCGGCAAGGAGTGCACTGGCCGCAGGACTCGTGCTTGTAGAACATGATGAGTCGAGCGATGGCCTTCACGATGTCAGTTGATTTGTCCATGACAATGATGGCCGCCGTGCCCAGGGAGGTCTGCGCGGCTACTAGACCGTCGAAGTCCATCAACACTGTCTCGCAGACG
>novel.5338
GTTGTCGACAACATAGATTAACATACATTTAATAAAAAAAACATTAAGCTAAAGAACACGAGAGTACTACAGATATTTGTTTATTGAATTAAAATTCAAGAAAAATTTCTGAGATTTGACTACTAGGACGATACACTGTTATTATAGTTTGTGAAGATAACTCAAAAGCAAAACGCCAGAGACACATTTTTGTATTCTTTTGGATTGTGTATAAGTTGAATCGTATTATTTAACTAGGCTTGTAGCTCTGCTGAAAATGTCGAAAAGTGATCCAGGTCCACTGCCCAGTAGGTGGTTGAATTGCCCGAGAAAGTGTACATCTTTAATAGCCCAATCGTTTTTAGCCTTTAAAACACCATTGGGCACAAAATTCAATGAAAAAGTGCCCGAAAAGTGTCG…
>novel.9687
CTCGAATTAGATTTATTGCTCTAACTTTTTAAATCTAATTCTTTATTAGATTACCCTCCATAACAACATAGTGTCGTAGATATATAACATTTAATACACAAATTCCTTGATTGGCAAAAGCTACAAATATAAATCAATCAGATGTAGACTCTGAATATGGACAGAGCTATAAAAAGAAACTTCACAAAGAACTCTTTGTAAATGGTGAACATGAGACAGAATCTAGGGATCAACCAACAGAAAAGAGTAGGAAAAGAAAAATTAAGACTGAGAAAACTGAAGAAACTGACAGTCCTAAGAAAAAAAAAATTAAGGTTGAACCTGAAAGTGATATTGAATTGAAAAATAATTCTAAGCACAGATTATCAGTAAACCAACAACATTTACCAGATGATGACT…
>novel.9685
ATGGCGGCGACCACGTACATGCCCGCCGAGATGGAGCTCGGCAACATCGGCGGGTACCACGCGGCGTCGCCGCGTAGTGCTGAGCCTGCCGACATGAAGTACCAGCATCCGTTGCACTCGGGCGGGTCGCCGTCCCCGGGGGCGCCCGTGATAGGGAACCCTTGGACGTCACTGCCACCCGCCGACCCCTGGGCGATGCACCAGCATCACGCACACGCACATCAACCAGACGTGAAGCCCCCCCCGGCTCCTCACGACCACCGCCACTTGCAGCATGCGGCCCACGGCTGGCACGCGCCCGTCGTCAGCCCGCATTACGGTGCGGGCTCGCCCGTCACACTGCATGGAGGATACCCAATGCCCGTGCACCAACACCATATGGTCGGAAGAGGAAGAAGC…
>novel.9684
TCCATATTTGCGTGGAATGGAACGTATTATTTAAGGTTATTTTAGTTTATAGCCTTGGCAGCACTGAACTGACGTTGATAGTTGCGTACGAGGTGACTTTGACAGACTCTCAGTAGTTTTACGTTAGTGTGTGTGCTTTCTGGTTACAACAATATTCTAACCTCCAAATACTGTTGGTTTGTTTTCGTCCGTGTTTTTGTCAAATCCAATAGTTGTGTGGCGGTGACTAATTTCAACACTTCGCGGCACCTTCGTACTCACATTTAATAGTAATTTTTAACGAACCTTGCCTTGTATCTATTTATTTGTGCGATTATTTTCGGAGCGACAATACTATGACATGTATGATACGAG
>novel.8558
ATGACGGTGAACAACACGATCGTGCCGAAGCTGTTGGGTTTGAGGGTGGAGCTTGCGGAGAAACCGAAGATCGTCGATGACATGGTGCCGTCGGTGCTACGGGAAACTGAGTTCACCATGAGACTATTCGGAAAGGACTTCACAAATAACACGATAATTGCATTCACCCATAACCCAGATGACTACATGAAACCCTGCGACCATCTACTGAAAGGGGAATATAAGGCTGAAAACGCCGACGAAGAGTCAGCTCTATTCAGACTGATAGCCCCCCCACCTCTAGAAGACTACATCTTCTACATCTGCGCGAAGAATTCGCCCCAAGACTCGTTCGTTCACCAAGGCCCAGAGAAATGGAAGGTTTTGGCCACACACAACAAACTCCTACCGTTATGGGCC…
>novel.8559
GTTCAGTTATGCATGTTTACAGTTTAGACCCCTGCACATTATACTTCTTTTTATGACAAGTAGTATAAGCTCCCTCAACAGACTGCCTGTAATCTAATTAAATGTATAATGATGAACCTAATCGCAATTCTGTGTCAGACGGAATGGACAAGTTTTTTTCACTGGCTATATTTTGTATTGCAGGAAAGAATGTTGGAATTCATACAGAAGCAAGTGGAAAAGGGAAAAAAGGAGAATGATTCAAATATTGAACCAACGTACACGGAGCTCAAGAGAGAGAGTAGTCAGGAGCGATTGACCTTTAATCTCAACTTGAAGAGGAAAAATGAAGATAAAAAATCAGAGGTCCTGTCATCTTCGGCCTTGAAATCTCTGAAGAGTAAAGAGGATAGTAAGAGA…
>novel.8228
GCAAGTACTGCATGCCGGCGGAAGGCGTGCCCCTGTCCAGTCGCAGCTCGCTGCTGTCAGTGGAAGAGCTGCGGGTGATAGTGGGCGCGCTGGCGGCCGCCGGCGTGGACAAGCTGCGGCTCACCGGCGGGGAGCCGACGCTCAGGAGCGATCTCGCCGATATCATACAGTCGCTGAAGGCCATCGACGGCATCCGCTCGGTGTCCATGACGACCAACGGGCTGGTGCTGGCGCGGCGCCTGGCCTCGCTGCAGCGCGCCGGCCTGGACGCCGTCAACGTGTCGCTGGACACGCTGCGCCCGGACCGCTACGAGGACATGGCCAGGAGGCGGGGCCTGGCGCGCGTGCTGGCCGGCCTGGACCTCGCGCTGCAGCTCGGCTACTCGCCAGTCAAGATCA…
>novel.8229
GCCCTGCCCGACGCAGTGAAGCAGGCGGCGCGCCGGCCCAAGTGCGGCGTGCTGAGCTTCGTGAGCGAGCTGGAGGAGCTGAGCGGCGCTTGCGAGCAGATCTTCGCGGGCAGCGGGCGGCGCGCCGACGTGGAGCGCTGGTACGTGATGCTGGGCGGCGCCATGGTGCGCGCCGTGGCGCTGGCGGAGCACCCGCGCACGCCGCGGCCGGTGCTGCAGCTGGAGAACTACCACCGGCTGCAGGCGGCGCTGGCGGCGCTGCGGCTGCCCGCGCTGGACGCGCTGCGCCGCGAGTGTCGGCAGCGCTACACGGAGGCGCTGCGCAGCTACGTCACGCAGTACTTCGGCCGCCCGCTGGAGAAGCTCACGCAGTTCTTCGAGGGCGTGGCGGAGGCGGTG…
>novel.6409
TTCGAAATTACAACCTACAAGATGTGTATTTATTCTTGCACGAAGATTTATCGCCCAAATTAAAAGAATATATTTGTTTATTACGAGACGTACCTTTCGAGGATGGATTGTATCACACATATTATGCTGATGTTAAAAAAGTAGTCTCCACTTTCATGAATTACTTTATTCAAACTATCGACGAGGTTACCTTAGAAGTAGATAAATATACTAACGTATTGTGTAAAGATGACTTGATAAATTTAATGGAAAAGACAGTTTCGATACACGAAAAAAATCAAATTGATTTTGCTAAAGATTTTTTACCAATAAAAGCACCAATCGAAAAACAAATTTATGAAGAAATAGAAAGCAAATATGATATTTTTAAATGTAAATTAAAAGAATTTCAATCGAAAT…
>novel.8222
CTGGTATTGACGAGGACAGTTTATTGTATCGTCATCATTCCCAACCATACGACTGATCAATGTACAAGGAACCACCCGAGTCGCTGCAGCGGCGACTTCACTGGCGGAGGTGTGAATGATGCGGCTGCGCGGATCGCAAGGAGTTGGCAGGGCTTCACCCGCTGCGGCAAGGGAACAACAGTGTCGTTGTGTGAGACGACTACCCACAGCACTGGGAGCGAGGCCAGGCGGCAACACAGCACAGCGCCCTGTGACCCCCGCCGGCTGGCGACGCGCGGCTCGGCACACGACTGAAATAAATAATAAAACAGTTTAATATTTGAAGAGTGTTCTATAAATGGTGATAACGCGATACATTCTCCTTGGAAAAATAAAAGCTCGCAAACATAGCGCAGATAT…
>novel.8223
TAAATGTATAGCAAAACTCGTGAATAATGATAAAACCAAGGATATTTTAGGGCCCTACACATTAAACGTCACCGCTTGCACTCTCTTGCACGCGACGTCCGATCTCCACCAGGGGTCAGAACCCAGGCAGAGTAATTTTTTCCCTGGCCAAGAAGCTGTCCAAACTTTGAAAAAAGCAGAACTCTGCGGGCGCAAGGTCTGGAGAGTACTGAATGACACAAAGCTTCCCCCTAACTTCGCTTAGAGATTTAGAGATCGACCAATGTGTCGTATGAGTTCGAACATTGTCGGGTAGGCGCAGCCGGAGATTCGCGGGCTTCTGCATCATTGTGTCCAGTTCCTCACTTGGATGGTGATCAACGGGACTTACTTGTCTTTGGTCTTTCAAATTTTTTAGCT…
>novel.8220
TATGAATCTGACCTTTAATGTTTAATCTGCAATATTCCATATACATAGTATAATATGTACATATCTGCTAGGGGTGCTCAATAAAATTAAATAAAAATATATTCTATTAAATGTTATTTTATTTTTCGACCTTTCAGGTTTATATACATTGTATATCTTTTTTCCCAAAGCTCCGTGATCCCTTAAAAGCTCGTGTACCGCGGTTACGACTTGCCCCCGAGTTGTTCCTTTAACCGCGGACAGGAGCTAGTTCCAGTGAACATAGAGAAGGTTTCATCAATTTGCAGCTATCTTGTTGAATGGCAGCCATCGCAACTGTGGACTTGTGCGCTGGGGCCTCATCTCGGGGCAACAAAACAAGTTTAGCGAGTTCTGCCACGCCGCTGCTCTCCTCCTGCT…
>novel.15275
GGAACGACAGGCTCACTGCTCGTGGTGGTGGTACCGTCATTTACTATAGAAGAGCCCTGCATTGCGTCCCACTCGACCCCCCCGCGCTTTCTAACATCGAAGCATCAGTATGCCGAATCTCACTGACTGGACACGCGCCGATCGTTATCGCGTCCGTTTATCTTCCACCGGATAAAATTGTTCTAAGTAGTGATATTGAGGCGCTGCTCGGCATGGGAAGCTCTGTCATTCTGGCGGGTGACCTAAATTGTAAACACGTCAGGTGGAACTCTCACACCTCAACCCCTAATGGCAGGCGCCTCGACGCGTTAGTCGATGATCTCGCCTTCGATATCGTCGCTCCGCTGACCCCGACTCACTACCCGCTAAATATCGCGCATCGCCCGGATATACTCGACA…
>novel.8226
CCGTACACGTAGAGCAGGTGCGGGTAGGCGGGGGGCAGCGGCCGCAGCCGGTCCAGCGCCTCCTGCAGGTACCGCGCCCCCCGCGCCGCGCCCCCCCGCGCCCCCGCCTCCTGCAGCAGGCGCACCCACGCCTCCAGCCGCTGCGGCCCCGCCCGCGCCGCGCTGTCGTGCGCGTCCTGCTGCAGCACGCGCAGCAGCTG
>novel.8227
ATGGCTAAAAATACATCAAAAGTAGGAAAAAAAACGAATGAGGAAATCTTTGCTGGTTTCCAAACTCTTCGTAATGAACAACGTCAATTAGGGAGTAAAATATCAGAATTACAAATGGAGTTAAACGAACATAATAAATTATGTCTACAGGATCGTAATTGAGACTTTGCGGGGAGTGGAGTTGACCCGTAAGTGTTTCCGGATGTTTGGGGGCGTGCTTGTCGAACGCACCGTAGCTGAGGTGTTGCCAGAGCTGATCAGCAATTATGAACAGCTACCTAAGGCCATCCAGTCCCTAGAAGACCAACTCACTCAGAAGGGAGAGGAGATCAATAAATACATTGAGGAACATGATATTCGCATCCAACGTGCTGATCGCACCATGCCTGAACCACCTCC…
>novel.8224
GAGCTCACAGCCCACCTGGTGTGAAGTGGTTACTGGAGCCCATAGACATCTACAACGTAAATGCGCCACCCACCTTGAGATATAACCTCTAAGGTCTCAAGTATAGTTACAACGGCTGCCCCACCCTTCAAACCGAAACGCATTACTGCTTCACGGCAGAAATAGGCAGGGTGGTGGTACCCATCCGCGCGGACTCACAAGAGGTCCTACCACCAGTAATTACGCAAATCATAATTTTGCGGGTTTCATTTTTATTACCCGATATTATTCCTTCACCGTGGAAATCAATCGTGAACATTTGTTGAGTACGTATTTCATTAGAAAAATTGGTACCCGCCTGAAATTCGAACACCGGTGCCTCGCTCAACACGAATGCACCGGACGTCTTATCCGTTAGGG…
>novel.8225
GACAGTTCGTTAGTACACATAGATTATACACATAAACACAGCATGTCAAACCATTGATAAACATTCTTTGAGGATATTGCATACGATTACCACTAAAATGTCTCTATTTCCAGCGTATAGTCAAGATTGCGCAAAAGTAACTGAAACAAAAATATCGAACATTGATGAGCGGGAAGTATCGCCGGCTGGTGAGGAACAGCTGCTCGCTAGTGATAACTCTACCGACGAGTATCCAGCTCCACTACAACCACCACTCCAGAGTGATCTTACATCTCCTGACTTTTATCTCGATACCAAGTTCGACCCCGGTAACCTGCGAGTCTCAACCTTGTACTATCCCGGCCGACCTGAGTACAAGGCCATAGGTAGAGTAGTGGGTAAAAAACGCAAGCGTCGAAA…
>novel.7245
TTCTATAGGTACCTAAAACAGATTGAACTATGTGAGTGAAAGGTAATTCTTCTGAAATTGTATCATTGAAGTATTTTAAGAATATCATTATGATTAATTTATTCTGATAGATGATGGCAATTAGATAAGGGCAGTTTTCTAATACACAATTGAGTAGATCACGGTTAATTGAAAGCGAAAAACCTGCAGAAAGTTTTCTCACAAATAAATGGAACACTCACATCTAGTTCTAGAAACATTTCCTCAAAAGTTAGTTCTTCGTTACAATAATACTTATCTAGCTTAGCGCTATCTTTTAAATCAGTTCCATCGTTTTGTGTTGAAGTGAAACACAGTCTACAGATGCGCTCAGTCTCACCAGCAACAAACTGAGAAGCCGGTTTCATTATCTCCATAGCA…
>novel.7244
GTTTTCTTTTATAACACCAAAACTGATAAAAGAGCTACCATACAAAACAATAGGAGGAAATCCTGCTTTACAGTTTTATTTTCGTCTCTAATATAAATATAATTTTATTACCATCTTTACCTGGTAGGTACAGACAATCGAATCAAACAATGTAAACTAAGGTTGAAAGTTTTGGCTGTGACCCTTATTAGTACCACATATCTATTCATGTTTCCAAAAGGCATCAAAGGATTCACATTATCCCTTTAAAAATAAAACCAAAATGGAACTCATATAAAGGTTTGTAATAAATACATAGATTGTTTTACATCATTCACACTAAGATGATCAATATTTATATCAGGCTCTAGTATATAAAGTTTACTTTGTGGATTATAATGTCTTTCCAGGTGCTTTTTC…
>novel.7247
CTTTTTCTTACAATATGCTCAAACAGTGCAAGAACATTTAATTTTATAATTTTATTTTCCCCAAAACAAAACTTTATGATAAAATTCGAGTCATTTTTATAAATAATGATAGTTACCAATACAACAAAATTCCATAAGTAATTAAAATATGATTCATCGAATGTTTAATATGGCAGAAATAAAACGCAAAGATAATGTAATGGAAATGTCTTTTATTTCCACTTTTCAAAATTCAAATAGTTGATTTGATAGATGATCTGTCAAAAAATCCAAAATATGAATTGAAAATCCGTGATTTCTTTATAAATATACAGTTGATTGCGTTATATAAATATACATTAATATTTTTTGTTACATATTACAAACTTCTTATGTGTATTACGTGATTACCTTTTCTGA…
>novel.7246
GTCAAATTAAGTGTAATACATTTAAATAAAATACTTAAACCTAAGTACAATTAAGTACATACATACTTTGATACTTTATATTTATGTTAGTTATTAAACGCAAAAGCACCGGGACGTTTGCATTTTTGACAACAAAGTAAAGGAAAATGACAAATATGAACCGAACCTGGGAAAACGTCAGTTTCAACTCAACAACATGGTCAATGAAGCTTACAAAAACAGTATTTCATTTGCTGAAATTCAGAATTTACCAGAGAAGTCTCCAGTAGATAGATTATTCAAGATAGACATGGCGTCCAAACTGCGAAACGTAGACTTCATAATCCAAAACCTCCGAGACGAGGATATGTTGTATGTGAGTCGAGCACTGAAGTCGAAGTGGTTGTTGGACCCTGCTCA…
>novel.15441
GTCTACAGACTATTCCGAGCCCCGACATCGAACTGAGTTATATCCGGACCTTCGGAGCCGTGATGCACGTGTTAAGAAAAAAACCGATAGCATCGATCTCCGCGATCCAAATGGGCTTCGACGTCGCGTCTCGCGTTTTGAATGCGAAACGCGACTAGTAAAGTCACATTGTTTAGAGCCTCCCGACTCTCGGGGCTCCACAGTGAGCATATCCTTGCCGGATTCGGCTAGGCTGGCTTCGGCCTTAGAGGCGTTCAGGCATAATCCCGCGGATGGTAGCTTCGCACCACCGGCCGCTCGGCCGAGTGCATGAACCAAATGTCCGAAACTGCGGTTCCTCTCGTACTGAGCAGTATTACTATCGCAACGACAAGCCATCAGTAGGGTAAAACTAACCTG…
>novel.7243
GTCAACGTGAATAAAATTTATTCTTGAACGAAATATTAAAGAAAGCGCGATTTAATGTCAGTTTTAAACTCAAAACACTGTTTTTCAAGAATGATTGAAGAATCAAAGCTTAGTTTTCTTGTTTCTGATATTGTGCATGAAAATCAAAATAAATATTGCAGGTTATGTCTCGAACGCGTAGACGATGATTTCTTGAGATTTGACGACTACTTGAATAACGATATTGATTGTTTTGAGAACTTAGCCGAACTTCTGAAGATGTTTTTAGGGGAAGAGATTTGTCAAGATATCCCTGGTATAGATGTTGTATGCGTGAACTGTGCTGATAAAACACTGGCAACAATAAGTTTTATTAAAAATTGTGAAAAATCCACACAACTATTGCATAAAGTATTTGAT…
>novel.7242
ATGCTGGGCGGGGCGGTGTCGCCGGGCGGCGACGACCTCCTCACCGTCACCGTGGTCCGCGACGAGCATGGATATGGAATGAAGGTTTCAGGTGACAATCCGGTGTTCGTGCAATCAGTGAAGGAGCACGGCGCAGCGTGGCGGGCCGGCCTGCGGGCTGGAGACCGGATCCTGAGGGTCGACTCTATACCAGTACATCATCACACTCACCAGCAAGTTGTCCATATGATACGAGCGAACCCGACGACCGTGCTCACCGTGCAGCAGAACACTTCAAGACACAAAACTCCCATCACAGCGCCGGTGCCCGTCAACTCGGAGAAGCAGCGTCAGCTGGAAGTCTCTAAGGTCCACACGATGAGGTTGATGCTGGAGCAAGAACAGAAGTACATCAGAGAC…
>novel.7249
GTGGCCGTCAGTAAAATGTCAAAAAAATTTATACAATTTTCAATGAATTTTAATTTATCACAAAACTGGGTTCATTCGAACCGTTGTTCGTCATAGTGTTGATAAAAAAGCGCTCGAAAAAGAACTTTTAATTGTGAAAAGTGTTAGAAAACTTATCAGTACCACGATGGAGTGTATTTACTGAAATTTTACTTCGGCTACTACAAACAAAATGGCGTCAGTTTGGAAGCGATTGCAACGCGTCAACAAACGTGCGGCCAAGTTCCAGTACACCGCCTCGTATCACAGGGTCGACTTGGAGACCTCGCCCAAATGGAAACCTAATAAGTTAAGTGTAGTCTGGACGCGGAGATCTCGGAGAGTCATCAGCGAGCCTCTAGAATGGGAGCCAACTCTCAA…
>novel.2291
AGTTTGTGCACGTAACATCTGCGGCGTCATTAAAACATCCAGTTCAATACGTAATTTGACAGTTACTTAGTTTCAGTTTTATTAATAACGATGACGTCATAGGGAGTGGATTAAAAAAAAGAGAGAGGTGTCATAAAAACACCCTGTGCTCATAGGACACCTGCTTGGAACAGAGCTCCTCTTGAACACTTAGAGCGTGATCCTAGTACGCTGTTGCCACATGAAAAACGAGCTCAAGTGAAACCCAAATTCGGTGGTGGCGGTTTTAATCTGGCTCCTTCAGGGAATGGTGGACTGACCGCCAGTATTAGCAGCAGCGGTAGCGGACCTGGGGCCAGTCACTCCGCTTCTCAGTCGTTCTCATTTGGATTCAGTGAGGGCTTCAGTGCGTCACACTCG…
>novel.8741
TGAGACATTAATCAACTAGGATGAAATTAAATGAGATGATATGAGATGAAATCTAATCTCAGTAAAATTGTGGTCATTTACTAAGATTTTTCAGTGGACTTTTTGGAGGATCCCGAGAAGTTACGTCCAGCGGCTTTGTTTTATTTTCCCACATTTGTGCACTTTCACAGATATTAAACAGTTAATAAACCACCATTATTACACATTTAAACCCGAAGAAACACTAAATAGACAAAATAAAACAAATCACACAACTTCACTCCTCGCG
>novel.10742
TTGTTTTCTATTCTAAAAAACGGCATACCGCCGTGGAATATTACCAAAAAAATGAGCGTTTATCAGTAATACCTAACTTTCATCATTTACTTCAACCTTCAAAACCCGTGCTGTGCACAAATCAAGCATAATAAACCTGCTAAATTATTTTATTTATCCAGAATAGCATGTATCCTAACCTCATTTGAAGTTCGGATAAATTAACAAAAAGAATATTTGTAAATTATTTAAAAATGCAAAAACTACAAGATAGCGTTTTTTCTATTATTAAAACAACAAACTTATCTCCAGCTGTGTTCAGCTTCCTACAGCCTAAAGAAGAATTTGAAGATAATACACCATTAGGTGGGATTTTAAAAGATACCAAACATGGCTGGCTTGCGTTGGGACCAAAATTTT…
>novel.6929
AAAAAATCTCAGTAAATTACCATCATTTTACCGAGATTATACATTTCATTCCATATAATTTCATCTCATTTCATTTAATCTCATCCCGGTTGATTAATGTCCCAAATTAATCATCTTCATTTCATTTCATTTCTCTTCATATTGTAATTTTTCATAAAATTAAGACATGACTTAAAGGTCTTAGTTACTAGGTCATAAAATCCCTTAAAAAAAGTGCTTTTTTTGCAAATAGTATAAGTACATGCATAGATTATACACTTATTATATTTGAGAAGTACATGTACAATTGTACATGCGTATGTACCATAGGTACATACGGTACGGTACGTAATTAAAACAAAAAAATTATGTTATCTAAGAGTAACAATCACAATGGTTCAAAAATATTTAATTGGAATA…
>novel.2295
CAAGGATCCAACTTTAAACATATTTAGTTGGTCTATCGAAGAGGCTGCCCGTGTGTGTCAGAAGTTCTTTATATTCAATATTAGTCATCGTGAATTTTTATAGTACACAACTAATTTGGAAGGTACATGCTTGTGTGAATTAAATATGAGGAATATATTAATGGTTTGTGCCATTTGTTTGGTGTTGGCTGTTGGAAACGCTCTACCCAACAACAGGGGAGTCGGTGCCTTCGCGTATCAAGATTCATCAGGCAATAGGTACGGCGGTACATACGGCCTGAAAGACGGGGCTGTCGTCGACAAACAAGGCGACTTTCCTCCAAATTTCCAACCCGAGTCCTTCCAAGACTTGGATTATTTCTTCCCTGAATATCTTAGAAACTTCGAAAACCTGTTACG…
>novel.6928
ATGGCCAACGACAGGGAGGTACTTCGAGAAATATGGGATGGAAAACTACCGATATGTTTTCATCTTGCTCAAGAAGAAATAATGGAAATTCAACAACCTGATCCATTTTACGTTATGGTGCCTCGACTTAGCTACTTTCCTCTTGTCATCGATAAGATGAAACGTCACTTTCTCCGATTCATATCACAAGAGAATTCTGATAGTGAAATGTGGTTGGACTTTAATGGGCAACCCTTGAAATGGCACTATCCCATAGGATTTTTGTACGATTTGTATTGTGGTAATGATCCTCAACTACCCTGGACTTTGACAGTACACTTCACAAAGTTCCCTGAAGACATTCTTCTTCATTGCCCAAACAAAGATGTAGTAGAAGCACATTATATGTCTACAGTGAAA…
>novel.993
ATAAGGGAAGCGCTCGACGGGGCGCGCGCGCTCGAGGCGCAGAGCCGCGGCGCGGGGGGGGCGCACGCGGCCGCCGCCCGCCGCACCGCGCGCCTGGCGCTGGCCGTGCGGCGCGTGGCGGAGCGACGCCCGCTCGTGGCGCTGCCCGTGGACGCCGTGCTCGAGATGTTCGCCGATGCCCTGCGTACTCTTGGCCAAAAATCTCAACCAAAAACGGACGACGTCATCAAGTATGTGACGAGGAGAATCATTGAAAGAGTTCTCTTGGGACTTTATAAAAAAGATAATTACATCATTGTTCTTCATCTACTGAAAGAAGTCTACGATGAGCTCATGCCGGATAAGTTGTGGAATTTACTTGTAAGTAGCAACGATGTTTTAGAAGATACAGATAATGTG…
>novel.991
AAAACCTCGAGTCGACAGTTTGGTGACGATAAATAATTATAGATCTTTTGGATTATTTTTAATTTGTTATATCACGAAAGTCTGTAATCGTGCTTCATAATATTAAGGCATCCGAAGCCACAGTATAGAGATATTATAAAAATGTAAAACGTACACAGGATTGAATCGAAGATCAAGGCTTTTTCATTTATTACAAGGTGGAGCTTTGGAGGTGCCGGTCTACGGCTACCAACAACATTAGTTGGTTTTATAATTAAGTATCGATGTGATTTTCCTTTGATTAGATGACCAAAGTATTAATCATATTAAAATGATGAATGACACGGACAAATACACAATGCACGAAGTTGAGAAACGTATTGGTGTGAACAGAAAGTACAATCATTACATAAACATAAC…
>novel.990
GAGAAATTAAAATATTTATAACTCACTATTATTACACGTTTACTGGTAGTTCTACATTGGTACACTAGTAGTTCTACAGAACTTTTTGCAAGAGCGTAAAAAGGCATGTCCTGTAATTTTCTTTAAATTCCCCCCATTTGTACACTTTAACAGATAACTAGTTTATAAGCCACTATAATACAAGAACAAAGGGAAAATTAAAAAATAAAATAATTCAAATAGCCGTATATTCCACATTCTCACAAAAAATATTTGTGCCAATGCTTGTTCGTTAATACACTATGTTGATAGCACACGGGAATAGATTCAGGGCGACAGTCTTTTATAGTTTTGTTTTTTATGTGTATGACACAAATATCCAATCCTAGGCTTTTGACTTCATAGATAGTCTGGGTATTA…
>novel.996
TTATGAGGGTTTTTTAATTTAAGTGTGGTTTGCCAATGTGTCATGATATTGCGTAGGAAGCTTATTATTATAGGGTTAATTTTGTAGATTTCTAGGACTTGGATCAGCCATGAATGTGGGATGCTATCAAAAGCTTTTTTGTAGTCAATATATGTACAGTGTAAATTTCTATTTTTTGTGGTGGCGTGTTTCATGATGGTTGAGTCTATAATTAGCTGTTCCTTACAGCCCATGTGGCCTCGTCTACACCCTTTCTGTTCTTCAGCTAAGATATTATTGTGTTCTATATGTGAATTTATTTTCTTTGTAATAACTGTTGTTAAAATTTTGTAAATAGTCGGAAGGCATGTAATTGGTCGATATTGGGATGCTTCTATAGAGAAGTCACCTTTTGGTATC…
>novel.995
GTTGGAGGTGTACATTGCGGATTAGCCTTTCCGGAATCCGAAATGGTTAAGTCACTTTATAAAATAGTGTTCTTGAGCCTTCAAAGACGATAACAGTTTCCTTAATTTTTTTTATATAATCTTTTGTTACTATCTTTTGTTGCACAACGGAGTGACATATTCACTATATAGGAATAATCTCCTTGTCCGCAGGTCACGAGAACTGCACCTTCCACCATGACCTGGAACTGGACCACAGACCGCCCACCAGGGAGGCGTTGTTACCGGACATGGCTAACTCATACAGGCTTCTACTCACCGGCCTGGGGGAGGACCCTGAAAGGGCAGGGCTCTTGAAGACGCCCGAACGTGCCGCCAAAGCTATGCTCTTCTTCACGAAAGGATACGACCAAAGCTTGG…
>novel.999
TTGTCACTTGTCATTCTGTCAAAAAAGGAGGAAGGGGATTTTTATTAAAAAATGATCATTTGTATTTATTTGATTTGATTTCGAAACCATTTTACTCAAACGATTATCGTTGTCTAAAATTGATAAAAACAATATGAATTTAATAAAAATGTTGCATACTCGAACCCTTAACCTTTCTTATAATGCACTCAAAAATGTCCAGAAAGTGGCTTTTTCAAGTAATACCACCAACAACATGGATACAACCTACATGGAGATTCCTCTTTATGATGTTGAGAAACAACAACCGCTGGAGAAACGTAAAGCAAGATTGCATTACCAATCGCGAAAAAGAGGAATGTTAGAAAACGATCTTCTACTCAGCACTTTTGCGAAGAAGTATTTGAATGGTTTTAATGA…
>novel.10748
GTGTTTATGTCAATAAGCAACTAAAATTTTGGATTTGCGCGGGTGTGGATAAAACATTTTAAAATAAATTATGTGTTTGTGAAGCCTGTGAATTGTGTGTTTTTTTTGTGATAATGTTTTTCTTTGGAAGACTTTTGGGAACACTGAAATCATCGGTGTACTATTAAGGACATTATTTTGCGCCCTAAGATGGAGGCCGACATCACACCCGCGCGGCCCGGCGCCGGTAAGATGCGAGAGCGACGTCAGGCGCAATATCGCACGGTCTCTCTACTGTTTGCCTGCCTTCTCTTCCTCAATTGTCAAGTCGACGCCGCCGATCCGCCTGAGATCACGATCCGGCCGAGGAACCTTCAAGTTCGAGCTAACAGCATCGCAGCGTTCTATTGCGCGGCACGA…
>novel.15443
AAATGTTTCTGACAAATATGAGTTTATTTTGCCGTCTATCATCGTCATGTGCAATTGATGCTTAACTTCAACTTGTTTGATTTTTTATGGCTGAAGTCTTTCTATTTCTTCTGTTATGCTAGCTTTTATAATTGCCATTGTTGACTGCGTTTCTTTTATAAATTTAAACATTATTGGACGGCAACAAAAAGTTGATGAGGGTAGGTCGTTTTCCCAAACAATTGTTCCATCAAATTTCTGAAGCCTTAAAGGAACTAGACTGGTCAAGAAAATAGATGAATCATCAAACTCTGTTTCAGTCTTTTGTTTATAATTACTTTGACCTGGGGCTCTATCAAAGCCTATTTGCTTATAAGCAGTAGCTCTCTTGCCGAGTCCAAATCCGAAGTAATCACATTT…
>novel.7933
CTATGTCATTACATGATGCCCTAGAACTTTTGCACGAGAAGACAAACAAACAGATGGACTACCAACCAGGGTCGCAGCCGAGTTCCATCTCCCCGGAACAAAGTTCTCTCGATGCCACAGTCCAACCCGATGGACAGAAGGCAGAGCCCCAATCATCGGGGCCCAACTTTGTGAAATTTGCGACAAAGGTGGCCAACCTTTCCAAGCTTGGCCCACCCAAACCCACACCCACAACGTCAGAGGCGCCGAAAGACAAAATGGACTTTTAGAAAATTTGATTTCTTAGCAATTTAAATAATAAACGCCAGTAGAAAGCGTTTTAAATCTGAAGACGTATATTTTATAACGTTATTATAGCTATATGTGAAAT
>novel.7932
CTTGAACCCAAATGATCGAAGCGAGGAGCTAGTTCAAGCCAGCTATATACATTCGCGCAGTCAGTCCATCGTAGACGGCGCGCGCTCACGACATATATACGTACACTCCTCGTCGTATTCTGACTCCGCTCAACCGGTACAAAAACGAACAAAGTGCTTCCTAGTTTAATTTAGAATTAAAAGGCCGACATGCCGAACGGAATCAGACTATGGTGGGTCGCCGTCGCGCTTCTATTGTGGACTCCTCAAACAGAATGCCGGGAAGTTACAATCGAGGATATCCGGGATGTGCTGATGACCTTAGTTCATTTGGTACGAGCAACAGAAGACAAACTGGAGAGACATGAGTTCAGAGAGAAGATGCTTGGGGAACAAGTGAAGAAGATGCTGATGGCACTT…
>novel.15442
GTCAAAACTAGAGCTGTTGCCAGGTCTTGGTTCAGTTAAAGCGAAGCTGGTATTTGTAATTTTTTTTTCGTTATCATAATCTTGACCATCATCATCATCACTGTTTTCATCACCCGAGTCGCTATCATCGTGATGAGTCGACATAGGGCTCATCGGTGTAGTTTACAACTCGGTCGGTTCGCTCTTCTTTTTTGTCTATAATTAATTATTTTTTGAAGATATTCGATTCGTAGTAATCGAATGTTACTTTTTTCAATTACCAGCTTCCGATTACTTTCTGTTTTTTTTTCCATCTGAAGCCTAACTCTTTCATAATTCGTCGTAAGCTTCATTCCGAGCCATTAAAATTTATATCTTCTTTAAATTTTTCGAAGCCTTTCTACGATACGGAGTTTCGCT…
>novel.12413
AAACGTTTGGACATGGATATGATTGTGTGATAGAAGTGACGATAATGTATTCGTGTGTGATTATCTGGTGTCTGTGCTACATTGGAGTCGTCTATGGTTCAGCAAATTCACTAAAAGATCCGTTCATTTGTGGACCGCCATCATGTGCACAATCTGAGAAATTCAAATACCTGTCTGATATTGTTTATACCTATGAATACAGAGTTAATGTTGAAACATTATTTGCTGGCTCGAGCAACAACAGGTCTACACTTGATATTAAAGCACAGACCTCAATACTATTTATAAAGCCGTGTGAAGGACTGCTTCAGCTCAGAGACGTAACTCTGATCGATCAAGACGAGTATTACCCTGTCGATCGTGCGGAGAAATTCATAGGCGCCGTCTCATCGTATGACC…
>novel.3951
AAGAGATTGACCTTTCACAAATACTATTCGAGTTTAGATAAATAGTTTGCAAATCGTCCTTGACAATTGCGATATGATTGCTCAGTGTGTCAGCAAAGTAAGTCAATTTTGCTAATCGACTTACTTTCGACAGCTGTCTTTGTCCGACAACAGCTTACTGTGCAACGGTGTGAGCGGCCGAGAAGATGGACGCGAATAATGCGTGTGCGCGGTTAGAAGTCTCCAGTCAGTCTCGGAGAGTTGCGCGGGAGGCGTGCTTCGCGCGTTCGTTGCGTTCGAAATTTGAACTAACGGATCGGCGATTTTTTTTTTTTTTTATAATTCGAGAAGTTTTTCGATGAGTTCACCTGTGATTGTGTTATATTCTTAAATCCTGAGACCTAAGAATATTTAATTACG…
>novel.12411
CCCGATTCTCACACTTCGAGGCAAAGAGTTTGACTTTAATTAATCTGAAGTTCCGGTGCTTAATTAGATAAATTATAAAAGTAAACACATAATTTAAGCGGTTACTTATTTAACTGAAATAGGAAAGTTCTTGTATCGGTGTGTATAGTGTTGAATAGTTCCGTCGATATGGGCGATGTAAGAAAAATAAAGATCGGAATTATCGGAGGTTCGGGCTTCGATGATCCGACGCTTTTCGAGAATCAAATCGAAAAGGAGGTGGTCACACCGTTTGGGAGACCCTCGGACGTACTGATAGAGGGTCAAATCAAACGGGTCCAATGCGTTCTGCTGGCACGACACGGCAGAAAACATCAACTTCAACCTAGCGATGTGAACTATCGAGCTAATATTTGGGCA…
>novel.9886
GAAACACATTCGTTGCTTTTACCATTAAATAGAGAGAAATGAGAAATAATAAGTTTAAAATGATTATTTGATTTGTGTGAATAAAATTGTGTAATCGTGATTACATTTCGCAGTTCATGTTTAGTAAACGTTAGACATAATGCCACTAGCTAACACCTCGGATCCTTGGCGAATGCAGAATGTGGGAGATAACACGCTAGGTGCATCAGCTCAACCGGCAAACAACCTTCCGATAGTAGTTGAGAATTCATCAGAGTCTAGACAGGCTTCAACAACTGAAAGCTTAGATTCAAATGCAGAAATAAACTATGAAAGGGAAGTGGAAATACAGGATGTTGTTAAAGAAGGTCATGACAAGGCTGATCCATCACAATTTGAATTGCTCAAAGTTCTGGGTGA…
>novel.12417
TTGAGTTACGTCGGAACTGATGTTCTATTTTAAGACATTATTATACTGACTGACCTCATAATTGGCGTGTTTGTATATAAAATTAGTAAGTTAATATGTAAATAGTTTATATTTAATTAAATTAATAATATTGTACATTAATTTAGTGGCTTTTGGCTTGTTATTAATAAACAGAGTTTTATTTGTTATCTTTGTAAAATAATAATTGTTTTTTATGACTTCGAGTTGGCTTTTGTTGTGACTGTTTCAAGATTAATGTCGTATCGTTTTATTTATAGCGTCTATGTTAGTGACAGAAATCGATATAATTACTTCAGTGCGTTGCGTAGGACACCGGTGACCTACACGGGAGTCAAAGGGCTAAACTCCACTTTGCCCGGTCTTAAA
>novel.3950
NNGGCCACGTGGGCGCGGAGCTGAGGACGCTGTGCGGCACCGTGGACCTGCTCGTGGGGCTGTACCCGCCCGCCGCGCAGAGAGAGGTCGAAATGGCCCATCAGGTCCTGAGCAAGGACATGGCGGCGCTGGTGGAGGCCATGCGTCTCGCCATCCAGTACCACGACACCACGCTGCACCATGAGTACACCAAGAGCATGCTTGCAGCCGCCCACGTGCTGGCGATGGACGCAAAGAACCTCCTCGACGTGGTGGACTGCATCAGAGACCGACTGGCCAACATCGACTGGCGCGCCGCCCTCGCCGAGCAGCCGTCCCCGCAGCCCCAGAACCAGACCCTCACGTCGCAGAACCAAGTGTACGCGGCCCAGAGCGTCACCTTCACACCGCAAAACCCGA…
>novel.3331
TAACAAATTAACGAGACACAAAACAAACGACTAACAAATATATGAAAATACAATAATGAGAGAAACGCGCGATCAGTACGAGGCTTTGTGGCGGACTGCCGGCGCAGCAGCCCGGCGTCACCTGCGATAACGCGGCCGCGCGTTGGCTCCTGATTGGCGCGCGCACGCATCACCATGGCCAATCAGGCGCATAACGCATTTCGTGTGACATGCTATACTCTCTAGTACGATTTTGGTCCCCATAATTTTCATACCCCGGGCCTATATATGTAAATCGATTCTTAAGGAGTAAACTCCAAAAATTAGTCATTTCCGTTCTAAAACTCCAATCCATAAAATTGCCGAACTCAATGCTCAAATTGCTAAAGTTAAAATTTTTTAATTTGTCGTCGTTTATTA…
>novel.9881
AAACACCCGAATGAATTTCGTATCTTATGTAACCTACTCATCGGCACAACAAGCTTGTGTTTGTTCCTAGTATTTCTATTATGTATGTCCGACTGTTTAGGAAACTCCTCAATATGTTTACGAACATACATCAAATTTTCAAAAATGTACTGGGATGGCATAGTGAGAACTTTAATTTCTTTAAATTTCTCCCTCAGGGATTCCCTTGAGTGCATGTTATAAATAGCACGTATAGCTCTTTTCTGCAGAATAAATATCATTTCTACATCGGCCGCATTGCCCCATAGCAAAATGCCATAGGACATGACACTGTGGAAGTAACTAAAGTAAACTAAACGAGCCGTGTCCGCGTTTGTTAACATTCTAATTTTTTTTACTGCGTATGCTGCAGAGCTGAGC…
>novel.12419
CTTCACGTATTATTATATAGATTTTGTGTTCGTAAAGTTATGTGTTTTCGAAGTTTGAATCATCATTAAATACTGTATATGTTTGTTATTGGCTTAAGTAAATTGATTTAGCTTATGAAATAGTTAAAACGTATTTTATTTAGAAAGGTCTGGAATCCGTGATTTACAACAGATTAGCCGGTACCCTTCCTTAACTAGAACGTACAGATTATACTCAAGGATTATTATGGAAACTTTTCTAAGCATACCGCAGTTCATGGCACGACGTTATTTATTCAGACTAATCCAGTGAGGTTGGGATGTTTGTTTTAAATTATTCAATAAGTACGTGCCGTATTCTGTTAATTAAGAGGATGTGGG
>novel.12418
CGCAATCGTAATGATGACAATATCAGTAACAATCGTGCAGCAATGGCGAGCGGACGCGCATTTTTGTTTACATTAATAGTATTATCGTTATATCTCGCGAACACACAATGCAAGGTATACACTAGATGTAAATTGACGAGAGACTTATTAAAAAACAACTTCCCAAGGACGTTCATCAGTAATTGGGTGTGTTTAATCGAGCAGGGCAGCGATAGAAACACATCGGCTTTAGTCGTCAAATCGCCACGGAGGAAGTTCTACGGGTTGTTTCAAATAGGAAGTGAATGGTGCAAAGAAGGTCGCAAGGGTGGTAAATGCGACATTCCTTGCGAAGCGTTACTCGACGAAGACATAAAAGATGATGGGGTGTGTGCAATCAAGATATTCGAACAGGAAGGC…
>novel.3953
TTTCTCTGTCCCTATATCTGTCTGTCCCTATGTATGCTTAAATCTTTAAAACTACGCAACGGATTTTAATGCGGTTTTTTTTAATAGCTACAGTGATTGAAGAGGAAGGTTTATATGTATAATAACATTCGTTAAATAGTGAAGAAATCTATACTAATATTATAAAGAGGAAAGATTTGTTTGTTTGTTTGTTTCGAATAGGCTCCGAAACTACTGGACCGATTTGAAAAATTCTTTTTCCATTAGAAGGCGACATTGTCCCTGATGAACATAGGCTAATTTTTTGTTTTTTTTGTGTCATGTGTGTTTTAATGTTTCCGAAGCGAAGCGAGGGCGGGTCGCTAGTCAATAATAAATTACAGTTTCCGAAGCGAAGCGAGGGCGGGTCGCTAGTACCAA…
>novel.7934
ATGATCTTACTCGAGATCAATAATAGAATTATAGAAGAAACACTAACGGTTAAATATAAAAATGCACTGGCGCGCTTAAAGCCTGAGTCAATAGATGTTACTGTAGCTGATTTTGATGGAGTATTATTCCATATATCCAATGTCAATGGAGACAAAACCAAAGTTAGGGTTAGTATATCTTTGAAGTTCTACAAGCAATTAGAAGAACATGGAGCAGATGAGCTCCTCAAGAGGGTGTATGGACCCCTTCTTACTGAACCAGAGTCAGGTTACAATATCTCATTGCTCCTCGACATGGAAAACATTCCGGAAGACTGGGAGGATGTAGTGAAAAAAGTTGGTCTGTTGAAGAGGAATTGCTTTGCGTCGGTATTCGAACGTTACTTCAGACTGCAAGAG…
>novel.3568
TTTGCAAGTTCAAGGTGTTTTCCCAATGAATCATTCGGTTGTGGGCAGCTGAAAATTCTATTTAAATCACTTGCCTGGACGTCCAAACAGTAGTCAAACGACTAGCACACGAGAAGAGCAGCGCGCGCTCACAACGAACTTTAAATAAAAAAGATGTCGATAGTACCAATGATGTTTCGCGATTGGTGGGATGACTGGGAGCGTATCGAGCGCCCCTCCAGACTACTGGACCAGCACTTCGGCATGGGTCTGAAGAAGGACGATCTGTTATCCTCCATCAGTTCATTCCCCTCGACCTCGCTCTTCAGAAATTCATACTTCAGACCTTGGAGGGCGAGCTTAGCCAGGCAGGAATCTTCTTCGACGATCAATTTGACGAAAGAGAAATTTGAGGTTATT…
>novel.6049
AAAATTATAGTACACTCTTTTTTTTCAGATGCTTGCACAAGATAAAATTAGATTAATTATATAGGTACATGCAAAAAAGAATCATTAGAACGTTAATCACAAACTTTGGAAACGCTTGTGTTTGGAAAGTCTTCTTTTATCTACAGAAATGTCTGAGTGGAAGCATCTAATAACTGAATGGCTGAATGAATACACATCTTTGCAAGAAAATGAAGTTCAAAGTTTTGCAGCAGAACATGAACATAATCATGAAATTGCTACAGCCATCTTTAATTTATTTTACTGTGAAGATGAAACTGTAACATATAATTGTGAACTCGAAAATGACGCTCAGCTTGTACAGATATTAGAGAATGTTTGTACACAACTATTTAGTTTCTATAGATCAAAAGAAATACA…
>novel.10307
CGCCGTTCAGTTCACGCGCAACCGTTGACGGAGGCACGCGTCAACACTTTCGTTCAGAATAAATCGAATTAAAATAATTTATTAAGTCTTATCTTATAAATTAACTAAAGAATTCCATTTCTTGTTGGAAATTCTTTTCAGTGTAAAATTTTTCATTGAAAATAAGTCAGTGAGTGCTGAACGTCGCGTGGATGTTAACTAGCCGGCGTTACGAAGCATTCCAAATTAATTCGAATTGGTCAAGGTCCGTAAGAGAGAGATTGACGTATTGGTGCTGATTTGTGGGCATTCGTCTAAGGATCACGTGTGCATAGGATCATAAGTCAAGATGGTGGTGAGGGTAGCAACAGATGAGCGGCCTTTTGAGAGTCCTTCTTCGGATGAGAGTGGGCTCGGGAG…
>novel.10306
CTGGGAAGGCAGTTAATATATAGTACTATAGTAATGTTTATTGTCATCCCAGGAACACAGTTGACCATTGTGAGTATTGAAAGCCAGTTGGAGATGCTTGTTGGTACATAGAGTACTGCATTATGATCATCATATTATGATGGCCAAGACCATAATTGTTAGCTTGTATTGCATAACATGGCAAACACACATGGGTTTCCAGTGCCCCAACTCTCTGACGAAGATGCTGAAATTGATGTTTCTTATCAAACTCATAACATTGTATTTTTTGGGAGAGAAGAGGAAACACAGCACTTAGCACCATGTCAACATTCAAGGGTGGTTCAATTGGATTGTGGAGAACAGACATTAAATTTAGTCTCAACCTCTGTATTCTAGTAATTTTATGTAGATATTTTG…
>novel.10301
GTTGAACGTTAAGTTTTTAACGTTGTGTAGTTTTCAAAAGTGAATAATGTGATTGTGTACTTCGTTATGGCCTATAAATATCGTGAAGATCTAGTTGGCAAACGATTTCTCGCAGTGAGTGGTTTAACTAAAATTAATGTGAATAGAGTTTCCGAATGGGGTTGGAAAGCTGGTGTTATCAGAGCAGCATCACTCAGAGATAACAAGAATAAGGAACTCCAGGTTTTAGTGGAATACGATGGTGTAGAATGGCAACGACGCGAGTGGGTAGCTGTGTATTCGCGACGAACTTTTCGCGTGTTTTTAGTAGAAAGGACTTTAGTTTGGGCTCCCAGAACCGTCGAGGGAAAAGAAGTGCAATGGCCAGCGTTGACATTCACACAACTTGCAGCTGACCTG…
>novel.10300
CACCTTCAGACGTAATCCGAATTTCTAGGCGAATCGTCAATTTGCCCTGCATCAATTTAGAATATTTTAAAGGCAATATTGTAATACGATATCCGAGACACCACAAACAAAGGAACAGCAGTGTTGCGGAAATCGTCATCGGGGTGTCCCGGTTCACTGCCGGGTGCTATTTTCGACAAAACCCGGCCGGTCCGCCTGTGTTCAGCAGTTAAGCGTGGTCTGCGGCGTCCACGACTTGCGTCGGCGTTGCTGTTTCGTGCAAAGTGAAGTGCATTGACATCTAACAGTAGTGTGATTCATTATCGACAGTTAATCTTTGCAAACGATTTATTAGCATCTGTTCCAAGTGCGTTCATACTGTACTGTACACTTAAGGACGTACACCTTGACTCCGACACT…
>novel.10303
GTGAATCGATAAGCCGACACCCATAAACATCTGTGCGCCTGAAAACGACAATTCGCGCGTTTTGGTAATTAGATAAACGAGCAACGTTCGTATTTCGTATTAAGACTATCTCGTACGCTGTGCGGTGGTGTCTGTATTTGGACTCAGTTGGAAATGTTAAGCGGAAAGGTTTTTGCTTGTATAGTTTTAGTGACTGTATGGATAAAAGCCGACTGCGCCAGTCTACCGTTCATTCCAACGAGATTGGGGAGCGTCAAAGAAGTCAGCGCACCGGATATGAGAGCCCCGGGTGAGCTGGTCCGAGCGAGGGTCCGCGAGGGGGTGCCGCCGCCGCTGTGTGCAGGGCGGTGCGTGGCCCCGCCGGCAGGACCAGTATGCGCCTTTGATGCAGCCGGAACG…
>novel.10302
TCGCAAACGACGGGTTCCACGGGAAGGATCACCGGTGTGATGTCAAGACAATAAGTAAAGTTATAAAAAGGTCCGAGAATTCAAGCTTCGCGGAGTCTAGTGCAAGTTGGTCCACCGAATTCATCAGTTTCGTTCCAATATGAAGACCATTATTTTCTGTGCTTTCGCTGTGTTGTTCGTGGCGGTGTCGTGCCGTCCCGACAAGCTGGACCTGAAGCAGGTGAAGGCTGATGCTGAGCGCAAGAAGGCCTGCATGCATGACTGCACCAAAGCTAATCTTGACCCTATCTGCGCTGGAAAGACAGGAGAGAAACCCAAGTCATTCGGAAACGAGTGTGTCATGAACAACTACAATTGCGAACACAAAGATACGTTGCGCAAGATCAGCCAAGGCCAGTG…
>novel.6041
AATCCTTGTCACCCGTCAGCGATTTGCGAGTCCAGCTTCTCTTCCTTTATTTGTCAGTGTCCTAATGGATATGTAGGTGATCCAATCAAAGACGGCTGTCGAAAACAAGATATTTGTCTCAGAGATGGTGACTGTCCCAGAGAAGCTGTCTGTGTTGAAAATCGCTGCGTCAATACTTGTGATGGAGCATGCGGGCTCAATTCATTATGTCAAATTATCAATAGAAAGGCCGTTTGTATGTGTCCAGAGGGATATGAAAAAATACAAGACAATGCATGTAAAAAGAAGTTGTTGGCATGCTCGAGTGAAAAAGATTGCGGCGGAGACATTTGTAACAATGGCCAATGTTTTACGGCTTGTAAAAACTCAAGCCAGTGTGAATTTGGAGATATATGCAAA…
TTGTGTGAGTGGCTATCTCGGAAGTCCTCCAAATTGTCGCCCGGAGTGCATATTGAGCTCTGATTGTAAATTAAATGAAGCCTGTTCCAACCAAAAATGCATAGACCCGTGTCCTGGAGCATGTGGTCGCAATACAAAATGCATTGTTGTCAATCATAACCCCATATGCACGTGTTCGCCTGGATTTTCTGGAGATCCATTCTCATCATGCCAAATTATCCCTGCCACACCGCCTGCGAAGGTCACTCCGTGCCTACCTTCACCGTGTGGTCCAAATTCAGAATGTACAGAGAATGGTGAAAATGCAGAATGCAAATGTTTATTAGAATATATTGGCTCACCTCCTAATTGTCGACCGGAGTGTACAAGTAACACTGAATGTTCTCAAAATATGGCTTG…
>novel.6042
GTCGAGTAACTATAACGACCTCGCTCGTTCTCGCGTACGTTCATAATTCACAGTCGCGCGTCGTCAGCGACGCACGCGACTTATAATCACCGCGTCATGACCCTGTGACGTGATATTATGAACAAAGCCGAATCTTCGACGGAAACCGCCGCGCCCAGCGTGGCGATCCACGTGGAACAGTATGACGACTGTCAGGACGTCGAAAGCTCAAAGCTTCTCAACCTGCAAGAACCGGCAGCTACAATTAATACCTCTGCACCAATGAGAAAAGTTAAGAGCTTTAGTGACACCCAAAAAATTCGTGATGTTGCCGCTGCTTCCGGAGCTGCTTCTGCAAGAAGTTTACGACCATATGAACAAGTGATTCCTTACCCTGAAGGATCCGAAAACGGAACTAAC…
>novel.3956
TTTAAAACGACACTTACATTGCATTTAGTAAGAGAGGCCTAATGTGAATTATCAAGGACACATTGAAAGATTTGAAAAAAAAAAAAATTGACCTTTTAAATATATTGTATTAAAATCTTAAAATTCTAGTAATATTTTTAAACACACACACACTACTACATTTGAAAGGCCAAGCGGTGTTGCCAAAATACTTAACACTAAATTCCTTATATATTAATGTTTCGATTTAAGTACGAGATTATATCAACAATAATATTCTAGTTAAGATAATATGGTAATAATTAATAAATTTTTAAAATTCACACACACTTCTACTATTCATCTCAAAAGATATCATCAACTTCACATCTATATTAAGGTCCGTGCACATAAAATATTAATAATCGCTAGCAATTACCA…
>novel.6044
TATCACTTCGTTTTATTTAATTTAATATCAATTCATGAACGTCTCATATTAATCAACTTCATTTGATTTTGGTCCATATCATTTTTCATACAACAGAATATTCAAAGAATAGGCAGAATAGTGTGCCACCTTCGCCTCTTCCTTTAGAAAAATGGAACTACTATTCTAATCAGCTGATTGGTAAATCTATGTGTACGGTATGTAATGTAATCTTGCATGTTCACAATTTTTTGAATGATTTTAGATTTTTCGTAAAAGAAAATAGTGGATAAATTATAAATCATTAATTTCAATTACCGTACAATGCAGTGTTTAGTTTATTTTTAATAATATGACTGAATTTGGGAGGTTCGGCCCTTTAATTGGGGCTATCGATGAGGGAACTTCAAACGTAAAATT…
>novel.3565
TGAGTCGACTATTATCAAAGGCGGCAATCTGACTTTTTGACAATGATTGGTAAATCAGAAAAACGAATTATTGACTTTGTATTCCATTGGCAGTCACAAAACTCTTCGGAACGACATCTTAGATAAATAACAGGTTAACTATTAACCTTTATTTAATGCAGGTTTTGAACCGTATTCTTTGAAGGAGACGATTATATTCAAATAAATCTGTATTGACATATCAATAAAAAAAATTTGTCCAAATGTACAGATTGCCACCTTTGATAATAGACGACTCACATGTT
>novel.3566
CACTGAATCAAAGCCAAAAACTTGAATTGTCATACTGTCAAATATTCTCTGATTTATTTGTACCTACTTGTTACCTAGTTTTGTTGTGTGTTAATATATAAATATTATCTGTTACTTTCGCTTTCTAGAAACTTTTAAAGATGAGTGAAGAAAGCAAAGCTTTGACGGACAAGTCTGAAAGCAGCTCTTTCGAAGACTTAGCGGCTGCGGCTGCTGAGGAGATCGAGGAAGCGAAACTTGCCGAAGCTGCCGCAGCAGAGAAGGAAAAATCCCCAGAAGTAAAGAATGACGAATGGCAAGATGTTCTTGGGTCCGGAGCTCTGCTTAAAAAGATATTGAAACAAGGGGATGAAATATCTGGATCCAGACCACAAAGAGGGGACATATGCAGAATCAGCT…
>novel.3567
CAAACACTCGAAGTCATAGATTAGACACATACATAGATTATACACTTAATATATTTGACACATATTTCGAAGTAAAATTAAAAAAAGAGTTAGTAAAATAAATTTTGTTTCAAACCGCCTAATAAATAACGACAATAATATCATATTCAACAGCAGTTAGTTATTTAGCAGCTTAGATTTAAAATATTAAAGAAAGAAAAAACACACTTCAAACAATTCAACCGCCAATATTCACCAAAACAATGCATGATCTTATCACCAACAAAGCTGATTGACTGATAAACTTAACTGTCTTTACAGGTGTAATTAAGCGAACCATTTAAAAATGTTACACAGTGTGAACAATCGTACTAGAAAACACGCGTGGTGTGCAAAATTACAATAAAGAAAGTTACATTG…
>novel.14815
CGGGAATTGGTGCAAGCGCACCTTGCCCGATCTGGTTCCCAGCCGGGTCCCTCGTCAGGGGGGTGCTCGGCCGAGCCTGACTTCCGGCGGGCTTCTGGAGCTGAGGAAGCGGGCGAGGAACGATGCGCCGAAGACGCCGCTGCCTATGATCCATCCGCAGTCGGTCAGATGTCGCCCGATGCCGCTCGGGTTCTCTCCGAACTCCTTGAGGGTGCGGGGAGAAGACGAGCGTGCAGGGCTATGAGACCCAAGACTGCAGGGCGGCGAAACGATTTGCACGATGATCGGACAGCTAGTGCCCACAAAACCAAAAGACAAAAGCGCAGAGCGGAGTACGCGCGTGTGCAGGAACTATACAAGAAGTGTCGCAGCAGAGCAGCAGCTGAAGTGATCGATGGC…
>novel.14814
AATGCTAAAACATTTATTTCCTTTCAAAAGTATTTTTCCAGGGGTTCTCCTAGTATAAGTTCGAGTTTCCTAATGGCCTCTTTAGTGCAGGTTTCAATTCTCTGGTCACCGTCTTCTAAGAGCTCAGCTAAGAATGGTACACTCTCGGCTAATAGGGGCAGCCAGCTGCTTCCTAGCTGTGTTGCCATAGCTACTAAACAGTCTAAAGCTGTTAATCT
>novel.14817
TTAGACCAGAAAAAATAGGTTTCCTACTTCATTGAGAAAAAATAAATCTTACATCATAACTACGTCCATATTTTGAAATAAACTAGAAAGGATCAAAGAAACACTGAAAAAGAAAATTAAACATTGTAATCATAGTACATATCCTTAAGATTATTACCCATTCTCAAAATGTTTCCAAGGTTCATACAAGTGGTCCAACATTTAAAAAATTTAGAAAGATCGATCCTGTTAAGCCTTTTCGGTCATCCTCCAAAAG
>novel.14575
AGCGATCCACTTGCAGAGACCCTCGGGGATTCCGTAAGATGGTAGCTTCGACAGAAGTGCCCTATGCCAGACCCTGTCGAAGGCCTTCGCGATATCAAGGCTCACAGCAAGAGCCTCGCCCTTGCTCTCCAAGGCTTCAGCCCACCTGTGAGTAAGGTATACAAGAAGATCGCCAGCTGAGCGACCGTGACGGAAACCGTACTGTCGGTCACTGATCAGCTGGCGATCCTCCAGATACTTCAGGAGTTGTATATTAATTATTCGCTCCATCACCTTGGAAAGCAAGGAAGTTATCGCGATAGGCCTATAGCTCGATGGGTC
>novel.14811
CGTACAATAAATTTTCAAAAATGTATTGGGACGCTAAAGTTAGAATTTTGATTTCCTTAAACTTGTCCCTCAAGGATTCCCTCGGGTGCATATTATAAATAGCACGAATAGCCCTCTTCTGCAGGATGAAAATCGTTTCGACATCGGCAGCATTGCCCCACAGCAAAATGCCATAGGACATAACACTATGAAAATAACTGAAATAAACTAGACGTGCCGTATCTTCATCAGTATACGTTCGTATTTTTTTTACCGCAAACGCTGCAGAACTAAGTCTATTCGCTAACTTGCATATGTGAGGACCCCACTGCAGCCTGGAATCAACTGTTATACCAAGAAAAACTGTCGAATCAACAAGCTCCAGTGTCTCTCCACTTACAATGATATTAGTGTCTACTT…
>novel.14810
ATTTTTCTGTGACACTTCTGTTCGAGTTTACTATTTCTTTCAGTGTGTTGATGGACGATGAATCTATTTTTTCTTTGTGTTGTTCTAATGTCAATTTATTTTTGATATTATTTCTACTTCTTTTTGGTTGATGCTTTTCTAAACAGCAACGTACCATACGGTGGTTCGTATTAAAATTTAAGTTTTGAATAATGTGTGTATCTTGGAAAAACTTTGGTTTGTTAGTTATTATGAAATCGATTTCATTCTTATATTTGCCATCAGGTGATATCCAAGTCCACTTGGTTTTGGGTTTTTTCTTGTAGAGCGAATTTAGTATTGTTAAGTTATTTTGTAGTAAAAATTCAATTAGTCGATGTCCGTTTGCACTCCTCTTTCCAATTCCATGTTTGCCCATTA…
>novel.14813
AGTGATCTTTCACAGGGGCCATCCACTTTGTGAATTCTGTGAGAAACGGTTCATGGATCCTGACGAGTTGTACCGTCACTTGCGCAAGGAGCACTTGTACTGTCATTTGTGTGATGCCGATGGAAAGAATTTCTATTATGCTTCACACTCCGCGCTTGCTCAACATTTCCGCAAGGATCACTACTTATGTGAAGAGGGCGAGTGTGCCGGACAACATTTAACTGCAGTGTTTAGGAGTGAAATTGATCTCAAAG
>novel.8564
AAGTCGGGTTTGTTACACGTCGCACCCGGCGGGCAGCCCGCAATACGCCTTCTTCTGAGTATTATAAACAATAAATAACTTATATAAATAAATTAATGTATTAACTAATACTAAAGCCAGTGAAAGTGCTTCGAAATTTCGTTTGGGTTCTATTGAGAGATCATTAACGGGTAAATTGTTTGAGTTTGCTTGCTGGAGACGGTGATTGAGGATTCGTCTTCAAAGAGGGATGAGGTGAAATTTGACACAATATTTGTATATTATCATTTCTATATAAAAAAAACGCAGCACGAAAAATGTTTATAAAACTCGCGCTAATATTGTCTGCGACGGTCGCATCAGCGCACGCCAGTGTCCAGCTCCTATTCCCGGAACCCAACAGGCAGTATATATATTTCA…
>novel.14819
CACCAGAGTCGACCTTAAGAATGAAATTCCAAAGGCATCACAAATGCTGCTCCTTCTGCGGAGACCCGATGGATCCTCCGGAGAATCAGCCGGTTATCTCTGGTCCACATCAGACCGACACATTTGTCACCATGTCCAGTTCTATATCAAAAAACTTCTCGTATTTGGGATACAATCTGACCGCGAGTTTGGGCAGCTGGTCGGGGGTGGGAGGAGCGGTCCCTCCATCGTCCTCGTCCGGCTTCGAACCGAACACCTCGGCACTGGTGGCCTTGTACGCGCGAGTCGCTGACGCCGACGGCGCCAGCAGGCACACGCCGAGCCGACTCAGCAGTC
>novel.14818
TGCTGGGTCAGCTAGTAAAAAAATAAATAAAAACTGAAGACCATATTATTATAGTTAATCTAACAAAGTGACTGGTATGGTGACAGTTACTCAGTTAACATTATTTACTTATTTATTGTATTAGTTCTTTTATTTATTTTAATTTTATATTAGTAGTTGACAATTTTAATTATTTTTATTTGGTTTCATTTTTGTTTGTTTTTGTTTTTAGTCATTCTGATAAATTATAATTTTAATTTTATTGTATTTTGATTTAGATGTTATGTAATTGTATTAAATTGTATTTATTATTATGTAATTGATATTAAAGAGCAAAACTTACAAGCTTCCGTCAATTGGAACCATCTCGTTCAACGTGCTGATGGAAGTAACGCAGCAAATGTCGGCCAAGGAGAACTC…
>novel.8566
CTGGTGGTAGGACCTCTTGTGAGTCCGCGCGGGTAGGTACCACCACCCTGCCTATTTCTGCCGTGAAGCAGTAATGCGTTTCGGTTTGAAGGGTAGGTGAACGTTTGTAACTATACTGAGACCTTAGAACTTATATCTCAAGGTGGGCGGCGGCATTTACGTTGTAGATGTCTATGGGCTCCGGTAACCACCTAAACCAGGCTGTGAGCTCGTTCACCTATCTAAGTTATAAAAAAGTGCAGATTTACGTTACAGCGTTCCCAATAAGCACCTCAATTACTGTCTCACGCCACAGCCGCTAACCTTAGAACATGAGGCGCTCCCTCCTGGCTGAGCCTTTGCTCGCCCACCTGTCCTGGTGAAACTGGAAAGGCCACCGGCCAACCAGTAATCTTTCAA…
>novel.3333
TTTATATAGTTTTTATCACTTACTTAATATAATTAGTATGTTTACTTAATATTATATAGTTATCTTTACTTAATATTATATAGTTATGTTTACTTAATATTATGTAGTTATTTAATCTACTGGAACCCCAGATTGGGTGAAGGCCTCCTCCAGTGATGCCCATTAATGCTTAGTTTATATTTATCTAGGGTATTTCTTTCCTCTATTGGTGACTTCTCTGGAGGGTTTTGGTCGTATTCTTCCACGGTGACCAACCGGGTTGGAAGATTTTTTTTATATACATATATATATATTTTTTTGTATGTTATTTTGTTCAATTGTGGCATCTTTGTGGTAGGAGGGGCTTAGTTGCTATATATTCTCGCTGTTACTTTCTTGGTTGTTGTTAGTTTTGATTGT…
>novel.2969
CAAAAGCTGCCAGCCATGTGATAGTAGTCGTTGGTATAAACTTAGACTTTAATCTGTTTTTCATAAGGTGTATTTTGATGTGTTACAACAATTATACTGCAGAGTCATTCATGTATATTTTGTTCGTGCTTCGGTCTCGTCGCTGGCCGCCAGTGTGCCAGTACACGCAGCGTACGTCTGCAGGACGCGAAGGAGCAGCTAAACAAGAATCAAAATGGCGACGCCGACGCTCTCGAGAACATTCTGTCGCACGTCGGCGACATGGGTCGCTACCAGAAACTGCTGTTCTTGGCGATGATGCCGTTTGGACTATTTTTCGCGTATATCTACTTCGTCCAGATGTTCATAGCTGCGACCCCCCAGAGGCACTGGTGCAGGGTTCCCGAGCTTCAGCACTTG…
>novel.2967
ATGGAGGAATTCCGCGACATCCCGGCTAGTTTCGGCGAGGAACTGCCGCCGGAGGGTCTGCGCGGACTCCTGGTCGAGGGCGTCCCGGCTGACGGATGCACGGCCCTGGATAAACCGCCCGTTGTCGACAGCTTTACCGGGAAATGGATCGTACTCGTAGCCAGATACAACTGCAGCTTCGAAGTGAAGATACGCAACGCGCAGGCGGCCGGCTTCGATTGCGCGATCGTGCACAACGTGAACTCGAGCGATTTGGAGAAAATGTCGGCTAAGAATCCGGAGGGCATCGTGATACCTTCAGTGTTCGTCAGTGACGTGGCCGGCGACATACTGGCAGCGGAATACCAATATAATGCCGGTTTCTTTATAATGGTGAACGGCGACCTACCGTTCAACATC…
>novel.2966
TTTTTCCTAGTTCATCACTGAATATTTTAATAATGTTTTTAGTAAGCACAGGTTTCATTATGTTGTTTACAACGGGCTTAGAGGTAGAACCAGAAAATTGATTTTGACTATTGGAACAGTCTGGTACTGGAGAACCCGCTATAGAGCAGTGGCATTTACAATTAGCATATTGTAATGTCAAAGATTCAAATCGCTCTTTATTATTATTACATAAATCAAGCAGGTTATCCATCACCGATATATGTTCACATATGTCTTTTTGAGCATATTCATAGTTTTTAGTGACACTGTCCAAATCGGTTTTCAATGAATTTATTTGTGAGGTTAACTTTTCTATTTCTAACTCATGATTGTGATGAACAAGTTGTAATTCTTTAAGTGAAGTATTTAGTTTTGTGC…
>novel.2965
AAATCAAATGAATGTCTATTTGTTTGGTTTTATCAGAACACTCAGTTCGCAGACACCAGGTTTATTAAAACATTAACAAAATGATTTTATTTCTTTTCTTCTTAATTTTCTTAGTGTAAAATTCGCTCCGTTATTACACCATAAATATTACCATATCACAATAAGTATTAACATTTGAAAATTAAAATATAGCCAAGCCATTTTTATTTAAAAGAAAATTACTGGTTATTTATCGTTAGCTTAATGTTAAAAGATAAAAATTACTAACTAATCAGATTAACAGGTACAGTAATCGGCACGAGTCGTGAGCTCTGACCTTGACTTTTTTTTTTCATTGCCCTTGTAGGCAGACTAGCATACGGGCCACCTGATGGTGAGTGGTTACCGTCGCCCATGGAC…
>novel.2964
GGCGCCCCCGACCCCGCGCTGTACTGTGACGCGTACGTCGCGGACTCCCTGCCGCGACTGTTGGCGCCCTACGTGCGACACGAGATGATATTATGGAATCCTCTGGCTGACGAAGATAACGAAGACTATGAGAGAATGGATTGGTACAAATGCTTGATGATGTATGGCGTTCGTAACGAGAAGACGTCAAGCGATTCTTCAGATTCTGATATGGAGCACGACGGTCACACTGTGGTCACGGAGAGCTCCGTGCGAGACGACATCGACCTCATGCTTGTACCCACTATTGTCGGGAGGGTGGTCATACCTAAACTCACAGAGCTGGTGGAGCAGGCGTGGGACCCGATGTGCGTGCGCGCGTGCGTGCGGCTGCGTGCGCTAGTGTACCGCGCCGCCGCC…
>novel.2963
GTTACCCCTATTGTAAAGTAATGTAAAGCCTATTAAGTGTATAATCTATGGTAAAGCCATTTTGAATTTGTCCCGCACGGAAGTCGTGCGTTTTGTCTTGTCCTTAAATTTCATCGAAGTCCCTACGCCACACTATCCAGGATGGGTAGGGAGGACAAGGCTACTTGGAAGTCTAACTACTTCGTTAAGATCATCCAACTCTTGGACGAGTACCCAAAATGTTTCATCGTGGGTGCCGATAACGTGGGCTCGCAACAGATGCAGCAGATCCGTATCTCGCTACGTGGCTCCAGTATCGTGCTCATGGGAAAAAACACCATGATGCGCAAAGCCATCAAAGACCACCTGGACAACAATCCAGCCCTCGAGAAACTGTTGCCACACATCAAGGGCAACGTT…
>novel.2962
ATGTCTAAATCTGAAGATCCAAATTTTGACTTTAGATTGGCTAATTTAATGCAAATCAATTGGTCATATAATATATTTCAACTAAGAAAAAATCTTTATTTATTGGGCGCCTTTGACGGTAGGAAAATCGCTAAGAAAATTGATATACCAGAAGAGTGCAGAAAATCGCCACTCGTTGCCGGAGATTGCAACTAGGTCAGGATGATACAAGCAATTTAGAGACACCCACACAGGTTGAAGCCCTGGCTGGAATAAAAATTATTAAAATAAAAGCAGGTGGGTGGCATTCCATGGCACTCAGTGAATTTGGGGATCTCTATGTTTGGGGCTTGAATGACACTGGTCAATTAGGTATAAAGGAAAGTGAAAATGACTTAAAAAGCTATGCTTTACCAAAGT…
>novel.2960
CTGAAACATTTATTCTCGTTTTCTTCAATACTCATTAAATTACCGCATCCTCCACAATTTGACACAATACTAAATTCCACAACAGGAATTACCTATTACATCCAACAAAATGAATTCTACTTACAATAATAATAACTATAACTATCTCCTAGAAAAAACTAGAATACGATAATAATATACAAGTGGATATTCATTTGATACATAATTATTAAAAATGAAATTATTTCTCTTATTACTATTTAATATGACAGACCATTTTACATAGAAATACTAAAATAATAATAATTAAATTCGAAATTACTTATTATTTTAATATTTAATAAAAGAAATCCTAGTAATTAAAAATGCAGATTTTAGCGGCTCGTTCACATATGGGAGCTTCGGTCAGTACGCACACAC…
>novel.13454
AGAAAAGGGATGTCCAATATGCGTGTTTGAGGATGTTGTTTAATCGATTTTTTTTCAAATTGATTAAAATTTATATAAAAATATATATTTATATTCCATTTTATAGGAGGTTTAAAATATTCACGAACAGTCCCTATTGTAGTAGTTGTTGATAAATAACTGATATTCAACTAAATCATGTCTTTCAACCAAGAAAATAAAGTGTTATTAGTTTTTTTTTTTATTAAAGATGAAGTCTC
>novel.13455
GCTGCCAGCAAGTATAAAGGGAGCGCAGCCATCTTTGATCTTCATAGTCTTCACCAGGAAGAACTTCCTGCAATGCTGTATGTTTTCCTTCTCGGCACATAATATCGGTTTTATTGTTATGTAAAACCGTAATATTGATGTGCCTTTGGAAAACATACAGCATTGTATTATGAAGACGTGTTTGTTATCTGCTGGTGAAATTATTAAGCACAACGCTATGATGAAATAGGTAAAGCCATAATAAAATTATGAAGCGCAATGATAATGTTCATAATTTATATAATTATTAAATCGAAAAAACAGTTGTTAACTTCCACGTTAATTCAATAATTAAAAAATATTTATAAGTTTGTAATAAACATTTTATCTTGTATATACAAGAAAATGTATAAATTGTAT…
>novel.13456
TGGAGATGCCTTTTACGGCTACGTCATCGGGAACATTGGCGGCGTCTCTGTACGATTCTATTGCGTCGATAAAACCTTCTACTGACTCGTCTGCGCGTCCGCTGAATACAGATTTGCAGCGGCTGAAGTTGTTGGCGGGCCGATGGTCGAATGTAGGAGTCGCCGACTGCCTGACGCTATCTAACAGCTCCCGGAACGCGTCTAGCTGCGTTCGTTGAAGGGTGTCGATCAGCATGGTGATGTCTTCCGGGCGGAAGCAAACACTGGCGGGCGGCGCGTCACTCGACGGCGCGTGGGGCGGCGACGCGGCTCTCGCGTCGCGCTCCTCGGAATTCGGCATCTTCTTTGGCGGCATTATTTGACGACGGTTTAGTCGGTAAAGTCAGGAAAACACAAATC…
>novel.13457
TCAGAGGAGGCTTCGAGTGAGCCGCAGCTGGTCGTGTGGGGGACGGACGTGGCCATCGCAGAATGCAGGGAGAAATTCATCAAGTACATCCAGAGATACGTGGAGCCAACTGCTGTCACCAACGAACCTCTTTACGAGCAAAAACTTGAGGAGATTCACACATTGGAAGAGCCATTCTTAGATGTGGACTGTGAACATGTCAGAGTTTTCGATTCCAAACTACACAGACAACTGGTCTCTTATCCCCAAGAGGTTGTGCCGGCATTCGACGCAGCAGTCAACGAGCTGTTCTTCGAGAAGTACCCGGCGGCCGTGCTCGAGCACCAGATCCAGGTCCGGCCGTACAACGCCCCGCCGCGACACATGAGAGACCTCAATCCGGAAGACATAGACCAGCTG…
>novel.13450
CCACGTTAATTCAATAATTAAAAAATATTTATAAGTTTGTAATAAACATTTTATCTTGTATATACAAGAAAATGTATAAATTGTATAAATGATGTATATACATCATGTAGAAGTAAATGTGTTGAAAAAAAGAATCGTGAGGATCTTTACGAAGCTCTATTATTCGGCGATAATTATTGTAAACGTTTGGATGATTTGCAATTGCCTCTAGAAAGTATTTCGTCCATTGGTTCATTATCAATCCATCTCAGAGGCTACTGCTGATCTACCACTTCTTAGAGATGCGTTGATGCCATTACCTCGTAAGGTTGAACGAAGACCAGTTTCCAATTACAGTACGGGATGCCGCTTTTGTGACAACACACATAGTTAGAAAAAAGTCCTTACGAATCTTACCGG…
>novel.13451
AAAAAATCAGAATGAAAATAAATACATAAATACGTTTAGTAAATTACCTATCCGATGCAATTTCTATTTGATTTAAATAAAATTTAACAATTCCCTTTTACTTCTATTTTCATGTTTTCAAATACATAATGTTCTTTCACTTCTGAATTTACGAAAGCAGTACACGTAAAAATGCTTAGCAGATTCTCCAACGTGCTGCAAACTGCTGCCGATGTCTTGGCACCTCCAGCAACGAGACTCGAAGACTTTGAGTACCATTGGAAGATGATACTTAACTTCTATGAGCGGTTTGATGATAATTGTAAAATTCACATTGAAGATACTAAGATACCTCATCACCTGCATCAGATGCTACAGCTCATTGTTGATGAAGAAAAAGAACAACAAGGTGGCACGGTC…
>novel.13452
CCTAATTTAAGAATTATTATTCAAATAAAACAAAATTACACAAAAATAATAATTATCAAACTTATCTAACGGCCGTCTGGTGTAGTGGTAAGTGACATGGTCGCTACACAAGGGGTTCGCGGGTTCGAATCCCGCCAAGGAAAGATATTTGTATGATAAATATAAATGTCTTTTCCAGGGTTATGGATGTATATTAAATATATGTATGTGTATAATAAAAATCCTACATTTATTTCCGTTATCTGGTACCTGTAACACAAGTTCTTTACGAACTTA
>novel.13453
GAAGAATCCAAAAGGTAGACGTTAAAGGAAAGAGATCTTCCGGTGTCTTACTTAATATGGGTGTTCCTCAGGGTTCCATATTGGGTCCCTTCTTATTTCTTGTGTATATCAATGATTTACCAAAGTTTATTGAAACCCGTCACGAGGTCGTATTATTCGCTGATGATACATCCTTATTGTTTAAAATTAAACGACAATTGGAAGATTATGACGATGTGAATGATGCTATCTCGCGTGTGGTACATTGGTTTAGTGTTAATAATCTGTTATTAAATAACAAAAAAACAAAATGTATAAAATTTACCACACCTAATGTTAGACAAGTAGACACTAATATCATTGTAAGTGGAGAGACACTGGAGCTTGTTGATTCGACAGTTTTTCTTGGTATAACAGTTG…
>novel.8562
CTATCGAAAGCCTTGGAGTAATCTATAAAAGCTAGGTAAATAGTTTTGTTGTATTCGTTGTATTTCTGTATAACCTGCTTAATTGTATGTATATGATCAATTGTACTAAAACCTTTCCTAAACCCTGCTAGTTCCACAGGTTGATTTTCATCGAGCCTCATTGATATTCTGTCTAAAATTACTTTAGCGAAGACTTTGTATACATTTGAGATGAGACATATGGGTCTGTAATTTCCTATGTCATCTTTTGAACCTTTCTTATATAGGAGTATTATGTGTGATTCTGCCCACTGGCCTGGGATACTGCCCGTATATAGAATCTCATTAAAGACCTTTGTTAGTATTGGGCTTATTTCTTTGATTGTCCCTTTCATAAATTCGTTTATAACTTTATCTGGA…
>novel.13458
TAAAAGAGCGCGCGTCATTACGTAACCACTGAAGGACTGTCATAGAATCGGTCCAAAAGAAAGTATGTGCCGGTTGTTTTCTATGACTGTCCTTAATGGTGACCGCGAGACGAGAAGCTATTAAAGCGGCCTGGAGCTCTAAACGTGGGATAGAGATAGGTTTCAAGGGTGTAACTCTTGCCTTACTAGAGATGAGAGAAAGCTCGATGCTGCCGTCTGAGTATAAAAGGCGCCAATAAGCGACACATGCGTACGCGAGCTCACTTGCATCAGCAAAAACGTGTAACTCCCTCTGAGTTGGTTCAGAGTTTTTAGAGTTAGAATACCAACGCGGAATTTCCAAAGAAGTTACTTTTGACAACTCCTGAAACCAATCAGACCATCTTAATGCTTCCGTGG…
>novel.13459
ATAATAACTACCGATTTATTCAACAACTGTCAATTTGGGTTAATGTAACTTAAGGTCATTTTGCAATTTAGGAAATAAAATAAATGTGATAAGTAATTACTTGTTTATTTCTAATAGAGAAAAATATTTTTTAAATTCCAATTCAATCACTATCAAATGAAAAGACAACCGACAGATCAGAGTCGGAATCAGTATGTATATTTTTCAGTAGGTTTTTTTCTAACTGAACTTGTTGGAAGCGGAGTAGTCATGGTTAAATAACACAATAGCGTTAGCGTAAATTTTCGATATCGATAAGCGAGCGTCACAACCGTCACGAACAACACTCGACGTCAGACAAATGCGGGGAGGTGGGCGAAGATGGGGCGAGCTGTCCCCCGCGCATGCCTCTGGCCCCGA…
>novel.6307
CGGCAGGCTGCGCGATTTATAAAAATCGTACCAAATGCTTGCCGACACAAATCCATAATTGTCGCCCATTGTAAAAATGTCATCTCCAAACGAGAGCAGCCCAGAAAATTTGCGAAATATAGACAATGGAAGTGAAAGAACAGTGGAGAGTGTTAAAAATAAAATATCGAGTGATAAAAATAAAAATGAATCCGCGAATACTATGATGATAAAAGTTAAAAGTGCTATTCCTCGACGTAGACAGGATCTGCTGAAGTGGTACGGATGGGGCTACAAGGACACCATGTTCAAATTCAGCAGTGAGAGTGCCGCCTTCACCGGGAACAGATACTCAATAGCAGGGAAATGCTTACCCCACCTACCGCAGTGGGCCATAGACAACTTTGGCATAGATCCAGA…
>novel.6305
TTTTTAAAACTAGTTATTCTTTGTCTTCAATTCGCAGCAAGCAGGTTTTCTCGAAAGTTTATAAGTTTTATTATAATTTGAACTAAAATACTCATAATCCTGTTACTGGTCAGCACAAACGCAAACCCAAAGGGAAGCAAAATAATTAGTAGTGACGGCGGGAGTTTTCGAAATGTGTTAAAATCTGAGCATGCGCACTGTTATATTAAGTTTTATCACGACTTTGACGAGAACGACTCTCGACCGCAGTTTATTTACAGCTTTAGGTGTAATCGGTTTTGGACTTTGCTAACTTGGAAGATAACCTCACTCTAGATTTTTCAAATCAAAATCATTATGGAGTGTATTAAGTTCAGTTTTTGTCCTGAGTAAAAGAAGAAATAGATGTAAATGAAGTGC…
>novel.6303
CTGATAGAAGTTTTTTATCTGATGGATTCAGAAGTTACGTGTTGCAGTGGATGAAAGTACAGTGTGATCAGGCCCTAAAATAAAAGAAAATCACTTCAAATTGACCCATGTGGCACTCGTTTATTTGATTCTAAAATTTTTCTAAATTAATTCGTTTAATATACTGAAGTCCGGCGACCATGGCGCACTGTATGAGAGTTTTGCATGGCCAGGGTAGCAGGACAAGGGTGGTACTCTCTGAAATCCAACAAAGATGTTTCAGCGTATCTCCATTGACCGCCGCCGCGGCCCAGGTGGCGATGTCCAAGTTCGACAAGGTACCCTTGCCTTACGAAAAGTTGACGAAGAATTTAGAGGTGGTTAAGAAGAGGCTAGGGAGAGAATTGACCTTGTCTGAGA…
>novel.6301
GAGAATTTTAGGTGCGTGAGAGCTGACGTAGACACTAACGCGCATGCGCACTTGTCAGTACCCAGGGGGGAAAAATTAGACTTTCTTTCCTGTACAGCGGGAGGAAAACCGAACTTTCGGCGTAGGTAGGAGAAAAAAGATCTCTCGGAACAAGACTGGGCGTGTCCAGTATGTAAAATTACAATTTCATTGGTATCATCCTTCCC
>novel.6300
CGCGCCTCCATACACTCCCCCGAACTTAACGAACGACGCCTGTGACTAAGGCGACTCTGATTTATTCCTCGAAGATAATGCCCGGCTGGTTTTGACACGATGTGGGTTTGGTTGTTTCTGGTTGTCGCGGCGTTGTCGAGGTCGGACGGCGCTGGTGCTGGGGCTGCCAGACTGGTTTGTTATACGGAGAGCGCGCGCCCTCAAGGATTCGCGGAGTGCACGCATCTGGTGTACGCAGGGGACGCGAGGGGAGATAAACTCGACACCCTGCTGAAGGAATACAGGAAATCGAATCCGCGTTTGAAGATCGTCGTCCGAGTTGCTGATGACGATAAGGATCTTCGCGCCATCCTAAAATTGAAGAACGTCCAAGGTCTAGAGATCCACAATACCCACAGA…
>novel.6309
CGCGCACCAAACCACGAGCGAAGCAAAAGTAAGCAGTCATTTTATTTGTCTCGGAGAGCGTTGTGGTGACCGCGGAGTGACGATTGCCAAAACGAAACAACAAAATATGTGTGAATATTGCTCAATCAAAAGTGTTTATCTATTTATCGATAAGTGAATAATATTGCGACAATTGTGTTTTATGTGGTTTGTTATGAAGTTTTGTGAGAGTTGACGAAGGTTTTCAAGGAACTCCGGTGTATCGTCGCTTATTTACCTAATGGCGGGGTCCGGGGGACTCGCGGAGTGGTCGGAAGGCGCCGCGGTATGGTTCCAGCCGGCTGGTGCCTCCGCCCCGCTACCCGGCGAGCTCGTGGAGGTGCACCGCGCCGCCAGGGTGCTCCTTGTAAGCGCAGTCGT…
>novel.9404
AGCAAACCTGATTTCATGAAGGCATACCAACGCTATAGTACAGAATTTGAAAATGCAACTGAAATAAAAAAGAAAGTAGAAGAAAAGAAAGCAATCGACAATATTGTAGACTGGGTCTACGAGAACAGTGCTGTGGCCCGTGAAAAATATGAGCTGATGAGCGCAACAAGAGACCAAGTGAAGAGCCTGATTGATCACCTATGCAAAACTTACGGTATTAAAGAAGTGAAATATGATAATGGCTGGAATATCAGTCATATCAGAGGAGCTTTGCAGAGTCTAGTTTCACTTGCTACGCAACATTCCAATATTATGGATAATTTACAAGGCAAGACAATTGCACTGGGTCAATTCACCGGAGTGAGCTTGGATGGAGATGTATATCTTAACATTATAGAT…
>novel.8568
GTCAAATCAAAGTTGTTTTCAAAACTTAAACATAACCTAAAATTATAGCCGCTTTATTACAATTCTCATAAAAATGAAGGAAGACAATGTTGATATTGATACTAAAAACGTTGTTAAAAACCGCGAGCTTCTCTATCGGATGATAATAAGCCAATTGTACTATGACGGCTACCAGCCCATAGCTGCGACGTTGGCAGCAGCCGTACACGCTGACCCTCCGTGTCCTCCCAGCGACAGGTTGCTCAATGTCATGATGGTGGGCCTACAGCATGAGCCAGACAGGAAAGATAGGCTGGCTGCATCGAATGCTGCCGAGCATCTTTTGGGCACAACCGGTTTTGACTTGGAGTACGAAATGGACGCTTCCTCCCTGGCCCCTGAGCCGGCCACGTATGAGAC…
>novel.15449
CTGTACTCTGAAAAAGCTTATAATAATGATGAAACATTTCATCAATATGTCAGGAACTATTCAAAACTATTTAGAAAAGTTTGTTTAGCGGCAAAATCTTTACATTTAAGTGATTTAATAAAAAATGCCCCTGACAAGATAAAGATGACTTGGAACATCATTGGTAGAGAAAGTGGAAAAGTCAGAAATAGCCACCAAGAATTCTCATTAAAAATAGATGATAAATTGGTAACTAGTCATGAAGATGTGGCTAATGCTTTTGAAAAGTTTTTCTCTGACATTCCAGTTTCAACTACCACTTCTCTAAATTCATCCCCCACAGCAGCTGAAATATTATTGCATAAACATGTCAACAAATGTAATGAAATTTTTAAATTTAAGGAAATTAATTCAAGCAAT…
>novel.10304
ATTCGTCATTATTTTAGTCGTATTGAAGGTTAAAGACGTTATAGACTTAGGTGCGTTATGGACTTAGGCCAGGTGCTCGTATAAGCTTAAAAACATTTATGATACGAAGCAGGCTTCGATATCTCTGTGTAATTTAAAATTATTTAATTCGATGATTCATAAACGTGTTGGACACCAAGCATCAAGGGAGGTGGGGTTCTTATAAACGACGATATCAATATACGTGCAGAAAGATACTGCTCATTTAGTAACAGAACCGGCCCTCGAGTGGGTTAAATTTTGAAACTCAAAGTTTTTTAACGTTCACATTTGTTTCCTAAGCTAATCGCTTTTAAAATGAGACAACACGTCTTTTTCAAAGCAACATTCGCCATACTGTTCATTCAAGTCACGGACTGC…
>novel.2219
TAGGTATAGTAACCGGCAAACTTCTTGAGCAAATGACCTTGACTGCGCAGAACCGAATTTTAGATCACTTTGGTGGTGAGGGTGAGGCGCGACGGCAGGGGAAATCGTATCGAGCGCGTTATTGGTAGATCAGTCGAACCTTGCGTCCCGCACCGCGCCCGCGTTCCGCTTGCTCCCAAAAGTACGCTTGCGTACAGTGAAAAGTCTATCGTTATTAATCGTTAAGTTATTTGTTATAATTGCTTGTTGACTTTGTTGCCATTGCTATTTGTTGAGTGTTTGTTGATTTTTTATAATACATACACTATGCCGCGACAAACTGGTGTAGTATTCAAAAGAAAGGGTAGAAAA
>novel.2218
ATGGGTTTGCGACGATTTACCCGAGATGAAGGCCGCTTTGGAGTACAACATACTTTGCGATTACGATACTCATTCATACGAAAGTATGCGAGCCCTTTGCGACCGTTTCAACCGAGCCATCGATTCTGTAGTTGCTTTGGAAAAAGGTACGTCCTTACCAGCACAACGGTTAAACAAGTATCCTTCAAGAGGCTTACTGAAGCACATATTACAACAAACCTACAATCAAGCCGTAGCGGATCCCGAAAAATTAAATCAATACGAACCCTTTTCTCCCGAGGTGTACGGTGAGACTTCTTACGAGTTAGTTTGTCAAATGATAGATCAAATAGAAATATCAGCTGACGATGTATTTGTGGACTTGGGCTCAGGTGTGGGACAGGTTGTACTACAAATGGC…
>novel.15448
CAGAGGTGACTGTATCTATGGTAAAGGGTGTGCATACTGGTACAGGGGTGGCAGGCAGTGCCAGAGTATTGACTAAACTGACATTATGTTGGCTAAAGGCTGCATACTCAGCTTAAAATAAATGAACAAAATTTAGGCATAACCTATTTTATTATATTTAAGGAACTACAACAGATTGAAAATACTAATCCACATCATCAGAATATTGTAAGGAGAATTTATAGCCAACTCGGAAAATGTATCAGTATTGGAACAATCGCAAACATACAGCACCTCAACACCTGACCTGCTATTTCACCACTTTTACAATGAAAAGCAGAGTGTACTCAAATTACTGAGAGAATTTTGTGGATAGAGGAACTGCAGGTGAAGATTCAGGGTG
>novel.5531
CCGGAATGTGGTTATAACGAAGTACTGTCGGATTCCAAAATAGTGTGTCCCCCTCAGACTTGTGAGAGCATATACACTACGTATTTATGTGAGTCTAGGGGTGATGAAGTTGGATGTAACTGTTTATCTGGATATTTGAGGAACAGCAGTGGTATATGCATTCCCAGTGAGGAATGTTTTCAAGAAGAACAACAATGCGGGGTAAACGGAACATATTCCGATTGCGGCTTTCGATGCCCAAACCAGTATTGTCCTGAAGACGACAGTTTACTCCAAATAGCGTGTAAGCCTGGGCGACCCTGCCCGCCTGGCTGCGTATGTAAGGATAACTACAAAAGAAAAAGTCGCGAAGAAGACGATGTTTGCGTACTCGCCTCAGATTGTCCACCCGTCAATTGC…
>novel.2210
CCTAGACGTACATCGGGGACCTAGGATACCTTGCTGGGCAAGTTCCGTAGCCATCCCCGACCAGGGATCGATTGGTTTGTCCAGACCCAGTGTGTGTGTCGCGACGATAACCGGCTAAAACATACTACCGAGCCGGGAACTAACGTCTCACATACATTTTATGGTGCCGAAACCCGGGAAATCTACCGTCACAGCAAAATACAAGTTCTTAAATTTAACTAGTATTTAACGTAACTACTTTTTAACCGCTTTCTTAATTATATTACGATCAATTTCATTAGGCCTAAGACAATACGAATCACGTCATCAATCCACTGTGCAAATTAATTGCAATCCGTAACGCTGTGCATACAATCAAATAACATAACGGTGTATGTACTTCATTCTCTTCAGTGCATT…
>novel.2213
AAGCAATAAAAAAATCCTTGACGTAATATATTGTCGAGAAGATTTTATTTATATTGAGGGTCGGACGCGGTGGCGTGGTGGCGCGTGGTGTGTAGGACATAAGTGGCGCGGCGAGTGTTGGCTCGGTGCCCGCGGCGTCGGCAGCGCGCCAGTCCCCGGAGTGCCGGTCCGACCGTCGCCTGCACCCCGTGCGTGCCGTGACCCTACCACATCACGAAGTCCTTTCCTGCGTCGTCCGCTGCTTTCGTCACCCGCGTCACACCTCAAACACGCGTCTCTAATAATCGTGTGAACTTTTAATGTACCTATAGATCGTATGTGGCGGAGGAACTCGTGTTTACATATCAGACGGACAACGAAACAGTAGCGGGTTCAGAGCAGCCGATTTAGGTCGCCCGG…
>novel.2212
ATTGTCTTTAATTTAATTTAGATGTAGGTTTCTTTAGTAATTTCTTTAGTTTTCATTTTATCATTTAACTTAGTGGAAAATCCAATAACTTGTATTTTGGTGGGCGGTATGTGCCGTCTTCGCGGCAAATTTTAAATCTGACATTTTACAACGCCAATCGATCTCCACGTTCGGATCCATCAAATGACAGCGAAGCTACATCGCATGCACACACACATCGATTACGAACGGGAGCCGAGCAACACGCAACCGAATCTAGAACATTTAAACTTAACCGAAATCGACGACCGCGGGTGAAGTTAAATTATAATACATTAACAAGGCCTAGTGATTCTAGAACAGTGCACGCGTCCAGGAGCTCCGTGTGGCAGTCCCAGTATTACCGGTGGCCCGGAGGCC…
>novel.5535
GCACAATGGACGTTTTTAAGTTCGGCTTTGTTGCTTTGTTCGCAAATAGTTTATTGAATTTATCACTGGCTCAGAGTGGCCCGGATTTTATCAGTTGTAAAATCGATGCTGGACTAAAAGGAGAGAAAGGCGACAGAGGACATCCCGGTCCCCCTGGAATTTGCGAGTGTAAACCAACAGATAATTCAGAGAATGAAAGAGGAGATTCGGCAAGTCGACCTTCGAAAACAACCTGTAGCAATGTGCCGGCCTCAGATCCAAAGCCGCAGTGGATGGGTGAGAATGAACTTGAATCTTTCAAAATAGAATGTGATGAAGCAGAAAATATGACGTGCATTGCTCACGAAACGTTCTCGCAAAAATCAATTTTAGTAAAGAAAAATTTTACGATGCAAAAAC…
>novel.2214
ATTATCTACAGTGAGTACTGTTCAATAGAGGTCTGTGTACCTAAAAATGCAAAATAAAAAATTGACAAAAAATCTATGGTCACTTAAATGAGGTTTTAGTTTTACCTAGTTTTTTGCAAATTTTTTCTCGTGTGAATTAATGTTGATTAAACTGTTTTCAACTAATTAGCTCTCGTTAGGTCTTAATAGTTTAAAATTATTTTTGGAAGAGACACTGATAGGATTTGCACAATGGCTAATGTGTCTTACCATATAGCACATCTTCTTGAGAAGATGACATCCAATGATAAAGACTTCAGGTTTATGGCTACTAATGATTTGATGACAGAGTTGCAAAAAGACAGTATCAAGCTCGACGATGATTCTGAAAGAGAAGTAGTAAAAATGCTTCTACGATTA…
>novel.2217
CTAAAGTGATAAAAAGTGGTGGCCGAGAAATGATACTGCAAGTAATGGCGTTTTCTGAACCAGAACAGCAAAATCAAGGACTTTTGATACCATTAGACAATGTGTATCTGAGAAAACCGTATCAAGAATAATACAAGAAGGAAAGACTGCTGCAAGTACTTCAAAAAAGATTATCACACCAGGGAAGAGTCGTCCACGACAAAATAAGATAATTATAGATGATTTTGATATTTGTGCTATTCGCCATAAAATTCACCAATTTTATGCTGTAAAAAAGGAACTGCTGACATTAAGCAAATTACTTGCAGTGTTAAAACAAGACATTAATTTTAAAGGAAATCGTTAAGAAGACATTGCATAGAATATTGAAAAAAATATGGATTTAAATACAAACGGTGC…
>novel.2216
ATCGTCGGCGCAACTGGGCAAGCAATTGTGTGGGAGACTACGCGAAGGTTCCAGGTTCGCACGCTTTGATGTCTGATAAAAAACCGACACAGCTTGGAAAACCACGAATGCAGCGAAAACTTTGCATAATCATTTGCAAATGTCGTCCTACACTTGCGGGTTTGCGTATTCGTGCGCATGTGAGTGACCGGTGTAAGGACCTGTAAATATTAAACCATAGATAACACATATTTAATACGGGTACCGTACTTAATAAACGGGAAATCCTTTTAGACAAAACAAAAACTTTTGTTCTTGTGCACTGTGTAAAGTTTTTTTTTTTATCTAGGTATTTAATGAGAGAATTCCATGGAGTTAATAAGTACCAACTCTATGGAGAATTCTGACCATTCATTTAAT…
>novel.1446
TTTCGGTCCATATAAATAATTATATGGCACCTACCTATATATCGCAGTACTGCGAGTTGACAACCCTTACAAATATCCCAATTTAACCCTTAACCGTGTCAATTTACCCCGGACGCTGGGTAAATTGGGACGACCATTATTTTACCGATTATTTCTTTAAAATTAATAATTAAAATTATGTTACGGTTTTTATCACCTAGGTACGTTCAAGACTCAACTTATTTCTTTGGTTGAGCAGTGACTATTTAATTGGAACTATTTTAAAATTCAATCTGAAGGTCGATTTTGTCCCTATTTACCCCATTGTACGGTA
>novel.11343
TATACATAGTCGGGGTCTTTGCCGCATACTAGCGGTTGCGCCCGACTATGCTTGTGTAAATAATATAATTTTGAGTAGTGTTGTGAATGTATGATTGTTTAGCGTATTTGTGTACTGTATGAGAGTGTGTTATAGAATACGTAATTAAATATGATATAATATTAAATATTGAGTAGGTGTGCAATGTAAATTAATAAATAATATGAACTAATATACATAAATATAGTAGAAACACCTACA
>novel.14109
AAAGCTCCCATAACGAACACAACTTCGAACAGTCTCATGAAGATCTTTAAGCGGGACGAGAAGGGTGATCCCACAACGAAAACTTGCAAGCACAAATACTCGGAATATCCTTATTGTTATGATGAAATCGATACGGATACTCACGACGAGCACCATCTGAGGGACGGCATACCGCCCAGCCCTAAAGCGAAGCACAACTCAGTGAGTGTGGTCTCGTCCAACGCCCTCAACCCTGAGGGCAAAGAGGAACCCACAGCCAAGGACTGGCTGCTGAAAGCCGAGACCACTCCTGCCGTTGTCGAAATGAACAATATCAAACACAAAGAAGACGGGTCCAAGGATCTGAAGGATGGCGGCAGTTACACAGTTATATTGAGGGAACATTCTAGAGCGCACCAC…
>novel.14108
TATATGTTACCGGAAATGTATGAAATCAAGGAATTGTATACAAATCCTAGGAAATGTGTACAATTCCGATACTATTTAGGAAATGTATAAAATATTGTTTGAAAAACTATTTAATGCATAGATATCCTAGGAAATTTATAAATTTCCTCGGAATTGTATATAATTCCAATATCGTATTAGGAAATGTATAAAGTAAATGTTTTCTGTAATAAAACACGTTGTTAATAATATTTTTTTAATATAACACTTATTGAGACAATCGGGTGACAGTCATACCGTAAAATAATAATAATATATTCATATTATCTTACTAATTAAAACTTCTAAAAT
>novel.14103
TTTAGATATTATGTGAAATCTAAGACGAGAACTTATCAAGGGACCGCTTGATAAATAAAAACACCTACAGAACATTTATTCGTTAATAAAATTACAAACGTCATTCCTTGTGACTTCCTCTCTAAAATCACTTAATTATTAAATATTTAACGAGTTGACAATAGTGTTTTACTCACTGCGGAATAAAACTATTTTATTTAAATAGTTCCGAAGAGATTTTGTCGGTAGCCTTTTTCCTGAAATATCTAAACAGAATGTCTAAATATGTTTTGATGACATATTTTAAAGAGGTATTTATGATTAGTGTCATGATCAATAGATTCCGACCGAAAAATGGTGTCCGATTTTTCGGATGAGGGCTCCATAATGAATTTAAATATATATAGATAATAGTTTT
>novel.14102
ATTTACATTGTGCGCTGTGTCAAAATGTGTAAGTAAATTAAAAAAAAATAACGTGTATTTTAGTGCAATCCTAATTCGAATCATTAGTTCAAAAAAGCGTAGTCTGTATTTTAATACACATTTTTCTGTCCAGACACGCGGAGTTAAGTACTTTGAATTTCTTACCTTAATTAATATCTAACTGTAAATACTGTTGTATCAATATTAATAATTATATTAATGACTGTCAACATTTATTAAAAATACTTTAATAGTAAAATTCTGTCAAATTGCCTCCTTTTAAACTTACGTGTAAAGGGACCTTATTGCCATATTTTTATTTGTTGAAATTACATAGTCCACTTTCCTAAGAATATTACATACTAAGTACAAAATCGGCGACCCTAGTATTTTTTTATT…
>novel.3336
CTGAACAATTTCAGTGCACTATCTTAATATAACAAATTTTCAAGTAACTTATTATTTCACAAATTGAACTAAATCAATGTTATTATTATTTTAGTTTACAGATTTGTGTTTAAAAATTACTACAGCATTGCTACGTGCAACAAACACGCTCTGTGGTTAAACACTAACTAAATTGGTCTGAGCGGCGCCGCGGCGAGTCGGATAGAACATTTAATAAAACTAAGAACGAATGAATGACCGCGAATCCCGATATTACGTATTATTATTATTATAATTCGACGGCGTGAACGAGATATTTATTAAACTCGATTTAAGCTGTG
>novel.11341
GAAGTTTGCATGGTGGTAAAATGTCTTGTGAGTCTGCACAGGTAGCCGGAGGTGAGACTTCCGCGGTCGCGGCCCACCCAGTCCGCGAGAACCGGGCAGATCGCCTCGACGGTACGGAGGCCGGCCGACGGGTCCGCCAAACGACGAGATCACGCCTCCAGCACGGACTGCCGATATTGGAGCCCCCGCGCTCCGGCTGCACTTGCGCTAGGGTGCGCCGCCTCGTAGGAGACTGTGCTGTGGCAGGTCCAACCAGAGACGTCAACGTGTGTTCCAGAGCTTCAGTGTGTTACAGATAAGTGGTTTTGGC
>novel.14107
CACTAATGCTAGCGTGTGAGTGAGACACATTACCGCATACCGAGAATTACCGAATTTATACGATGTCAAGAAAAGGGATGTCCAATATGCGTGTTTGAGGATGTTGTTTAATCGATTTTTTTTCAAATTGATTAAAATTTATATAAAAATATATATTTATATTCCATTTTATAGGAGGTTTAAAATATTCACGAACAGTCCCTATTGTAGTAGTTGTTGATAAATAACTGATATTCAACTAAATCATGTCTTTCAACCAAGAAAATAAAGTGTTATTAGTTTTTTTTTTATTAAAGATGAAGTCTCGTTTACTAACGACAACATTCAATATGTTTGTAAATCTATTTCATTCATTATCTCATATAAACAAAAATCAATAAATTCCAAACCGATAAAAAT…
>novel.14106
CTCGTCAACAACTTCGAGCGTAGAGCCTCCGATCTTTACTGGAGTGGGCGCTACATGAGCATTCAACATAATTTTTGTTTTTTCTTTGTTCATATTTAGACCCACTCGGATAGAAGCCCTACTGAGGTCTTTGAGCATTGTACTGAGGTCCTCCATGGTCTCGGCCATAATCACAATATCATCGGCGAACCGAAGGTGAGTTATGTACTCGCCGTTTATGTTGATGCCTAGTCCTTTCCAGTCCAGAACTTTGAAAACATCTTCCAGCGCAGCGGTAAATAGTTTCGGAGAAATAACATCTCCTTGCCTCACGCCCCGCTGCAGAAGGATAGGTTCTGAAGCCCGGTCCTGTACTCGGACTGACATAGTAGCGTTTTCATACAAACACCTCAACACTTC…
>novel.14105
CAAACAAATCGATAGGGAATTATTGGAAAAATATATTTACATAATACGCGATTTTTCTTCAATATTAATTTGTTTTCTTTTTCTTTGCGACATTTTGAAAGTTTCACGAATAACTCCACAAAGTTTTGGTGCGTCTTGTGTATAGATAAGTAACAAACTAACTGAAGAGATATGAAGAAGCGGGCTTTGACTACCGCATGCACGTGTTTTGTTTCTAAGAATTAGAAAAGACCCTACACTAAACTAAATCCTATTGTTTTCTTTCCTGATTTTAAAAGCCATCGAAGACAAATGTGGATGCCTATTCAAATTGTTTACAATACAGCTTAGCCGGTCGTTCTAACAGATCTAATTCTCCGAAATATTAGTTAAATGTGGTCGTTTTATGAGGTATGTCGT…
>novel.14104
AGTTGGCAAGATTTTGGTGTAGTGGGGGTAATGTCGCGCATAGTGTACATTTCAACAAAAAAATGGTCACTTTTATTGCCCGCATATATGTTTATTTTATTTTATTAAATTTTTTATTTGCCATAATTTATTTTTAAGCCTGTGTGCTTAGAAGGAAGTTAAAGAAAAGAGAGGAATTCGTGAAGTGTATTAGGTGTTATAAATAAAATACAATTAAAAGTTAAAAAGTTTATTTAACAAAATATACTTAATATTAAAAATTATGTGTCGCCGTCGTCACTATCTTTTTCTAATAGTGCTACCCTTTGGATTAAATTTATGGTAGCACCTGAGCTGGTGGAAGGAGTTGGCTCCTCATCGTCAACATAACGAAGAGTCGCTGTCGTCACTGGCGTAAGT…
>novel.1096
ATGGAATGGGACAACGATGGAGATTATCTAGCCATTATTACACCTAATAGTAATGCAGTTTTACTTTGGGAATGCCATGCTAATAAACGGTTGAACATTGAGACGGGCCTGCGTGAACCACCTTCGTGTCTTGCTTGGGCTTACGAAGAACCTTTACTAGCAGTTGGTACACATAAAGGGAATTTAGCCCTTTATAATCATCATACCACAAAGAGAATTCCAATAATAGGGAAACACAGTAAAAAGATATGTTGTGCTGTATGGAATAAAGACAACATACTTATACTTGCTTCAGAAGATAAGACATTGTCCATAAATAATTCAGATGGAGACACACTCAGGATAATATCACTAAGGGATACTCCTAATGATTTGCAAGTTTCTGAGATGAAGACAGAT…
>novel.1545
AAATATGCAGGTGACACGTAACTTTTTGTAATTAAATTATCAATTTTCGTCCTCCAAATGTGTAAATCCGTGAAAATTCTCGTTCGAAAAGTTCAATAAGCACGCGGCAAAATGTCCGACAAGAGTTTCGGTGATCATTTCGGTAGGAGTGTAGTGAAAAATCCTTTATTATCAAGTGCTATGACCGCCCTGTCTCTGGAAGATCTAAGTCATGCCGTTTTGCTGCCTGCCGAGCCTCTTCAACCAGCGTCCGCTAGTTCCGAACGAAAAGCGCCCGAAACTCGCAGCACCAGACATGATCACGAAGACATATCATCGGGGGACACGAATAAGCAGCGGCCGGTAGAATACGCGACGCTGCACGAGAACCGGACGGATCAAGACGCCCTGAGCGCGGCA…
>novel.1546
TAAATATATTTTTTTATTCTTCGTTCGAACAAGGATTGTTTTAACATAGTGCCTCGTGTAAAAGTGAAGTGTTCATTTTTTTGGATTTCCATTTTATTAAATATAAATACGTACATCGCCTGCATACGAAATCAATACCCCAAACTAACAACCTAGTCATCGTTCAACCAAAAACAAACAATGTACCACCACGACATTTAAAAGAACACACCGAACAATACCAAAATGAATGCCAATAAGAAAGCAATAGTTCTGTTAACATTAATCAACATTTTGCTGGTGAGAAGCGAAAACGATACGAGGAAAGATGACGTTAGTGATGGCATAGAACAAAAAGCCAATGACCAATCTTACGATGACGACTTCCTGGATTCGCCTGACGCCGGAGACGGTGATGCT…
>novel.1095
ATGAACAAATTGGCAGAAACGGATGAAAATGTTCAAAATGAAGCCAGAAAATACTTTTCAGATATAGAACAAGGAAAAATAAGTCTGGAAAACTGGAAGAAAATCCGCAACGTAACAGTGCATGAATTAGAAAATGTATATCAAAGATTAGGTATAACTTTTGATGCTTTCCATTGGGAATCTGATTACAATGGCATTGCCATCAGAGATCTGATGGATTACTTACAGAAACATAACATTATAAGTAATGATGAAACAGGAAAGAAAATTGCTACCATCAATAACAAAAAAATCACGTTTCTTAAAAGCGACAATTCCACTTTGTATCTCACTAGAGATGTTGCTGCTTTATTGGATCGTCATAAAAAATATGATTTTGATAAGATGTTGTACATTGTT…
>novel.1092
AAGCATTACCGTCAGTCTGTAACCAACGTTTTCTATAAATTTAGAATAGAATAAAAACAAAAACTTAATGTGCCGGCACAGACGTTTTTCTACCTAGAATAAAATGGATTCACCACCAGAGGTTGAAAATGTGCAAGCCAAACACAGTGGCTTTTTTGAGACCTTAAAAACACTGTTTTGTCAACCGTTTATTTATTTTGTTTTTTAGAACTACGGCAGTACGACGGGACACAGGAGGGTGGCAGAGTGTTGATGGCTGTGAATGGGTGGATATTCGATGTGACTAGAGGGAATCGGTTCTACGGTCCCGGTGAGTGAACAAATGTGTGCTGATGACGAGATTTATAAATAGCGGTGACATTAGTTAGTCATTCAATTATTCAAAGTGCATTCTCTAAA…
>novel.1093
TTTTCTTATAACTTTTAATATTACTTTCCAAGGTCTGCTACAGTGAAACAACAATGTAACTTTATCCCACAGATTTGTTGCACAGAAAGTCTTAAAATCTAACACAAATTAATGAATACTAATAAGGTAGTAACGTAAATAATTTAACTTAAAGCACGGCGCGGGGATGTGACATTTTGTACTTTAGTTATTTGCAGGAAAATTAGTAACAAGTTATACACAAGATACAATATGATCCTACGCTTACACACATTTTTGTCAAATATGGACAATCCGTTATTTTTCCTTTCAGTTGCAACACTTAAATCTCCTAACTAAGTACCTTTAAATGGCATTAGTGTAAGGTTTTTTTTTTTTACATAGCAGCATACAATTATTTAAATTAATATTATGACCGCA…
>novel.1090
CAACACATCACACTCCAATTTGCAACAAGATTGCAGTTCAAGTTTAAATTTTATTCCTAATGTACTGTTAACCGTCTTTTTCGAACTCAAGTCGTATACCTAAAAATCCGATGGACCGAAACAGAGCTAAAGATGCTTCAGAAGGGATCGCTCCTATGGGCATAACTGCATTAAATGAGACAGTTTTAAGTAACCAGCCAGAGTCACGATACGAATGTCCTGTTTGTTTAAACTGGCTTAGAGATCCAGTAATCACAACATGCGGACACAAGTTTTGTAAAAGCTGCATTACGTCATGGCTACAAAACAGTGGTCACTGTCCAATCGATAATATTAATCTAAGTATGAAAGTGGATATATTTCCTGATAACTACACTAAAAGAGAAATACAAGAACAAA…
>novel.1091
TGCGATTTATATTTGTGAACATTCTTGTGCTAGGGCGACAGCGTTTATCGTCGGTGTCGGAGGACAGCGTCAGGGCTCCCCTACTGGCCCGCGCCCGGTTCGGCCCCGTGGTGGCGGGGGGCGCCACCTGCCCCGGCGTCAGCGGACGTCGGGGGTCGCCGGTAGCCGCCCTGTACCTGGTGGCCGCCGACGGATCGCTGTTGCATCTCTTGCTGCACCCCAAGCCTCACTCCAGTATCCCTAAGGAGAAGATCTGTGACGAGTCGGCGGTGGAGCTGGAGGTGGAGGCGGTGTCGCAGTGGCGGCTGCAGCGACCCCCCGCGGCCCCCGACCTGCTGGCTCCCCTGCCGCCCTCGAACCCGCTGCTGCAGCCGCTCTCCTGCAGGAGATGCGCGGACG…
>novel.11166
CTCAAATTTAACCGTCTAACACTTGGCAACACAGACGAAGTCTTTTGATCGCTTATTGTCTATGATACTTAAATCTTTTCGTTTTGTCAGGTCAAAATGAAGATCGGACTTTGCGCCTATAGTGGATACAAAATATATCCAGGCCATGGCAAGACCATGGTTAAAGTGGATGGAAAAACCTTCACATTCCTGAATTCAAAATGTGAAGCCGCCCATTTGATGAGGAGGAATCCTCGTAAAGTAACATGGACTGTCCTGTACAGGCGCAAGTTCAAAAAGGGCCAAGAGGAAGAACAAGCAAAGAAACGTACTAGAAGGACCCAAAAGTTCCAACGTGCGATTGTTGGTGCTTCACTTAGTGACATTATGGCTAAGCGTAATATGAAGCCTGAAGTACGT…
>novel.11167
ACAGTAGACTTCACGATCTATGAAAATAGCGAAACGTCCGTTGCCTTCGCAATCCTGGCCGCAACTGGTCACACGAATGTGTGGGAGACTACGCGAAGGATCGCGGTTCGCGCGCTTTGATGTCTGTTAAAAAACCGACACAGCTTGGAAAACCACGAATGCAGCGAAAACTTTGCATAATCATTTGCAAATGTCGTCCTACACTTGCGGGTTTGCGTATTCGTGCGAATATGAGTGACCGGTATAAAGGTATAAAATAAGATTATTAAATGATATCTAGAACAAGCCTAACTTGGCTGTATGGCTAAGATCTTCACAGCCTCTTAAGGAAAATTACGTAAATAAAAAAATCTATGAATTGAAAACTGTACAAAAACAAGGAAAACTTATGTGGTATCC…
>novel.11165
CTGTTATTGGTCTACTGTGAAAAGCATTTTTCTTTAAACAGTGACTAGAAACTAAATTTTGTGTCGCGTGTGTTGAGTCTAAATGAAGATGGAATACTTTGCTCCAGAAAACGCTTCTTTAAGCAACAATACACGAATATTGTGCTGTCAGTGTGCTGTACCTATAGAAGCAAACCCCTCAAATATGTGTGTAGCTTGTTTAAGGGCTCATGTAGACATCACAGATGGAATACCCAAACAAGCGACATTATTCTTCTGTAGGGGTTGTGAAAGATATTTGCAACCACCCTCTGAGTGGGTTGTGTGTGCATTAGAGTCACGTGAACTCTTAGCTCTCTGTCTCAAGAGATTAAAAGGATTGAGCAGAGTTAAGTTAATTGATGCTGGTTTTGCTTGGAC…
>novel.11162
TTGGGATGGGACCGCGCTCGTCAATCGGTTCGCCGATTACATTGATGATGCGTCCGAGGGTTTCAGCTCCCACCGGGATACGAATGGGTGAGCCAGAGTCGAGTACGGGTTGCCCACGGACTAAGCCTTCAGTACCGTCCATGGCAATGGTGGCGCAGCACTTGGGAGAGAACACTGTACGTACCATTGCCATGGACGGTACTGAAGGCTTAGTCCGTGGGCAACCCGTACTCGACTCTGGCTCACCCATTCGTATCCCGGTGGGAGCTGAAACCCTCGGACGCATCATCAATGTAATCGGCGAACCGATTGACGAGCGCGGTCCCATCCCAACCGACAAGACTGCTGCTATCCATGCCGAAGCTCCAGAGTTTGTCGACATGTCTGTGCAGCAGGAGA…
>novel.1549
CATTACATCACCCATCAAGTCCCATGTCATGGCAGACATTTGACGGCGTTTGCTAAAATTTTCGACTTTTCGTGACATGTACGTCATTACGACATTTGATTGATAAATTTCTAAAGGACCCATCAAAATTAGTTTGTTTGAAAGTTGGTTTACGCGCTAAATGTGTTTATAATATAAATCGGACTTCAATTACGATGTGAATTGTTCGTGTACAATTTTGGTGACGCGCCATTGATACCTAATCATGACCGCACAAAAGTGCGTTGTCGAAGGCTGCAATCTGGAATATGATGTGGTCTGCAGCTTCTCATTTTACAATGCCAATGTGACATCGGACAATGAACTCCAACGGCAGGAATGGATTGATGGTGCTATGCATGAGCAAAGTGAATGCCTCTG…
>novel.1098
CATCAATCATACAATATGTATTTAATATAAGTTACAGTACTTGAGACAGGACAAATTCATTCTCGTCACTATGAAAATTAACTAAAACGAACAAAAAATTCAAATTTCCACATTAAATTAAACATTCACTATTAACGTGCCCGAAATTGTGTGTGATAAAATAATTGAGGTAGATCCATCCATCTTCAGTTTGGGTACAAAATATTACATTTAAACAAAACAAAAAAAAAATAGTTTTTTTTTTTTCGTGTTCCTTAAAGGGGTATAAGCAAATAAGACAACGCATTTAAACATTATACTATATATAATTAAATATCTACAAAATTGAATATAATCAATGCACACTATAGGGGACGCATAACATCTTAAAATAGAGTGCAATGTCTCGTCAAACATTTA…
>novel.1099
ATGTATTGTCAAAATGTGTGTGGCGTGGCGGTGCTGAGTCCGACGGAAAGTGGCGGGTGCAGCGGTAGCGACATCACAGAGCCGCGCTCGCCGCGCAGTCCCGAGTCGGCGTGTAGCACCGCAGAAGAAGGCGCGGGCGCGCGCATGCCGCCGTGGGCGAGCGACCCGGCGCCGCCGGCACCACCACCGCGACGCCTCGCGGCACAACCGGTGCCCCTCCGGCGACCCAACCCCCTCGTGCATCGTCGAATCACGGAATATTTTAATCATAAAATGAAGCCTCAAAACGGCCTCAAGCGTGATGCCAGCGTGCTCGCCAACGACGACACCAAGAAAAAGTGCCTACCCAAGAACGGCGTCACGCACGACTTGGAAAAATATATATCTTATTTATCGCAG…
>novel.5654
CGCCCATCGGTATCTTTATTTCTTAAAACTAAAGCACTTTTGAGGAGGGATGAAAAGTCATAAAAGTCTGTATTTTTCATTTCAACAACCTTAAACTTTTTGCTGCTAGACCGGATCAACTGTATCCAATCATGTGGATGAAATACCTGTAATTCCGTTTTCTTCTTTTTTTTTTCTATGATGCCATGATCGGTATCTACTTCTAAATGGCTATGGCCAGGTATCATAAATTTGTGGTCAATTGTTTTGATAGCTCGATGTTTTTGCAATACCCAAGTAAACATACAACTGACATGGGAATACCTATTTTGCCCACCGCATGTATCCGAGTAAAAAATTATATGTTTCGTATTATCAGATACGGATGTTTCTAAGTGCTTGTAAATACAAGAAGCGATT…
>novel.5656
AATAAGCTTGGTTGACCTAAATTAAACTTGAAGATTCAAATTGTGATTTTTATATACATAATTGCTGTGGAGGTATCACGTCCGAATATATTTAAAGCAGTGACTCATAGTCTACAAAGAAAACTTCTGAATCATGTATCTTTGTAGAATTACACAAAACGAATACCTTAAAATTAAACATTTGCTTACAATGTCAATGCGATGAATTATTGTAGGTATACAAGTAGGTATGTACGTACAACCAGCATACAGGGTATAATCTGTAGAACATAAAAAAGACCGCCAAAATTAAAAATTTTAATAAAAATCTTGTCATTAAACGCAAATTCGTAATATTTGGCGTGGTTGTTGATTAAACATTGACTTGTACGAGATAACTGAATCCCCGACCAAATTGTA…
>novel.5657
CAAATTCTCACAGGTTGAGCCCGTGAGCTCACCTACCCGTCCGGGCGTAACTGGAATAACCTCTTAGGCTTCTATCGAATAGGTTGGGAAAAAAAGGGTTTTTACCACGATTTTCACATAAAATCTTTTTTTTCCTATCTAATCGCTAGGAGCCTAAGGGGCTATATCAACTTCGCGCGGACCACTAGGTGAATTCACGGGTTCAACCGCAGTGAAATTTGCTAACACTAGCCCTAGCAACATCTGTGCTTCGTTGAATCTACCAGTAAATTAGAATCGGCACCCATTGAGAAGATCCGGCGAGAAACTCAGTCTATGGGGCATTTAATCAGCTCCGGATGTAACATATATATAAGTATATAATATATATTGGATTTAACATGTTTATGTCCTAAAGTA…
>novel.5650
GGGCGAGGTGCGAGCAGAGGCTGGGGCGCGGGGCGTGTCACGAGCGGGGGCGGGGGTGCGGTTTCCGTTCCCGCCTTAGTATACGGCAGCGGTTTTTTCCACGCTGAGACCGTGGGAACTGCAGCCGGCACGAAGGCGGGTTTCGGCACTGAAGGTGCCGAAGTCTTTGGGCCGACGGTTCGCGGAGCCGGGTGGGTTGGACGTTTTCGCGGAGCCCTAGGACATCCACGGTAGTTCGCGGGGTGCCCTTGCTTAAGGCATAGGACACAGCTAGGAGGTTCGGTCGCGGTTTCCCTAACTCGCGAGCAATCTAATGTGGCGTGATCGCCGAGGCACTTTACGCAGCGGGGGCGCGCGTGGCAATTACGAGCCGAGTGGCCGTAAAGCTGGCATCTGTAG…
>novel.5651
CACAATCTTACACACGCACGAACTTTTAGTTATTTCTTTGTTTGAAATGTTACTAAAGATTAATTTAATTTTTAATTAAGTTCAAGTGCAATGTTTTATGTTTTTACAAAATGCCAGGTGTAAGAAAATATCGTCGTGACACAAGTGAAGTCAGTTGTTGTTTAAAATATGTAATTTTTGGTGTAAATGTTTTGTTCTGGTTAGTGGGCTTAATAGTCCTCGCTGTGGGTGTGTGGTCTTGGACAGAAAAAGACACCTTCAACAACTTGTCCCGCCTTACAAACATAGCTTTAGATCCAGCATTCATACTCATATGTGTTGGCACAATAACATTCATAATTGGCTTCACTGGGTGTGTTGGTGCACTTCGTGAAAATACTTGTTTGTTAGCTTGTTATG…
>novel.5652
CTATCCTACATATGTATGCAGGGAGCACAGGCGTTACAGTCGGTGCTCATCGACTCTTCACTCATAAATCATTCAAAGCAACACCGCTTCTCAAAGTTTTTCTCCTTTGCCTACAAACCATAGCAGGACAGAATTCGACGTTCATTTGGGTTCGCGATCATCGTCTCCACCACCGCTACTCCGATACCGATGCCGACCCACATAATTCTAAGAGAGGCTTCTTCTTTTGCCACATTGGATGGCTAATGATGAAAAAACATCCATATGTTATTGAATTGGGAAGAAGAATCGATATGAGTGACCTTCAAGCGGATAAAATGATAATGTTCCAGAAAAAGTACTATTACTATTTATACTTCATGGTAGCATTTCTGATACCGGTATTCGTACCTATCTACT…
>novel.5653
TAATTCTTTACCTCGTGGCGTTGGTGGAGAATAGTCGTTTCAGCTGGGATTTTTATTTTAAGCTGTAGGCAAACAATTGTGATTTTCTATTAAATTTGGGCTCTTCGGCATCTTAAAGTATAAATAACAACTAGACGCATAGCATTTATTCAAACATGAGGCCACAAAATGGTGACGACGGATATGAAGAGCCGGAGGTTCACCGTAAAATCTTCATTGGCGGTCTTAATTACAAAACTACTGACGAGTCTTTAAAAACACATTTTGTAAAATGGGGAGAAATTGTCGATGTCGTCGTCATGAAGGATCCGAAAACTAAACGTTCTCGTGGCTTTGGATTCATTACTTATTCCAAGGCGCACATGGTTGACGACGCCCAGAACAACAGACCGCATAAAA…
>novel.5658
CGTATGCATCTCAAACCATCAGAAAATAAAACAACACATGAGTCGACTATTATCAAAGCCGGCAATGTGACTTTTGGATAATTATTGGTAAATCAGAAAAACGAATTATTGACTTTGTATTCCATTGACAGTCACAAAACTCTTCTGAACGACATCTTAGATAAATAACAGGTTAAGTATTAACCTTTATTTAATGCAGGTTTTGAACCGTATTCTTTGAAGGAGACGATTATATTCAAATCAATCTGTATTGAAATATCAATAATTTTTTTTTGTCCAAATGCACAGATTGCCACCTTTGATAACAGACGACTCACATGTAAACTGAAAAAATTTAGAATAGCAAATAAAATTAAAATTTTGACAAACACTAAATATTTCGTTAAAATTCCTCTAGTT…
>novel.5286
AAAAAATTGTATTTCTTGTTTTTCAACGGTTAATCAAGAAATCAATAATTGTTATAACACCAAATTACAACGATTCGGTCGCACCTTTAAATATTAAATGACTCTGGGACGTAAATATCAACAATCTTCCGGGAATGTGGGGGAGGCCCGTAAGGTGTATTCTAACCAGTCGAAGGTCGGGACTCTATCTGGTTGCTCGTCTTCAATATCACTGAGCGATATGATCGAACCACCGGATTACGAGGAGGTGTGCGACCGGCTGATGGGACCGAGAGATCCTCTCGCGTACCCGCCAGTCGACATGGAACTCATCTATGTACCGAGACGAATCCGAACAGTAACCCATGTTCTACCTGATGAAGACTTAACAAAAGCACCAATGTTCGTCCGTGATTGCCT…
>novel.7874
TTTGAAGAAGGAATGACCAGATTAACGAAAGTACTGGAACTTTTGCGAAGTGGAGGGCTCACTTTGAAAATGAGTAAATGTAGCTTCTTCCTCGACGAGATTGACTTTCTTGGATTTGAGGTTAGCGCAAAAGGTATTCGACCAGGGTGCAGAAAGACCGAAGCGGTGTCTAATTTTCCTAAGCCCAAAAACCAACATGAACTACGTCAATTTTTAGGATTATCGGGGTTTTTTATAAGATTTATCAAAAACTACGCATTGGTAGCTGCGCCTCTAACTGAACATCTTAAGAAGGATCAAGAGTGTATATGGAACGAACA
>novel.7875
TACGGTTGTGAATAGCGTCTATTGATTTTAAACAAAATACTATTATTTACCGATTTTGAATGGTGTGATAGATAAAGAACTCATAATGGAGAACAGTGGCGGTAATATGTGTCGATGTTGTGCCTCTGAAGGTGTGTATAAGGACTTGAATACCACTTACCATTGGATGGGCGAAGAAGAGGTATACGGAGACATGTTGAAAGATTGTTTCAACGTACAGTTGAGTGTGCCGGAGAGCTCTGACGGTGGCATATGCGAGGTTTGCATAACCCAGCTCCGTAACGCCATCAATTTCAAGAAGCAAGTGCTACTCACAGAGGAGCAGTTCAAGAAGCACGTGCAGAAAGTTTTCAAGACTAGCATAGTTAAAGTGGAAGCTCTTGCTGACGATGACAGTAC…
>novel.7870
CTTCGAACTCAAAAGTCAAAATATTGTTGCAATCATAATTTTTTTAAAATACTAAATGAATTTAAAATAGCTATGTTTTATAATATTAAGATATAAAAATGTCCGAAGTTGTATGTAAGTTGGAAGACGATTTGTGTCGTTGTTGTCACAGTGAAGGGGCATACAAGAACCTCACCGGAGTTTACAATTTTGGCGGAATCGAAGAAATCTACTATGATATGCTACGCGATACTTTTGATATTAATTTAAACCCGATGCCGGGATTATTATGCGTTTCTACATACACAATATGCGATGCATGCATAGAAAAGTTAAGAGATGCTACCAACTTTAAGAAACAAGTACTTTTCTATGAGGATAAATTCAAGGAAATGATTAGCAAAAATTTAATCAGAGGAG…
>novel.7871
TCCGCATCCAATGAGCTATCGTACATATTTTTAGGAGCTTTATGTCTATTTAACACGTTTTTGAACTTGTTGACTAGACTACTGATCTGTTGTCCATACTTGGATACGACACGACAGATCTATTTTCGTTTTTAATAATGTTGGCCTTTCAAATCATGTCACGAAGGAAGCGACGCAGCAACACGTCACAATAACCTTAAATACCACAATAATCTTAGAAAAACATAGGTTTCTATTGGGCAATACAGAAAAAAACGGTCTGACCTTTTGGGGCGCATGTCCATTGGGAAATACAGAAAAAACAGTCTGATCTTTCGGGCGCTATGTCCCTAAATATATCATAGTCTGGTAACTGTTGTAATCGTTTATATGCCGGTCTGAATTTAATATTATTTCGGT…
>novel.11349
ACAAAATAGCGTGGAGCACTGGCACAAATGTGTAATAGTCTATACACTACACGGTCAGCTGCTGCGAACTATAGGCGCCGCCATATTGGCCTTGGCTGCTCTGACGAGCGCCTTTCACTTTATCCCTACTCCGCGGCCGACCGTCACGCGACATGCAACACACAGACGAAAAAGTTTGAGACGATGTAATAAAAGTTTCACTTTAAAG
>novel.1328
GGTAGGTACCACCACCCTGCCTATTTCGGCTGTGAAGCAGTAATGAATTTCGATGGAAGGGTGGGGCAGCCGTTGTAACTATACTTGAGACCTTAGAACTTACATCTCACGGTGGGGGGCGCATTTACGTTGTAGATGTCTATGGGGTCCAGTTACCACTTAACACCAGGTGAGCTGTGAGCTTGAATACTTACTAACCTAAATTTCTTTACATTTGAGGAATTTGACTTGGTTAGTGGTTAAATGACCACATTATATTACTAGCTTGGGAAGTGAACATTGTCATAAATATAGTTACTTATAGGTACTCATTTTATGATGGACCACCATTTGCAACAGGACTGCCTCATTATGGTCACATACTTGCAGGCACCATAAAGGATGTGGTCACGAGATATG…
>novel.1329
TACTATGAGTTGAAATTTATTGAAATATATGTAAAATAATATAGGCACGATATAATAATCTGGACATCGTTCTTGACTCATTTTTAACAGATGCTTAATATAAATAGAGAAGTTTAGAATTTAGATTAATCGTAAATTTATTACGGCCTGTGTGTATTTTACCTTGTATGGCTTACGTCAGGATTTGCATGGTGCTAATTTACAACAATTTGATTAATACTATTTGTTCAAATAAATTTAAAATTAATGTAATGAATGTAAAATCGGAACTTACAAATACATCACAGTTGCACAAAGAAATCGATATTTGAACAAATGCACGGAAACAGAATGAAATATGAAATTAATTACATTTAAACATAACAATTAAACTACTTAATAATCTAAAGAAGCTACAAT…
>novel.1898
CGCTTATCTTAGACGTCTTATCGCGAAGATGAAACTCAAACAAGCTGCAGGCCACCAAGACTATGTTAGTTCCTTGTGTGCAGAGTTGGCTAATGTTGTTAAATATAAAAAAAATCGGAAATGTATATAATACATACACGAGATTAAATCTTAAAACTAGTTTTCATTGTTAACAAAATTTAGTTCAAGCTTAATGTTTCTCGCAGTGTATTTTTCGCATTTAATAAACATTTTGGTAATCGAAATAAATAAAAAAAACATTCATCATTTAAATAAACATTGTTTTGCATACATTTCTTGATATTGTTACGATTTACAGATTTAGGTGAACAATTAAAAACAAAAGAAGTTTTTTTTTTATTTTTAGCCATCATTACTTACACACATAATTATCGTAGG…
>novel.1896
ATGGATTTTCCTGGAACGAGTTCGGACCCAAATAAATATCTGACATTAGCTGCAGTGTGCATAGCGGTAGGTGCTGCGCCTCCGGGCCACCAGCACGGCTACCCACAGCACGCTCAAGCGCAGATAAACACACTCGATTATTATTTGGAGAATCCAGAATCGGCACAGTATTACGAGCAACCACAACAAAAGCGAGGAAACGGCAACATTAACCACGAAAATGCACCTTCGCGACTCGAGAGCTTAGAACCGGACAGCGAAGTGGAATTAATACCTGGAGCTCAATTACCCCAGCAACCTCCACAACAGACGCCAGTAGCTCCTAATATACCTGGTCTTCTGCCCGGACAGAGAGTCTTCATAGTACACATGCCAGTTCCGGGATACAGACCCGGTACA…
>novel.1321
GCAGCCTTCGCGCAGTTAACACGTGCGCCGTCTGACGCTGTGACGGAGAACCGCGTGCGACCGACCGCGTGGAGTGTTGTTCTGTGGATCTTGTGCAGTGTGTGCTGTGCCCTATATTCGTTCAGTGTAGACCATGACCGTTAGTGTTTGACGCTGGGATGTATCCGAGTGCGGGCGCTATGAACGCCGCCGCCGCCGCCGCAGCCGTGGCGGCCGCCAGGCATCCGGGTCCACCACAACCCGGGCAACCGATCAAATTCACAGTGGGTGAATCGTGCGATAGGATTAAAGAGGAATTCAATTTTCTACAAGCTCAATATCATAATTTAAAATTAGAATGCGAGAAACTGGCTAGTGAAAAAATAGAAATACAAAGGCATTATGTAATGTACTATGAAA…
>novel.1894
CAACAATCGCTCGTGTAAATTTTATCAATACGAATTTTTAATTGAATTACGTTCATAACAAAATAATAATAATATTAATCCAAAATTTAATCCATCTATAATGTTAGGAATCGTTCTGTTTCTGATTATATTATTCGTGTTTTTGTGGAAATTAACTGTAGAGGTGAAAGAAAACTCCCCACCCACATTTTCTGGTTGGATTCCAATAATTGGGCATCTGTATAAAATTATTGGCGGCCGTGAACGTCTTTCCCGAACGCTATTCGATTTAGGCGAAGAATGTGAACGAAAAGGAGGTGTTATTGGTTTTTATGTCGGAGCTCAACGCCACTTTGTTATCGTAGATCCGGAAGATGCCTTGACAGCAGCAAACTCATCTCTCTCAAAGCACGCTATATT…
>novel.1895
AAAATCATTAATCTAAGATCAATAGTCATCACTATCAATTAGTTGAACCAGGTCAAATGGCCAGTCTTTATTAGTTATCAAGGAATCTTGTTCCTTACTTGAGGAACTCATCAATTTGATCTCTCTGTGGTGGTTTGACAATCTTCCGTCCATCCAGATCGTAACCAATATGGGGGTATTCATTGTACCACCACATCGGTATATCCCCCACCGTGTTACGACGCTCCTCCTCATCGGACGTGTCACCCGATTCATATTCATCT
>novel.1324
TTATATTTATTCTTATAAAATCAAATTTTCATTTGGCAAGTAATCAGTCTGATAATTAAATAATTATAAATGTCAAAGTATAAAAGTAAATCTTTATATTATAATACTTTGTCAGTCCATATAGCTATTTATTTTTGCAGGGTAAGCTCGAATGGCATTTGGAAGTACAGAATACTTTATTTTTAAAACACAGACATCTTGATGTAGCACAGTTTTTCTTGCAAAGGCACTTCTTAAATCCCTGGCCGGTTCCAG
>novel.1327
AGCTGTCAGGTGTGTTAACTGTTAAGCGTCTATGCGATTTTTTTTTCTGAAAGCAAAAGCAAGTTTAGTAGTATGTAGGTAATGAGAAAAATAAACTATTCTGAAATATATTAAATTATTTTAACTATTCTATGAAATTACATAGATACTCAGGATCGCCTTGGATACAGTACATTTGGAAGGAAAGATGTCTGCGACCTGGATAAGAATCACTCCGGGGTTAAGTAAAGGAATTCATGTCATCAATCTACTCGAGTTGTCACGTTTTGAGCAATTTTTAAATCGCATCCTAGTTAAACTAAAAATGAATAATAATGAAGTATTTTCACAAGAAGAACAAGAAAAGCTCACAAAATTGTTTAAAGTCGACGAAGAAAGCTTAGTAATGAGTATTAAAAC…
>novel.15214
GATTAGAAGAATTGCATTTGGCTCGATTCTTATGTTGGGTAATATACATCTTTTCTCTAAACTCTCTAACTTCGATTCTCTTTGTGGCATCACTCCGTTGTAATATAAAAAAAATATTGGAGCAAAAATAGGTAAACACGATGAACAATCATACTATAGAAATACAGGTTTCAAATCGAAATGCAATATTATTGCTTTTTTCCATCATAACAGAATTTATGACCAGAGATATAATAGTTGATAATCCCTTTTTATTAAGTTTTTCACGTTTTTAGACTTAAATTAATTAGGTAAACAGTAATATTTCACCAATCCACATCTTTCCATTAATTAAGTTTTATTTCGAATCTACATGTACCTACGTTTAAGACTATACTTCTTTTAATTAATAATAGTAAA…
>novel.748
AATGGGCTACAAAATCACTAGACTGACATTTCTCCAGGCAACTCAAAGAACAAAATTCATTTTCAGCTTTTCGTGCTAAATAATTTAATTTACGATTTATTTTGTTTAATAACACATTTTCATGTTCGTTTATGCTTTTAATTACAACATTAGGTTAACATTCGAGCCGTGCCAGTGTATTCAGTGTATACGCCCTTGAAAATCGTGTGTAAAAAATCTAAAGTCAGCATAGCAACAGTACTTAGATCCGTATAATTATTATATTATGGGATACCGCCGGGATTGTACATCACGGGTGCCTTTATGAGATGGTTGATGAAAATGTACGGGCATTCAGAAGTGAACAAGAAAAAACACTGAATTAATATTTAAGGTATTGTAAGTTGCAAAAGTGGTGCT…
>novel.749
TTTAATATACAATATCACATTTTATTCATTTATTATATTAATATAACACAACATATATCTCTAGCACATAACATTTTTTCTCTTCATTTATTTTAATTCAGTGCGATATTTTAGATCCGCTTTTAAAAATTGGAATAATAGTTTTTTTTTTTAAATAAAATGCCAACAATATAAAATATCTGTAGCATGTCCAAGCAATTGCATGTTTTTTTTTAAATCTCAAATTTGAACTTTTAAAACACATTATTACTGTCATAGACAAAAAATCATATTATGCGTTCGATTTTGTATATTTCATTGTTCGAGATCTCAAACTTTAGATTCAGTTGATATAATATTTTCTTCGGTTTTCACTATGACTATGACTATTTAAATCGAAAACGAATTTCACTTCTCGAG…
>novel.746
ATTACATACAAATACGGTTTATTAATATAAATTACAGTCCATCGAAACATTCGTCGCACAAATATTCACCTACGTAAATGCAAACATATATATATATATGTATATATCATATCGATTACAAGGCCATTATACGACAACACGACCAAATCATTTGTTCTCAACACTGGAGCTACTACACTGGATGTATGAACCCAACGAATATAATGAATTTTGGACATTAGAAAGAAAGAAAGAAAAACATTTCTTAATCAAAATACTATGTTGTATATATATAAAGATTTTTGTCACAACACAAACTTAAATTTTTAATCAAAATCGAGGACACATTTCATTGTTTTTATACGATTTTTCAATTCTAAAACTCAAATCGGTTTTGTTCAAAATGCGCTCTTAAATGTA…
>novel.744
CTCCATCTCACTCTCTCGTATTCGTGCCATATGTCGCCTTATCTCTTTACGTGGACTCGTGTCGGTTCGAGACTCGTTCGGGTGGACTCGCCGCGCCACGCCTCCGCGCCGCGCGGTACCTATGCTCTAATCATGTCCGCATGTCCGTCATGTTCAACGCGTTTGTAGTTCCTGCATAACAGTACACTTGGAATGGAAATGGAACTGTCTGAACATGTTAATTTTGACAACTCGGATTGAATGATATAGTTCCATATGAGGACATAGTTCCAGGAACTATTTAGGTCCGGAACTACGCATGTCTAATTGATACAAATACGCCTAAATGGTTTACATAATAGTATAATACTCTAACTCTGAATTCCTTGTATCATAATTTTTACTCATGTACTACCTACA…
>novel.745
TTTTGATTGGCTAAAATTTTTAGAGGAATAAAATAAAAATTTATGCAGTCGATTTCATTCATATTAGTGATTCTAATAGACTAATCAATAAACGAGTGTTTGTTTTGTATCAGGCTCAAACGAAGATGGCTGAAATAAGCCGCAAGTTATTTCTATTTAGTATATTGTTGGCATTTTTCGGCAATACCAGGCTAACAAATGCAAACGAAGTCGACCAAAATGATGAGGCAACTGTGGAGATTGAGGAAGATGATCAATATGTCAGCCCAGAATTGAATTCAGACAATGTGTACCTGTCTGAGCATTTTGATGATGAAAATGCTTTTAAAAGGAAATGGATTAAATCTGAAGCTAAAAAACAGGGAGTAGATGAAAACATAGCGAAATATGACGGAAAAT…
>novel.742
GGTAAAAATTTGTCCATCCGAAAAATGAATTTCCCGATATTTTTTTTCCCGCGTACCGCTTCAACAAAGCGCGGCATCTCTTCAGTCTCAGGTCCATTAGACGAGCATTCAAACGATGTCCTGTTTTTCTTCGATATGCCCGAAGCCCTAAGTCTTCATTTAACACCCTTTTCATCGTGGTTCTGCTTAACCCCATCTGAAGGGCCAACAGTTTCTGCTTACGTTTGGGATTTCTTTGAATTCGCGCCTTCACAGCTTTTATCACTGCTGGAGTCCTAACAGACCGAGGG
>novel.9084
CGTCAATTCAACTCTGTAACCATAATGGACGGTGCAATCAATAATGATGATCAAGATCAAATTGTGGAGCACTTCTTAGTGAATACGACGAAATAATTATGCCTCTGCCGGCGTATGCGTCTGAACCTCACCTTCTAATTTCTCGGGTCCGCAAATCTTATATGGATTATATGGTGCAACTCTTAAAAGTTAACTATGAAACAAGCCACCGAATTCAACACCAAAAACTCCATTTTCCCAGTGCTATTTGGAGATGTGCTAAAAACATAGAAATGAAAGCAGCACAAAAATGTATGATTGTACAAATTTATAGAAAATATATTGGATCTGTGGTTCAGGAATTAAAAAAAGATACAAAGAATAAAAAGATTAATAAAAAATTATATGAATACCTAAATA…
>novel.5538
CATACCTCCGAAAGGAGAACATAGGTTTCCACACCTATGCTCTTCAGGAGGACCGCGAGCTCCGCGTAGTAATACGCGGAGTCCCTAAGGAGCTAGAAATAGACTACATTAAGGAGGATCTGACCGCTCAGGCCCTCCCGATAGTTAGTGTGCACCGGATGCACAGCGGGCGGGGCAAACAGCCCTATAATATGATACTCGTGGCGTTAGAACCCACCCCGGAGGCCAAAAAGAAGATCGCATGTCTCACGACAATTTGCGGCCTATCCGGGATCTCGATCGAAGCCCCCCATAAGCGTGGCACTCCCGGGCAGTGCTACAGGTGCCAACTCTATGGCCACTCAGCGCGTAATTGCCACGCGCGCCCCCGCTGCGTGAAATGCCTCGGCGATCACGCTA…
>novel.9081
ATGTCGGACAAAAAGCGTTTACTGAACGATCTTAGAGTAATAGACTTGCGTGCCGAATTAGAGAAACGTAACCTAGACAAGAGCGGTGTTCGTGGTGTTCTGATACAACGCCTGTCGAAGGTAACATGACGTGCTTAAATTATCGCATTTCTGAAAAAGTTAAGCCACTAAATTTTTTTAAATTATATATTTCTAGTATTTGGAAGAGGAGGGACATGATCCGACCACTTTTAAATTTGAATTGACGACCTCTGACGCAAAGACACCTTCAAAGCGAACAAGGCGAACGGAAAGCTCCCTAGAGCAGGAAAGCGACGAGACGCCGCTTATGGAAGATATGATCGTACAGGACGACGCTGGGGAAGAAGAAGAAATTGAACAGAACATTAAACAAAAATC…
>novel.9080
CAACTCGTGATCCTGTGCTTTAAGCTTGTGAATCTTGTGATGAAAGTTATTTATTTAAGATAATATTTTCTTCACTATTTGATAGAAAATGTGCTGTATACCATTTTAATTTTCCCTCAACAATTCAAAGTTATATAGAGCAAAAAATAAAGTGTGAATTGAACATAGAATCTAATGTTAACAATGGAAGCATTCACCTTGCGAAGTCTCGATACATTATGGGACAAAGTTCTGTGAGTACAACCAAATTACCCACTGAAAGTAGTCCCGATTTTTCTGCTTCAATAATGTGTAAAACAATTGAAGAAGATGGAATGACGAAACTAAAATTGTACCAAAACAAAGAAAACACTATAGTTCCACTACATTGGTTTGGTGTTTTGGTGCCGCAGAACCTGC…
>novel.9083
GGTTTTTGTGCAATATCATGACCTACTGCTTACGGCTCTGTTGCTGCTCTTTAAAGTTTGTTATGATGGTTTAAGATGAAAAAAATATTTTTCTGAAAAAGTATATTCATTCATTACATCCGCTTGGAAATTAAATTTGGTTAAAAAATATTGAAACACGTAATTTGTGTAACAAAAAAATTATCTGTAAAAAAAATAGGCTCACCCATGTAATGGCATCAATCCAAGTTCTGTGCTCAAAATTCCATCGTTTGCTGTTTGTCCCGTCATTCCTACACGAGCTCAAGCATTTATAAGATGAAAACCAACGAGATGGAGTACATAGACTTTTTTCATCAGATGAACTCGAACTGTTAACAACACCAACAGTGCTACGGTTCTCAAATTGGGCTACACTTC…
>novel.9082
AAAAAATTATGAAAGATATGATGAGCTAGTCATAGAACAGGCACTAAATGAGTACAACAGTACTAATCAATCGTTAATAGATATTGCACAAAAATATAAAATCTCCAAATCAGTCCTTCATAATTGTGACAGCCCTAGCAGTTTTTCCCTATAATTCCAATTATCGTACCTAATAGCCCCATTTCGTGTTTAAATAGGGAAGGCCTATAATTTGAAGAAAATTTTAAAACTGGATGCTTTACATGGTTCCGTGTAAAGTCCTTAAGAATCTTCAGGATGCGACTCAAATATTGATACCAATATCAATATAATATTTTCAGCCATTACTAGTGATAAATGAACTCAAAGTTCAATTCCGTATCCATTCACCCCGTTTGACTGTATGTGGTTGAAGTGGGC…
>novel.10482
GGCGTGCGGGCGCAAATAGCGACAGCGCGCGTCGGGCGGTGAGCTTTCCACTCGGGCAGTCCGCTTCCGCGCGCTCCGCTGCCGACTTCTCGCCCTCACCTGGCGTCACTGTTGTCGTCCCTTCAAGCCTCCGATCGCGAGTGCATGATATTATGATCGGTTAAAACTATATTCCCTTTATATGGTCGAAGTATAAGAGAGATCGTGTTTAACTTTAGTTTAGAACCAGTTACTAGTGACGGAGTATTATCGGAACCAGCAGAAACCTGGCTCATAGCAAGGAGCTGCAGAACGGTCTTTTTTTAAGAACACGTGACCTCAAAGATCTTTGCTAAAATTGGTGTTCATCTTCCAAGTTTATACGGAGAGTAAGTGAAGACGGCCGTATGACCTGCTTGG…
>novel.10951
TGTTTGAACCATGATTGTGATGACTAGGCCACACGTGAAAACGTAAACAAAACACCTCATTATATCTACTCGCATATTGATTTTGTTATTACTTAAACACGTGTCGTTCTTAAATACGATTGACATTTAATAAATGTAAATGAATTTATAAACAGAAAAGCAAATTGTTTGTAGTTTTAAATTGAATAGACAAATTATAGAAATATAGAAATCGCAAAGTCAAGCGTTTCTATAGTAACTCAAAGGCATTTGAATTAACAGTGCATTAAAAGACATCGTGACCTAAAGCGAAATTGTTTTCTAAGTCGTCTAGATTAAGTCTATTTTTTTAATTCCCGGAGAGTGACAAACGCCTGCGTAGAACGAGACGCGTCTGGACACGAGAGCCAGTGATCGATT…
>novel.10480
CGCGTTGATTACTTTCCTGAAAAATAAATGTTTTCGAAAACATACATGCAACTAAAAAAATAGTAAAGAAGGTTAAATCGTTATTTTACTAGCTAACAGCATAATTTTCAAAGAAGCTGAAAATGATAAATGTGATTTGTATATCGTGATAGTGCAATTTTGGAGGTAAAATGCCTGCTTCCATTTGCGACCCAGTAACGAGCGCATTGCGTTTATCTCTAACTCAAGACGATTCTCAAAGCTCATCCTTGTTGGATAGCCGTCTATATTCCTCGACTAAAAGTGTTCTTTTATCTAAGATCGACTTTGAAGAATCTGGCGACTATCAAAGTAACGTTCTTGATGGACTCAAGTCTAAGTACGTGGTTATTCGACCAAAAAAAACTATTCATGACCCTA…
>novel.10481
ATTCAGCTAAATCGATATTTAACGAACATCATCGATTCTTTAGTTCAAAAAAGTAAACAGTTAAATCTAAAATATTCTAAAATAGTGTTTTATGCAGATAATGCACAAAGTGTGATTAAATAAAAACAAAGCGCTGATTTTTGTGATTGATATTAAATTTAAAAACAACATGTGTTAGTCGTAGCTTTTCGACACAAACGCAACAGTACCCAATGGGCGAAAATAAATGTACTGGGGGAATAATGCACGTCAAGTGGAAAACAATGCTTTAAATAAAATTTGCCTGTTAAAATAAGATGGCTATGTGGAAATTAATTCGGCATGCATTTGGAAACGAGGAATTCACGCTACGTGAAGGAAAAGAGGAAACTGTAGGCAGAGGTGTTGAAAATACTATAA…
>novel.10956
TAAGGCTCTCTGCACTCCGATGAATTGCTCTTGTCGAGGCTAATGACTATCTACTAATAGCGTGTACGTCATGTGAACTGAAATCTGTGGGCAAAGAAAATATTAGAAAATATTAGCAGGAAATTGGCAAACACAAAATACAGATCGTGTGGTAAATAACTGGTGGTCCAGATAGAGACTTGTGATTAAAACTCTACGATAACAAATAAAATTACGGCTAGTCGTTATTGGGTGGATTGGAGGCCGTTTCAGTCTGCTGATTTGAGAGTTACGTGAAGTGGTAACGTCACATCACCTCCGCTTCAGCGTCGCTCGGCTGTAGCTCGGCCGCCTGTGGCTGGCGACTGGTGAGCCAGCCCCGCGCCGAACTCTATTCGCTCCCTTCGAAGCGCTCGGACG…
>novel.10485
CACATTGGACAATAATTTCATTAATTTAACCGAAAGTAAAGTACCCTTAAATGACTTCAAATTCATAACAGACTTTGAAGTCTTGCAACAAAATCATGAAGTCCAGGAAACAGGAGCATCTGAATTTAATACGCAAGAAGATATAAACTGCGCCGAAGCATGTTCATGAACAGAAAAAGAACGAAATATTGATTAAAAAGCAGAAAAGAATGAAAGCTAAAAAAAGACTGAAGAAGAAAGACAAAAGAAGGAAGAAGAATTACAAAAAAGGAAAGCTCAAAAGTTTTTGATGTCCAAAAAAGTATAAGTAAGAAGAAAAGTACGACATGCACAGTAAACAGAATAAGATGCGATTCGTGTGAAGAGGAATTGACTAATGACACAGATATAAACGACTTA…
>novel.10958
ATATCCTAAGCAACACGACCACTGGCAGACGCACTTCGACGAATGCAACTTCGGCTTTTCATAACTTCAAAGTACTGAATTAAAAAAAAAATTGTTGTAATTGAGCAGACTAAATCACGGGACCCGACTTATATTAATAAATAGAGTTAGCCCGATAATCAAAATTTTACCATAATCACTTACTATCCAAGAACCGTTGTTGCAATTGTTCACATTTGAAATTATGTCTCGCGAGCTTAGCGTGCCTCCTTACATTAAGATCACTATAAATATTAATTAGTTTTAAGGAATCAAAAAACAATTCCATCAGTCTTTATTTTCCGGAAGCTCTGCTGACAACAGTCTCATCAAAAAATTATCAACAACCCCATTGTAGTTTTATTTCAATATTAATTTAAT…
>novel.10959
CCAAGATCAGTTAGTGAACGCGATCGAGATCGCCCGAAAGGCCGCCGTCGGGCTTCTATAACTGTTAAAATCAGCCCAAGCATGACGAAGAGCAACGAGATACCACGCACAGCCTTGGCAAAGGTGTACCCACATGAACTAGAAGCGGTACCAGAATATGAAGAGTTCAAAGAATGGCTTCATTCGTTCGAACTATATCGAGGCAAGAAAACTGGGGACGACACTGAAGATGAAAGCAGAGTTGTAGGAGTGTTCAAGGGCGCCCTCAAATTCTACAAATGGCCTCTGCCCAAAGGTATTGACGATCATACTGTAATGGGAATGGACCCTAATCATGGATTCTTCCAAGGAGTTCCCAACAACGATCCAATTCATGTGTTGATTCGAGTGTATATTGTC…
>novel.10488
AGTTGACGTTTAAGTTTTATCGAAACACAAGGTCGTACAGTAAATAGTACCTACATGTGCACTATAAAAAGGACCCAAAAACTAGATACGATTTTAATTGGATATCTGAATCCCAGAAGAAAACTTCATTGTTAGAAAATGTGCTGTTGTACTTAAGAAAATTAGTTACTTACATAGAATAACTTAATCAAAATGATTGAAGGATATGGAGCAGTTACACAGGCCCTCTTGGGGACCTTATTGACTTGGGGGCTCACTGCTGTTGGAGCCGGTTGCGTATTCTTTATAAGAGGAAAACATAGAAAACTACTTGACTTGTCGTTAGGATTTGCAGCCGGAGTCATGACAGCAGCTTCTTACTGGTCACTATTAAAACCAGCCATAGAAATGTGTGATACA…
>novel.3029
CTAAGAACGCCTCGATACGCGCCTACGACAGGTATCCTACCGCGGAAAATCGTATTCGAATGCGTGCCCTACAACGCGACGTAAAGTCTCGCATCGCCGAAGTCCGAGATGCCAGATGGTCTGATTTCTTAGAAGAACTCGCGCCCTCCCAAAGGTCTTACTACCGCTTAGCTCGTACTCTCAAATCGGATACGGTAGTAACTATGCCCCCCCTCGTAGGCCCCTCAGGCCGACTCGCGGCGTTCGATGATGATGAAAAAGCAGAGCTGCTGGCCGATACATTGCAAACCCAGTGCACGCCCAGCACTCAATCCGTGGACCCTGTTCATGTAGAATTAGTAGACAGTGAGGTAGAACGCAGAGCCTCCTTGCCACCCTCGGATGCGTTACCAACCGTCA…
>novel.3025
GCAAAATAGCGGCACGCACGACGCCGCGCAGACGCGTTCGGCGTCATAACAAAAAACGATTTGCGAATCTAAACCTTAACTTTAAAAGATTAAAGTTCATTTTAGTATTAACGAAATTGTGTATGATATTTTTTTAAATATTGGTTGGTGCCTTCGAGATATATTTTCGATTTTTCGACATCTTCGATATTTTTGTGGTATTTTTTTTACATCTAATCAAAGTGCAGTGAGCTGTGACAAGAGTTTTATTTAGTTGAATACGTGTATATTTATTTTGGATTTTATTTGGT
>novel.3026
CTCTTGCCGTCAACCGTCCGCAGCGGACGCGCATTCAGTGCGCCGTATGAACAAATATATAAGTAAAAAATAAATAAATAAAAAACGTGTCGAATAACGTATAGTGATTCAGTGTTGTGTGCCAGTGTTCAACAACTTTCTCCGATTCCCAAACTTAGGCCCGTTCGAGGCAGTGACTGGAAGCGAAATGGTGTCTAGACGTCGAATATTATCGCGGTCACGCGACAACCTGTCGCAAACACTCACTCAGGAAGAGGAGGAAGACGTATGGTATCAAAAGGATAAGCTTTATAAGGAACATATACAGGAAGTGCTGGACAAATGGACACAAATCGACGACGAGATATGGGCGAAGGTGATTGTTTTCGAGAAGAATCGTCGCGTTGCCAAAGCGTATGC…
>novel.3021
AAAATTTAGCGTGAACGTCTAGAACGTGGACTAATGTGGACCTGTTGATCTCATATATTTTAAACGATCATACAATTAATTTTTCTACTATAAATAAGAATGAAATAATGCGTTACGCTTATATACTTCTTTCAGGCAGGAATTTTATTAATGGCAGGACGGTTTCAACAATGGAACACCGTAATAAAATAGTGACACGAAAACGTACTTACATACTTCCGCTAGGCAGAATAAAGTTAATAACACAAAACTAAAGTTATTCAACCGATGAAAGAACTGAAACTATTTGCACGCGCAACAGAAACTGTCGTTATAGACAGAATTGAAGGTTAGAAGTTTACATTGCAGCGGTTCGACACTGTCCGTGCCGCGGTCGTGCATAGACTGACTCGCTCTCCC…
>novel.3023
TTTACAAAGCTATTTGTTACCTATGGGTGAAAGTATGGGTAGGCCGGTTTTGCATCAAATTTTTAAATAAATTCCAATATACGTCATAGAGGCATGAATATAAAAAATTGTGGGTTAGGCCACTTTTGCCTCGACAGCCTCATGTATACAATTATTATTATTAGCCATCGTAGTGAAGTTATTTTACAAATGTAGCAGCATCACCGGCCAGCGGCAAGCTTGGGTTACGCATGACGACGCTGCACGAGGAGCCGGGCAGGAGGAACGACGAGGACTCTCATTCCGAACCGGAATCAGCTCCTTTGGATGAACTCACCACGCCTCGATCATCGCGCACGCGGTCTCGCGCGTCGTCCCGCGGCTTCCTGCCGACGTCGAAGACCCTCGACTCTCTGCACG…
>novel.9548
AGTTTACTTCGTCTAATAAAAAATCCGACTATAGGTCTTATGTGTATTAACTGTGAATTAGGTGCCGTTTAAATAAATGTCATTTATGCTAAATGCAATTGTTTAATGTAATCAATATATAATACCCAATACGTGTTGAATATCTGGTTGTAACATGAGTTGCATGTAAAAGTGATACTTAATGTCGGAGTGCGTAGTGCTTGTGCGGCAGGCTCGCCCCGAAGATCAGGATGCCCGGGTCACCCTAGTTCGGCTAGGCCTTGCTGAATACAATTTTCCAGCTTTCCTCTATTTTTTTTTGCAGGAAGTGATGCTGCAATTTGTCTTGCTGTGCTGTGCGGTGCTGTTTATATTCTTCAGTACTCCATTGTGGATATGTGTGCTACCAGGTCCTGCACT…
>novel.9544
CATAGAAGTCGGATTGATTTTCACGTCACATGTGATTTTCAAAGTACCTATCAAACGTCTGTCGCGGCGCAACATTTGAACTTGGGTTGCGTTAAAAATTTATTTATTTTAACAAACTACTATAAAATTCCGGTAATGAAACAAATTTAATAGTAATTCATACTAAATGCGTCAGGATTTTCGGGACTATTTTCTTTCATAGCATTATAAACAGAAAGGTACCAAAGAGCCATGGGCAGCCCACAAATAGATCTGGACAAACCTCGATACGATCAGAGCACGTATTCGGGTAGAGCCAAGCACTTCCTGCAACTGACCAACCCTCTCAACGTGTTGGCTTCGGATGCGGAACTCGACGAGGCACAGAGGATCGTTGCTGAATTCAGAAAAACACGTCGT…
>novel.9546
TTTTTTTTTATTTTTTAATTATTTGTTCGAATGTAAAAATTTGAAATTTTGCAAAAAGCTTTTTATTTATGAGTAATAACTACAAAAATATTGTGAACTTCCAGATCGACGGACCAAAAAGGAAAGTTTAGCCTAAATTTAATAAATTTCAGCCTTATAAATGAATGAGCCAGGAATAATTCGAAAACTGAGTGAAGAAGTTGTGAACCGTATTGCTGCTGGTGAAATAGTGCAAAGACCAGCTAATGCATTAAAAGAACTTATAGAAAACAGCTTGGATGCCAAATCAACTAACATCATTATTACAGTGAAGTCTGGTGGTTTGAAGTTCTTACAG
>novel.9547
AATTCGCTTTATAATAATTAATATTTTATAATTTTGGAGATTAACATAAATTCTTATTGAGCGGTCGAAACGTCCGCTGTTGATCGAGTCTGTCGGCGATCGCGATCAGCTGATGCGTCCCCCCGTCCGCCGCGTCTCCCGCCGCTGTTGTCCACGCGTTCGATGCGTGGACATCCTCCGGCGCGTTGAAAGCCTTGGCTTTCAAAAAGTAGACGAGATCGAAGAGACGGCTCTCTCTGCTTCGTGATCATCTTTAGATTCTGAAGTGGGCAGAAGACATAGCTTATTGATGGCCCTTCGCATAGTGCCCCTCGAAGTGGTGACGTCAGCCACCCTACTGACGCCATCGGCCCCTGGGTAGAGGCGACACACACGCCCCATCCGTCATTGTAATGGCGG…
>novel.9540
ATGAAATCAAAATGATTTTCAATTTCAAAACCTTGCGAAACAGCTGTTGAACTGTGATAATAAAAAGGATATTTCCGAATATTATAAAAATAAGTCTACTACATTTCATTATATTCGTCGTTGCCTGAGATTGGCTACGCACCTTTCTTTAAAAAGAAAACTGCAAAAATATTGTTGTTGTGGTGGAACGGTGTAGAACATAATGTCGGGTGAATCTAATGAGTGTCATGGAACCAGCGTTAGTAGTTCACAAGCTTTGCAGCCAGCTGAAGATGAAAATGCCAAGTCTTGTTGGGTCTGCTTCGCTACAGAGGCAGACGATAAACTCGCGGCGTGGGTACAACCGTGTAAATGTATCGGAACAACAAAATGGGTTCATCAGTCATGTCTCCAAAGATG…
>novel.9541
GACAACATTCACTTGTCATTCAGTCGCGGTCCAACGAACACGCTTGCGAAATGTTCGGAGTTGAATAACAACAACTATATTTAAATTAAGTCAATCGTGAAGTGTTTCCAGGAAAATTGTGTGAAATAATTCGATAAATGATATAGAAAATGTGTCCGATTTGGCCATTACACCTGATCGTCTTGTACGTACTGGCGTTGTGTCCGTTGTGGGTGATATGCCAGAATGTGCCCAGACTAACGGCGGTCTTCTCGCCTCCAAGTATAATCGTCAAAATGGAAGAATACAAATACGTCGATGTATCTATTGAAGGTTCGGGCTTGGAGTTAAATGACGCGTTCAAAATCAGTTCGCAAAATGAGCAACTGGCCTGGGCCGAATGGAACTCGTCGAACCTTT…
>novel.9543
ATGAGGTTACCTTTGCTTGCTAGGAAAGGAGCTCCATAAATAATTTATTAGAAAATATATATATTTAACAAACGTTTTTATCAAATTCAAACATGTCCTTTCTTAGCAGGAATATTTTTCGAGCTGTTATGCAGCAACCGAGGGCAACAAAGGAAGGTCGTATCAAATGCACCTTGATTCCTGGGGACGGTGTAGGTCCTGAGCTTGTCTACGCTGTACAAGAAGTTTTCAAGGCGGCCAGCATTCCAGTGGACTTTGAATCCTTTTTCTTTTCTGAAGTGAATCCAACACTTAGTGCACCACTCGAAGACGTCGTAAACTCTATCGCTGTTAACAAGATTTGTATCAAGGGTATCTTAGCCACTCCTGACTTCTCTCACACTGGCGAGCTACAGACCC…
>novel.4219
ATGCCAAACTTTCCTCCGATGCCGCCACCACCGGGATCTATGGGACCGCCACCGGGGTCCATTGGACCGCCACCAGGAACTATGGGACCGCCACCAGGAACTATGGGACCGCCACCAGGAACTATGGGACCACCACCAGGAACTATGGGACCGCCACCAGGAGCTATGGGACCGCCACCGGGATCCATGGGGCCTCCACCAATGGGTCCGCCTGGACCACCACCTGTTAGCTCGTCTGGTGGACCTCCAAACATGCCGCCGGGAATAGGTCCACCTCCACCAGGAATGATGCCTCCGGGAATGGGACCACCGCCAATGGGGCCGCCTGGAATGGGTCCACCTCCAATGGGCCCCCCGGGTATGGGACCTCCTGGTATGGGTCCACCCGGTATGGGACCT…
>novel.4218
CACGCGTAGCCACAAGAGGGACAGGTCCCGTTGCTCGAGGCCCCGAAGCCGACGACAGCAGACATCCTCCCGGATAAAAACGCACACCCCGGCTTTACGCAGGAAGGTGTGCTCCAATACGTAGCCGGGGTATCCGAGGTACGACGTATCGTCTGGGGCAGATATCTGCGTCTCAGTCAGGAAAAAGAGGGCAGGCTGCGCCGTCTCAAGGTGGTGATGTACGGCGTCAAGGTTACTGTGTAGGCCCCTGACATTGCTGAAATCCACATTAAACGTGGAATGGGGATCCGCCGAAAAAACTCTTTTTCTTTTGTCGACTTTCATAATTTTAGTTGGAGAGTAAGGATTTGGAGAGGTAGGATGCTAGAGGTGAGATCAAGGCAATACCTGAATAAAGCG…
>novel.4216
CTTCTGCATAAAAATCGGATTTTATAAATAAAGATGTGATACAAAAATATTAATTAACATTCCATATATTTTACTCAGAGTAGTACTTAACACAGTATAATTGAATCCGTCTTAATAGTGGCATTTAACAAAATGGGTAATCGAGATATTTTCAATTCAAGAAATTCTGCATTCAGCCCTCACAGGCTACGCGATTGGGAGATGGGATTTCAGAAGCCCATAGGGGCGGACGATGCGATGGCAAAGAGTCTGTACTGTGGTATGAAACCCATAGCTTCATGGGAATCTGACAATACAAGAACTCCTCCCACTGGAGGAGTTTTTAACCTTGAATTTTCACCTGACGGATCACTGTTAGTGGCTGCTTGTGAAAAGAAATCCTTACAAATCTTTGATCCT…
>novel.4214
GGCTGCGTACGAGAAAAAACGATTAGCGGATTACTGCAAGGTCGCGTATAAGAAAACCAAAGTTACTAGAAGTGAAATAAGAACAACCACTATATGCCAGAAGGAGAACTCTTTCTATGTGGATACTGTACGTGCGTTCAGAGATCGTCGTTACGAATACAAAGCTCTGAACAAGCAAGCGAAAGCGAAGGTCTCCGAGGCGGTTGCTAGCGGAGACGCGGCGGAGATCAAATCCGCCAAAAGCAGAGAAGTTTTGTACGATTCACTGCAATTGGCACATAAATGTATTCTCAATTCTTTCTATGGCTACGTCATGAGGAGAGGTGCTCGATGGCACAGCATGGAGATGGCGGGGATCGTGTGCTACACGGGCGCCAACATCATCATGCGCGCTCGGGA…
>novel.4211
AGTGGAGATTGAAAAATGCCAAATGAATGGCAGGCTATGTGTATTAGCGTAATCAGATTGTTGTAAAAATGGCAAAAACTTACGATTGTTTATTCAAATTACTTCTAATCGGAGATTCGGGAGTGGGAAAAACATCAATACTATTTAGATTTTCTGAAGATGCATTTAACATCTCCTTTATATCCACAATTGGTATCGACTTTAAAATTCGAACAATAGACCTTGATGGCAAAAAAGTTAAATTACAAATATGGGATACTGCTGGTCAAGAGAGATTCCGTACAATAACAACAGCATACTACCGTGGTTCTATGGGAATTATGCTTGTCTACGATGTTACGAATGAGAAGAGCTTTGAAAACATTAAGAATTGGATTAGGAACATTGAAGAGAATGCCA…
>novel.4210
TTAGCATGCAGTGTTGAGAGTTGATGCTGTTTATGTATATTACTAAAAAATAACAATAAAACAAATCTAATTGAATGGAATACTAATCGTAATTTGTCCACCGCTGAAAAATGTTCTACCACATTTCATTGGAGCACGAAATTTTGTTACATCCGAAATATTTCGGTCCACAACTATTGGAGACAGTCAAACAGAAGCTATACACTGATGTGGAAGGCACCTGTACTGGCAAATATGGATTTGTCATCGCGGTAACTCAAATAGACAATATCGGAGCTGGTCTCATACAACATGGACAAGGGTTTGTCATGTACCCTGTTAAATACAAAGCTGTTGTGTTCAGACCATTCAAAGGAGAAGTTTTAGATGGTATTGTCACACAAGTAAACAAGGTTGGCA…
>novel.7490
CCATCAATTTTTGGCCTTTGAACTTCTGAAGCTACTGCTACGTCCACCAACGATAAACTGTTCTGCCTTTACTATCTACTAATACACGGAGAGTTAGTGTCTTACGATCGGGAGAGACATAGACGTTTTGTGTTTTGACTGCAAAAGCCGCTTATATCTTTTTTATTTCTTGCTTAGATGGATGGACGAGCTTACGACCCACCTGGTGTTAAGTGGCTACCGGAGCCCATAGACATCAACGGATGCCCCACCCTTCAAACCAAATTTAATTATTGCTTCACGGTAGAATAGAAATAGGGCGTTAACATAACAACTTTGCTTTTATATCTTGTTACTTAAGCTAAGCTAAATTAAATAGATTCTTATATTTGATAAAACAGCCATTTTTATTTTGAACGT…
>novel.7491
AAAACACACAAAAAATCTATAATGAAGCAAGCAGTCGTTTATATAAATACAGATACGTTTTAAAATAAGTTAATTCCGTAATAGAGTCCATAGTTAACAGTTCTAAGTAGACAAATACTATAGTGCTGCTAAAATGTTGCGTGTTGTTGTGATTTGCGTGTGTTTTCTAGTTATTGCGCCTTATGGAATTAATGCTGTGTCAGATGAACAAAAGATTAAAATAAGGGAACAGATTGACAAATCAGGCTTCGAATGTTTCAAAGATCACAAGATCACTGAAGACGACATTAAGAATCTGAGAGCCAGAAAACCTGCAACAGGAGAAAACGTGCCGTGCTTCATAGCTTGTGTAATGAAAAAAACTGGAGTTATGAATGACCAGGGAGTGATTCATACAGA…
>novel.8765
CTCAAGTCTACTATTAACTGAATAGTAAAAAATCGATTACAATAATTTAGAACGAATACGTATTAAATATGTCGAATAATTCGGAAACTTCCCTAAGCCAACGAGATAAGGCAGCCGAGCTACCTATGGAGCTGGAATCCATAAGGGCCTTGAATGCCTGCCTCCAGGCTTATTTAGAACACATTAGAAATGTCAAACGAAACCTGTTAGCTATGAATGACAACTACAGAGATTTGGAAGATGTCAACCGCCAGTGGCAAGAAGTTGTGGAATTCAGGAGAGAGTAAATCAACTTCAGGATGTAGGGTGTATTGGAACCGTTNN
>novel.7493
ATCGGAATAAGGACTATTGTAACTTTCAAACCAAAACGTGTATATTTGCTCTTCAACATCAATTGGTACACGGTTACAAACATAACTAATAACACGTTTTAGAATCGACAAGAACCCAACTTAACCCAAGTATGGAAGGGATTCAAAATATAAATAGAAATTAATTGTGTACTATTTGATCGCACTAAAAAAATCTGCACATGATAAATAATAATAATAATTTAGAGCAAACTCACACATAGCGAATATAGAAAATGTATTATTATTATCCGACATAAAATCACCCGGCTAAATTATCAAATGTCTATGTAATAATCATTATCTGCACTTATTAAGCACAACTGCTGTTGCAGCTTGCAGTCTGCTGCAAACACGATCGCTAAACAACGGTCACCGGTA…
>novel.7494
AGCAAAATGACTTCGTTTATGGTTTTTTTTGTTCTGTCCGTTTTGACCTTGAAGTACTCTGACGCACTGACAGACGAACAAAAAAATAAGATACAATCGAAATTCATAGAAATTGGAGCAGAATGTATTGTGGAACATCCTATCTCTATAGACGATATAAATTCTTTCAAAAACAAGAAATTCCCAAGTGGTGTAAACGCGGGCTGTTTTGTTGCTTGCATATTCAATAAGATTGGACTCTTCGATGACAAAGGAAATCTGTCACACAACTCTGCCTTAGAAAAAGCCAAGGGAATATTCAATGCGGATGAGGAAGTAAAGAATCTCGAAGAATTCCTTAATAGATGTGCTAAAG
>novel.7495
CTTCAATAAAAATATATAAAAGTTGCCGTAGTATTCTAGTGTACGTAAAACATCAAACCAAGAAACTAAAACGTGTCGCGCGGAAAACAATTTAATAAAATAAAATGTTGAAGATTCACGTACTACTGTGTTTTGGAATGGCAATCCTATATTTTGGGAGTACAAAGGCTGTGACACCAGAAGAATCAAAAGCATTCGAAGCGTTTGCAAAACCCCTAATAGAGCAATGCCAGAAAGATTTTGGGATGGATAAGGAATCCTTTGCTCAGAAAAATCTAGACGAAATCGACGAATGTTTAATAGCTTGCGTCGTTGAAAAATTTGGTATTACGAATGATGAAAAAATTGATGGTGATGCACTCAAAGCCTTAGTTACAAAGTTTGTTGGAAATGAAGAGG…
>novel.7496
GCTAAGACGGACGTAGAGATCAAGGCGTGGTTCTTAGGCCAAGCAGTCGAGTGTAGCAAAGATCATCCTGTTACCACTGAGGAGCTCAGAATGCACAAACATGAATTACCAGATAGCAAAAATGCTAAATGTTTAATGAAGTGTGTGTTTAGAAAATGTAATTGGTTGGACAGCAAAGGAATGTATGATATAAACGCCGCCTATGCATCATCAACAAAAGATTTTTCCGATGACAAGACGAAACAGGAAAATGCAAACAAACTGTTTGACACTTGTAAAAGTGTGAACGAGGAGAATGTAGGCGACGGCGAAGAAGGTTGTGACAGAAGTCTATTGTTGGCTAAATGTCTAACCAAGGCAGCGCCTCAGTTCGGCTTCCAACTCTGAATCCTTCAAGCA…
>novel.7497
TTAGTTTGTGTTATAATATGTATCGTAAACATATTGTAAAGAAAGATCGACACAGCTATTATTGCATTACGAAATAACGTAGTGGTACTAGTACTAAAGAAAATAATAAATATTTTCTGGACTCCTGATATATAGGCGGCACTATTAGGCCCATTGCACATATTAATATTTTACCTTGAATTGTAATTTCAGCGTCTATAATAAATGTCTTTAGAACCTTTATATTATTGTGAATTGTGAGACTATACGTATACAGTTGTAATCATGTTTTGGATTTTCTTTTTTAAATAAACCACTTTATTTTTATCAGTATTTATTTTTATCTGTATATTGAATCATGATTTGAATTAGTAGTCTATATTATCTGACAAGATCGAGTACCTAGTCTGTCATTCTGAA…
>novel.7498
AATGTATAGGGACACTAGAGGGGCAAGATTCTGCTTTGGTTTACAAAAAATGCAATGTGCTATGTATTTACGTATTTAAAAATTCTAGAAGCTTCGGATATTGGCAATTTACGCGATGAGGATGACGGTATCGTATTAAACAGAATAAAACCTTATTGGTCAATTCATATATTGCCAAGAATCAATGAATCATTAAAATGACTCCGTCAAAATAATTATTATAAAACCTATCAAATGATACGGGAGAGCAATATTTGGTAACATAGACCTAGAGATAAGTCACATTGAACTTGTCGACACATATTCGTGTCTGAAAATTCCATAAAATAATGAAATGCGAAATAACTATAATAATATTGTAGCTGAAGTACTAAGTCGAAAAATTATTTTATCCGCGAC…
>novel.8949
GTTCATTTCTGTTAATTTTGTGTCACGGTGGGCGCGCATCGTAAAATTTCACTCTCATAAATTTTTCATAACGCGCCTAAAGAAGTATAACTTCAATAATTAATTTTGTGATAACTTTACTCCGGACCGTTTTTTAAATTCAATGGATATTACTTTCATTTTCTCCAGAACACCACGAAAACATATCTCTATTTACACAGCCGACAACAGTTAAGTGTATAATCTAGGGCCGACAACTAGGTATATGGCTCTAATAAAGAATTTTAAAAAAATCCAGTGACATCATTCTTCCGCATCTAAATCACCAATTGGACGGCGATTCTTTGAGCCCTGATTCTAGAGAGAGTGTCGAAGTCGGCGTGCAATGCATTGAGACCGCTTTCGAGCTGACGACGGAAG…
>novel.8948
GTTTTCCAATATAATTTATTGTATGATAACAAAAGTATAGATATAAATTAGAAACGAAAAGTCAACGTATTGTCTTTAAACTGTAAAAAGGGATGCTTAAATAAAATATGGCTTTATACGAAGGGATAGCTCTAATACAAGAGAAACAAGCCGTTGTACTAGATTTGGGCAGTGAATATACCAAGTTTGGTTTTACTGGTGAAGCAGCTCCACGATGTATTATAAGATCACAATTCTGGTGCTCGACAGAAAGAAGATTCAAGAAGGTTTATGAGTACTCTACACCTGAGGAGCTATATGATAACCTAGTTAATATGTTACATTTATTGTATTTTAGAATAAGCTTATTTGAAAAATCTTGATTTCATAGGCATGTCCTGGTGAATCCAAAGGAACGTA…
>novel.15218
TTTTAAATATTTTTTATTTGAGCTGCTGGTCTGGTGTGGTGACATTCGTGGATTAATCTTTAACGGGCATATTGTATTTAATTGAAACTTTAAAGAAACTCACTACAAAAAATATAGACCAGCATGTCAAACACAATGTACTTATTATAAGTTCAGAACAATTTTCAGACGTAAACAAACAGTAACACGTGTATAATAAGAAAAAATGAATTCACCAGTATCTGCATTCGCTGTGTATAGATCAAACAAGCAATCTAATTATGAGAAAAAGAAAAATAAATCTAAAAGAATAACGAACTCCTCAAAAGCACTTCCGATCTCCCCAAAAGCACTTTCGAAATCCCCAAAAGTTCATTCGAAACCGAAACCTATATCAGAAGAGGTGATGAAGAACGCCGC…
>novel.10071
TTTAATAACATTCATTTACGATGGTTACGATTCTGACGTCGTGTACTGAAAGTATTGTAAATTCATTGTTGAACTGCAGAGTAAAGTCAGTATTATTTATTTAATCGTCATTGCGCATGGAGTTGCGTCGCAAACGTGCAGAGCTCAGTGTGGCGTTACGAAAACAGGCTCGAGATGAACAACTCCTTAAGAGGCGTGCAATGTCCCCGGAGACTGAAACTCCTGTGGAAACAGAGAAAGTCATGACGCCTGAAGAAATTCTGGAGGAACTCAAATCACAAGACCTAACCAGAAAGACAAATGCAGCACGAGCAGCTCGCAGAATGCTGTCTCGCGAACAGAAACCACCCATCTCTATTATGGTTAATGCAGGAGTCATTAAGCCTTTGGTTGAAGCTT…
>novel.8769
GTTTGAGTCAACGTGCGCATACAATTCGTAAACGTTTCACAATAAGACATAAGATTATTTCCGAGACATACTTAATATTTTGTTGTTAGTTTTTTTAGTTGTCAGTTTATAACATTATCGAATTGTGTTTAAATGCGCCATTGTTGCCATTAAACCGTGGAACGAATCATGTCGGATTCAAGTGACGACAACCAAAAGCCCCAGATCTTGACAGCTGAGTACAAAGATGGACAATTACAGATTGTTGAGGTCACCCCGTTCGACCGTGACAGGACTGAGAGCCTCACGGAGCTGTCTTGTAGTGGCTCGTCGAAGCAATACATGCAGGTCATAGATGGTGACAAAGGCCTTGTACAATTTGATCTGCTAAATTTAACTCTTGTCAGGTCTCAAGATGGT…
>novel.8768
ATAAAACTGTGTTCTAATGTGTCGAATGCTTTGTTAAAGTCAATGAACCCCAGGTAGTAAGTTTTGTTATATTCTTTAAATTTTTGTAGTATCTGTCTCAAAGCGTGAATGTGATCTATAGTTGAAAAATGTCTACGGAATCCAGCTTGTTCTTTGGGCTGATTTTCTTCAAGGGTATTTGTAATTCTAGAAAGTATAATTTTTGAAAAAACCTTGTAAATATTCGACATCAGGCTAATGGGCCTATAATTTCCTATGTCTCCTTTGTCGCCTTTTTTATGGAGCAATATAATTGTTGATTTAGTCCAATCATCGGGGATGTTTTCCGTGTTAAGTATTTCATTAAATATATCCGTAAGCTTTGGAGCAATCAGCTTATTAAGGCAAGGTCAAATAAAT…
>novel.3973
CTCAGCCAGGAGGGGTGGGATTTGCTAACAGCTGCCCGAGCGCCTCCGAAGGAGACCTAACAACTCAAGAGCAATTGCTTCGCGAATGAATCTACTACCGGATCGGAATCGCGACCCGCTGAGAAGATCCGGCGAGAAACTCAGCGGGCTGATGCATGGGCTAGGTTGCACGTCGACCTCTTTGTCGAGTTCGACGAGTACGGTTACTGGGGTCCCTAAGCCTGCTACTAGTATTAGAGCTGAAGGCATCTAATGCAAAGGTTATTGGATCTGATGGATCCGTAAGGACGTGTCTAGGGCGTCGACGGTGACTGGCTCCTGCATGATCAGGATTCGGTGAGTAGTCAGCGGCGGCAACGATAAGGCGATTATCATGACGCATGGCCTTATCGAAGTACC…
>novel.3972
TCAAAGGGTGCCGACGCCCTCTGTGATCCAAGCCGCCTGCCGTCGACCGTTGCAGGTGTGCCGGCGGCGCTCGCTGACAAAGGGTGCGGATGCGCTTTGTGATCTAAGCCGCGCGCCGACACGGCCATTCTGCAATTGACGCGTCTCTGCGGCATTAGTCCTGTAATGATAAATTACTTGAATCTTGGTAGTGGTACTTAAGTTGGGTATCGACACCATACATTGTAACAACTAAGCCTGCACGCTAGTGTTCAAAGTATGGCCTCAACACCATTGATAATTTTGCAACAACCAAGCCTCCACGCTGGTGTTCAAAGTTAGGCCTACACGCCATTACTCATATTGCAACAACCAAGCCTCCACGCTGGTGTTCAAACTTAGGCCTACACGCCATTACTC…
>novel.3795
ATGGAAGCCAATAGTTACTACAATACAATATTTGATATCCCACTGTTAATATTAGCTGCCAAGTAATTATTTTTAATACCTCACATATTATTTCATTTTTCCTGTTTAATATATTTACTATCTTATAGTGGCAGCCGTTATTTAGTTATTATAGATCTTATGTTTTGTAGCTCATTATAATATAATTGTTGCTAAAATATTTAACCACTACCAAATGATTTTTTTTGGAACCATGTAGTTAATCGCCTAATAAGTTGTTAGTCGCCTCATTAATAATTTGCC
>novel.3794
CTGACGCCCGCTTGTGCCTCTCGGTAAAACGAGAATAATTTTAGTCTCGCGCCGGGCTTATTCGGTTCATTCGATGAAATCTTTTGCCTATTTATTTTGTGTGTCCCACAACAACAGAACTCGGCATCGGTATAACATTCCTAATTAACATAATTGATTACTGTTGTAATATTATTATTTACTTTGCATAACTAGAGACCGGCTTCGGCATTGAGTTGTACCAATTATTGTACAAACTTTACTTGATGTGTGTGTGTGTGTTGTGCGCGTAGACTAGGTACGCTCTCTCTGACAGCTAACGTTTGGGGCTGCCTGCCGCCGTTCGCCATTTTGTATTTTCTTGTTAGGCATAGATAGAAGTGAGCGGAAAATAAAAATATTTGCATTTTCTACACAGAA…
>novel.3977
CGCCGTTGGAGCACCGTGGTTCGTGAGGAATGTCGATCTTCACGACGACCTAAACATAGAATCGATGCCCGCCGCTAATTACATACCCGACCGACGCGATGGAGCAACACAAAGCTGACGCCGCCCGAATAATACTGAGTGATGCTAGAGCCTCTTGTGTTGACCGCGGGAATCCCTCTACTCTGATCGGATTCTGAGCCCAGAAGGGGGCCGGACGTCGGCTCCGGAGTGCAGAGGAGTCGTTTAGTGCGGACAAACTTTATAGATGGATATAAGTGGTTATAAGACCGGGACGGGGTCCCAGAGCTCCGATAGCCCGGCCTCTGTTGGTAGCGGATCTACTTCTGGCTTTGAAAAGAATGCATTCTCTCCTCTACCATCTCCAAATCTACCGGCTCC…
>novel.3792
AGAATGACAGAGCTCCCCATGCCGAGCAGCGCCTCGATATCACTGCTTAGAACAATCTTATCCGGTGGAAGATAAACGGACGCGATAACGATCGGCGCGTGTCCCGTCAGTGAGATTCGGCACACTGATGCTTCGATATTAGCGAGCGCGGGAGGATCGAGCGGGACGCAATGCAGGGCTCTTCTATAGTAAATGACGGTACCACCACCACGAGCAGAGAGCCTGTCGTTCCTGACCATGTTATAGTTCGCGATTTTAGGGTCATGGCGCGCGGGCTTGAGTAGGGTCTCCTGCACTAAAAAGATATCAATTTGATGGTCACGCAAAAAGTCAGAAACCTGATCACGTTGATTTGCGAGACCGTAAGCG
>novel.3975
AAATTATCAGATAGCGCGACTGCTACTACTAAATTCGAAAATTAAATTGCGGCAAAACCGTGCCATAGCGATTAAACGAAAGTCGCGTAGTGCATGGCTCGCATAGCTATCGTGCGCGATCGCGTGTGCTGCCCTCGTCGTCTCGCCACTACTCTTGTCAGTCAGAAAGCGGACACGGTACGTGTGGTCGCGTGATGAGTTGGTGCTCGTAGTATTTTAAGTTTGACATTTGGCGCGTTTTTCATTTAGGTTTATTAGAAATAATTAACGAGAAAATCATAGGTTTAAGTTAGTGCAATCTGTGTATTTTCTATTTATTTCAAGTGTTCGACTAGTATTTCTGTGAATTCCTTTGACGTCGGCTGTGAAGTGGCAGAACGGGCTCGTGTACTTAGCTGT…
>novel.3790
GGACGAACAAATCTTGGTGATAGTTCGATCAGTACGCGTCTTGTCCCCATACTTACTGTGCAACATTTAGCGAAAAATGTTCATTAACTAAACTACAATGTTTTTCTGGTTACCATACGTCTTGGTCTTCCTCTCAATTCTCTTCTCATACAGCAACGGGCAAGCAGATAATTTCACGACAATGGCTCCGTTCGCGAGATCCTTTTGCTCTCCAAATTCGAAAGACTCAGACTTCCAGACGGTGGATCTGATAGCCGTATATCGACTGGATAGATCGGACACCACCGGTGTGACCCTAGTTCAGGGGTCCCAGGATCTTCAAATGGCGTATAGAATTGGAGGGGGAGCTAATCTAACTTTACCTCTAAAAGAAGTGTTCCCGGGTGGTCTTCCGAACCG…
>novel.10077
TGGACATTTATATAAACTATTCATTAATTTTAATATTACAACGGTTTACAATCACCTGTATTATTTGGGATATTTAAAAAAAACCTCTTACCTCTTAACCTCATTATGGTAATGATCGGTGATCCCGTACAAAATCAATATTTCTAAGATATGCTACTTCATAAACTACTCCGCTATGCGTCTTAGGATACAGCGGCTATTATATTCAGTCTTCTTCAAAACAACTTTACATATTAACGATAAAAAGAATAAAAGAGAAATACACTTTGGTAAGCATTTAATCGACAGTAAAAAATAAAAAGATTTAGAAAAATCATCAGGCTAAAAAAATCCCAAATTAAATACATACACTTGAAAAATTGTGATGAATTTATTAGATTACACGAAGTACACAATTGT…
>novel.3979
CTAAATATCGTGGTATATTTTCAAAAATATCATATTACAATTACCTGCATTATTTATTTACATTGAAAAATTGTTAAAAATAAAACCAAATGAATCCAAAATCATATCTTCATTTACACGAAACTGATGATATCTATACTTAAACATGCATCGTGTGATTTAAAGTGGATATTTACAAAACAAAACTGTATCATATTAGTTTGTACAGTCCGAACTGGAGTTAAAATCAAACACTGATATTAATTTGTTTTCACTGTGTATTTCAGATTAATTTATATATTATTTTTTTTTTATTGCTTAGATGGATGGACGAGCTCACAGGCCACCTGGTGTTAAGTGGTTACTGGAGCCCATAGACATCTACAACGTAGATGCGCCACCCACCTCGAGATATAAGTT…
>novel.10076
GAACGCTCGAACAGGTGCTATGCGTCATCCGCCATAACGTTGATTGGGATAAGTGAAATCGTTTTGAAAGTATTATTAAGAAAACAGTGATTTGTTTAGTGTTTCATCTTTAATATTGTTTTTTATATGTGGAAACGGACATGACTGAGTGGTACAGAATGAAAACAGGACTAAACAATAAGCACAATTCGTCTGAATTGTCTGTCGAGACATCTTGTGACATGTCGGATCCTTTTAACATATTTTCTGATAATTTGAGCCCGATACCAGCGTCCATTGTGCCTAGGAAGCTAGATTTTAGTAATCTGGACGATGATGACGGCATCAGAGATGAATCCCAGGCGCCTGTATCTCACAGCCCACCTTATAAGAGAGTCAGAGCCTTGAGGTTGTTCGACA…
>novel.12088
AGAATATTTATTATGTGTATCATGAATTGTAGAGTATATTTTCAAAATGAAATAAAATTTGCATTTGCGACTGTTTAAGTATTTTTAATTGCAACGAAATGCTTATTACATCTTAAAAGTAAAACACTGGTCAGTGTGCAAATTGTAACATGAATTTATTTTGTGCCTAGTCAGAGCGATGACTCCATTGCCTTTTTTGTGCAAAAGCGCCTCTATGTGCGCAGCTGTCAACCAGGACTTTTTGGCGGGAACGCGAGGAGGAAAGTTGTGTGATATGTTTTAATTTGTCTATTTAGTGTTTCTTTAGGTTTAAATGTGTAATAACTGTGGTTTATTAACTGTTTAGTATCTGTCAAAGTGCACAAATGTGGGAAAATTAAACAAGTCCGCTGAATGTAG…
>novel.10075
CAGTTCATTGTTGTAGTTTCAAAACAAATTCAAATTTAAAATAGTCACATATTGTAAATGAAAACAATGTATTAATTTAAGTTTAATTGCATTTACCATTAATGCACTACAATTCAGAATAAAAGTCTCAAAGAACGCAAAATGTATACGTTGCTATTGTTAGTAATAACATTAGGTTTTCCTTTTCTCTCACTACAGCAGAGCTTTTACAAGGAAGACATTATTTTCTACTACAATAACACATACAAATATGATGTTACATATACGTTATATGTAAACAAGAGCACCGAATATATAATGGAGTTTGGAGGGGACTTCCAGGAGTTTCACAGCGTCCCCGCTAGGGTGACGGTTGCCTGCGACAGCGCCAATAGAACCTACCCGTTGTTCGTCACAGCT…
>novel.12084
AACTTGAGAAATTTTTATTAAACATTCTTGTTTTGTTGGACTATGTTATTTTTCCCATTAATAATTTTGAGCAACTATGTATTGTTCGCGACGGTTACGGATAAACTCCGTGCGTTTTTTTTCCGCGTTCTAAGGCAGGGGAGAGTATATAGTCCAAATATCAGGAGCATTGAGAAACACCGATGTACCGCTAATTGGCATGATTAAGAATCATTTAATTTTTCATTGTCACCGGCAGAAAGCTTGTCACTAGTGAAGAGTCAAGTTGCCTTCCGCGGCCATTCATGCGATGCCTTGATCTAGTGAATTATTTCGACATTCATCAAAACTATTTCATGGTAAATAAAATTATCCACACATAATATCCACGAGTACTCTTATAGTAATAACTTATTTACC…
>novel.12085
ACCATACCAGATATTTTGAAAGCCCTTCACTATTATCTAAATTGTTAAATACTATAGTCAATAATTTACATAATTATGTAAAATAAACAAACTTTAAAAGGCAGCAACTAGTTGTAAAAAAATATTTTTAGAAATCGACTAATTTCTAAACCAGCAATGAAAGAATAAATTTATGTTAGTCTATTAAAATTATCGTGATGTTGTTTCACAGCATTAATGTGTTGTGTTTGGATTTTGTCTGTGTGTGAGACAGTGCATTTTAACATCATTTCGTTTTATTTCGTCAGTGAACAAAGTCCAATATCTGAAATTACTCATCAACTACTATTTAAATAACTAAGCAAATCACATCACATATATCAGTAGTGACAATATAGTTTCTTGTTAAATTCAAAAGTT…
>novel.12086
ATTTCATTGTGATAAAACAATCAACTAAATTGCACTAAAACGTTGGTCTCAGTAAAATGTAATAAAGTATTGCAAATAAATTAAAATAATACATTCCAATTTCTGTAACAGACATAACAGGAAAAATCAGGAGTCAAGATGATGCAGTTTATGCTATTATTTAGCCGTCAAGGCAAATTGAGGCTTCAGAAGTGGTACGTGGCTCATCCAGATAAGCTAAAGAAGAAAATAACTAGAGAATTGATTACCACAGTGCTAGCTCGAAAACCCAAAATGTGTTCTTTCCTTGAATGGAAAGATGTTAAAGTTGTGTATAAAAGATATGCATCACTATATTTCTGCTGTGCTATGGAACAAGAAGACAATGAGCTGCTGACCTTGGAGTTGATCCATCGCTAT…
>novel.10074
GGGGGAAGTGCTCTTGAATTATGATTGCTGTTGGATATTTTGCCATAATTTAATTAGAAATACCTCTTGTTGAATTAAAACATTTTTAAAATATGTGTAGCGAAAAAAGCAGTTTTATATGATTATTTATTCAGTAATCTCAAAGTGGGTTCGCGACTTTTGTTACATTGAAAAAATATTTCTATTTTTGTTTTGCATGTAGCTACTTATTTTATTTTTCGTTTCGTAAATGAACTGGAGTTCTTAACCTTTTTGTTTATTTTTTTAAGTGCAATTCAGTGTAGCGTGAAGATTTTTCGTTGTCAAAAGATTGAGAAATATTGTTAACTTTCTAAACGTCTAAAACTGTGCCAGTGCAATAGTTTGTGGATCTGTTTCGTTTCCGAGTGGTGTGGTATC…
>novel.12081
CGTGTATATAAAATATGTTTTATTCATAAAAAAAAACACAAATTAAAAATCACAATATTCGTCGAGCATTTCTTAATTAAACACAAAAGACATTTTCACTAATAGCTTTTAATTATTTTCTTAATACAATACGAAACAATTTACTTGTGATTGGTGCACGACTAATCTTGATTCTTTCAGGTGACAATTTAATATTTATTTATTTATTTATGTATAAATGAATCGTTTTGTAAATTTAACGTGCACGCATAAACCACATCTTCAAGTTGACGACTTTTCTAGAACTAATATACAATGTACAATACTAAATAGAATAAATATCAAAGAATAAATATCAAGTTTTTTTTTTAAGGGATTTTATGACCTGGAAACTAAGACCTTTAGGTCATGCCGTATTTG…
>novel.12082
TCGCTGCGCGCGCGGCGCCCCCTGCCGCCCGTCAGCAGGCAGTGCGCCAACAAGTGCCCGCCGGTCAGCGTGCGCCTCAATGCTGAAGAATGGTGTATATCAGCCGGAGTCGAGCGTAGTATCAGAGAAAACAGATGCACAAGCCGCAAGAGCGTAAGCCGCCTGTCGAGGCCGCGCCCGCACGCCGCCCGCACCGCCGCCGCACTCTACTCTATCGTCAAGCGGATAGACTCGATGAGCAGCGCGTTGTGCGTGGTGGAGCGCGTGTGGGCGGCGGCGGCCGCGTGCCCGGAGTCTGGTCCGGCGCACGCCGCCCTGCACAGAGCCGCACTAGTGCTGGCAGAGCGGTGGGTGTCGCGGTCGGGCGCCACGTGTGCTTCGCTAGTGCAGCGGTGGAGC…
>novel.12083
AGGTCATAAAATCACTTTAAAAAAAAAGCGACTGTCCCGACATTTTGGATTTTTTTAAAACTTATTTAAACCTCGATTGATTGTTTATTTTGGCGACATTTAGGCTGTTGTACTTTGCTAAAACATTGTAAGGAAAGGAAGTGTAAAATGGTCAAAATGCGGCATAACATCAAAAGAATATTTTTCCTTAACCTTCCATAGGTTTTCTCTTCCGTCCAAGCATCGGTCTCTGAGGGCTAAAGTTTGGGCTAAATTTTGTTTTCCTGATGGTGATTGGACATCCAATGAATCGTTAGAAAAGTTGAACGCACAGCATAGGATGCTATGTGGCAATCATTTTGATGATTCTTCATATACCAGCAGCAACAGGAAAAGACTTCCATCTGAAGCTCAAAGTAT…
>novel.2772
AAATTAGACCACAGACACTGAAGACCACAGAACACTATTACTTCTAGCGAAGAATTAGACACATGAATTAATTGTATAAATTGCTTTAAAATATCAAATAGAAAAGTTTATAAACCAAACAACTAAACATACATAATGAAATTTGGCTTTTGTATCAGTAACAATTAACAACATATTAGAGAAAAATAATTAAGCATTGTTATTTTATAATCCGATGACTAATTTGTAAAAACTATCTTGAAAAACGTTTGTTGGCGTTCTTTTAAAATAAATTAAAGTCCCAAAAAAACTCGGAAATCTATTTTGTACCTATAACTGAACAAATATATACAGAGAACCACTCCGTTTAAATTTTATCGTCTTAAAATTCAACTAAGCAGAGATGCACGGGAGAGTGAA…
>novel.2771
ATGTTGTTATCAGCCTGTAGCAATTATTTTAGGCAAATATTCAAAGAAAATCCTTGCCAGCACCCTGTTATTATATTCAGAAACTTTAAATACGAGGACCTAAATGCGATTATCAACTTCATGTATCATGGTGAAGTGAACATATTTCAAGAACAATTGGAATCATTTCTTATTACAGCTGAACTTTTAGAAGTGAAAGGTCTGACCGATAATATAGAAGAAGATTCGGCTAAGTCGCAAATAAGATTAAGTGAGAATACTTCATTAGACCTAAGCTCTAAATCAAGTAAATATGAGGATATTGCACCTGTGCAATCAGATGAGCCAATTAATTTAGCACCTGTTCAAAGTAATAGAGATGAGAACATTCCACAAGTATGTCCAGTAAACAATGTATCT…
>novel.2776
GAACCACACCGCGAATGATTCCGAGATCATACGACGTGAGAACTCCAATCAAATTAAAACTAATTAGTTCTAACAGTGTATTATGTGGTATAGTGTAGTGTTCAACTGTTAGTGTATAGTCGGCCATTTTGTAAACAATATGGCCGCCATTCGTTGTGTGTTCCGCGCGGAGTACGGACGTCTCGTCGCTCACGTTTTGCTGCTTCTCTCGCTCGCTGTTTACTCTTCTTATGGT
>novel.2777
CAATTTCTGAAGTTTCACGTAATACGATGTTCAGTATTATCACAAGATCACAGAAATAACATATCACACACTAATAAGACGCGACAATATAGAATACTAAATGATATAAATCCGAAAGATGTGTATTGACCGCGTACATTTATGAAACCATAGCAAAAATATGCATTTTTTATTAACTTATATCGATTATAACGAGGGCACGAGATCTTCTGGTTTCGCGAATCGGATAAAGTGAGTCTCTCTCACGTTGTTTGTGGCGTAATACTCTCGAACACCTTAGTAATTTCATTAATAACACGTAAAAATCGATCCCAACAACACAGTCGACAATTCAAACAGAAGATTGCGGGCAGCGTGTTAAATGCATTAATATATTTTTTAAATGAACGGGACCTATAC…
>novel.2775
GCTCACCGCCCGCCGCCCGCCGCCGCCTCAAGCTCAGTCCCGCTTCAGATGGCGAATGGTGTGCCCGGCCGCACGCCGACACCGCCGCACGCATCGTACTTCGACCGAGCCGAGTAGAGGGCTCCGCGCGCGAGTGTTCCCTGCTCCTGCCATGCACCCGCGCTGAGGCCACAACATGCCGCGCGTTAAGCCAGCCTGCGTCCGCCGCGTCTCCATCGGTGAAAGTTCCGGGTCGTGTTCAGAAGATGACATCCATCATGGTACGGACGAGGCGAGAGATAGACCGGAGGCCCACATGTGCCCAAGGTGTCAGGAACAGTTCGAGAGCTTGCACGAGTTCCTCTACCACAAACGCGTTTGCGATGAAAAAGCAATGCAGATGGGTGAGGAAAGAATGCA…
>novel.2778
AGTGTCCAAAATTGAAAACATAACCTAGAATTTCTACTGAATTTACAGTATAAAAATTAAAAATGAATCTGAATTAGTACCTAACAATTAATAATAATTAAATTTATTTGGGAAAAGAGTAATAAAGCGAATAAAAATGCGTTACTTACAGTATCTAAGTTTACGTCGTTCTTTATTGGGATCGAATGCAAAAAATATACAGGCAGATATACGAAACATCGTTCAAAATAGTTCGTATGCAGCAAAACAAAAGACTGCAAGTTCTATATACCGAACGATGAATATATTTGATAGGAAAACTAAGATGATACAAAGAGAAAGAGCAGCCTGTAACGACGAATACCACTTGTCTGAATACGTTAAAGAAGAAATTGGTTGGCGGACAGCTGACAAAATATT…
>novel.2779
GCAAAGCTGACGATTATTTAAATCTTAGACTTTATGAAAACGAGATTACAGTACTTCTGGGTCACAATGGAGCGGGGAAAACGACAACGATTTCTATGTTAACAGGAATGGTCCCTCCAACATCAGGATCGGTAACGATCAATGGATATGATATCGTGACGGAAACGGAAAAAGCTAGACGTTCTCTTGGAATATGTCCTCAACATAATGTACTGTTCCCTGACCTGACCGTAGCTGAACATTTAATTTTTTATTCAAAGCTAAAGGGGATTCCCGAATCAGAAATCAATGAAGAAATAGATCATTTCGTCAAACTTCTCGAATTGGATGACAAGAGGCACGCGGCGGCATCGAGTCTGTCGGGCGGGCAGAAGCGGCGGCTGTCGGCGGGCTGCGCGC…
>novel.13139
AACAATGCTTAGGAAACAGCTACAAATTACATATAAGATACAACTAAACGGTTGCTTGCGTTCTATAAATACTTTACGTATAATAATAATACTATTAATACACAGCGAAGTTCATGCTCTCTTAAATTGTACTAATTGAAATTGTTAATACCAAGAAATCGAAGCTGTAAAACTGTTTTCGTAATATCGGTTATTGAATTGAAAACTTACAAATCGAACGATTTAATCACAATACTATCGACATCCACAAAATCACAAAAAAAAACTGTATTTTGTGAAACATAGCGTCAATATTTTGATAAGTTTTGTTTATACGTTTTATCATTTATTTTATTTAAGATAATTAATTTTAGGTTGTAAGATATCATTCTTTTGAACTCAAAGTTTGATTACCTACTT…
>novel.13138
CGAACATCCTCCCGCCGTGTAGCGCCGTTCACGTCGCTGCATCCTCCTTGGTGAGCGGCGGACCTCGTGGGCAGCACGATGATTTTCTTCGCCGGGCGTCTCAGGATACCGCCGGCGGTGCGCACGTTGACCACTCGGGTGATGCCGTCGGCCCCCGAGTAAACCTCCTCGATGATCCCGCGTGGCCAAGTGTTCCGTGGGAGCGTTCCGTCCGCAATGATTACGACGTCGCCTATCTTCAGGGCGGCCCCGCGGCTGTGGGGCTCCCGCCACTTCTGCAGGTCGGGCAGGTACTTCCGGAGCCAGACTCCAGAACACGTCTGCCAGAGGTTGAGCTGCGCGCCAGTGTGCGCGCCCTATAAGGTCGGCGTCGTCAAACTTGCCCGGCACGGGGACTCG…
>novel.13137
GGTGCCAAAACTGACCTTATTATTGACACCTGTAACGCTTGAGCTGGCATCCTCGCCGTCACCGTGGACGGACCTTCCAGAGTCTCCATGGACTGCACCGAAGTCGAGGAGGGTTATAAGGTCCGCTACACTCCTCTATCTCCAGGCTTCTATTACATGAGCATCAAGTATAACGGAGCTCACATCGTTGGATCTCCCTTCAAAATCGAAGCTACTGGTGGTAATCTGGCTGAGATCGGTGCCCAGGAGACCTCGTCGGTGACAGTCGAAACCGTCCAAAAGGTGTCGAAGGCTGCCCAGAAGCAGGGTCCGGTGTTACCGCACTTCAAGTCCGACGCCACCAAGGTCACGAGCAAGGGAATGGGCCTGAAGAAGGCCTACCTCAACAAGCACAATCAG…
>novel.13136
ATCGAAGAAGAGGGCTCCTGTCGGAATGGGTTTCCGCCTGTTCAGCCCTAGTACGATGTGCTCCGTGAGGCGGTGCACTTGATGGACGCACGAGTGTCTGGCGCGGAATCCAAACTGCTCGTCTATCAGAATTTTGTTCGCGGATACGAAGTCCCAGAGGCGTTTACGAAGGAGTCGTTCGTATAGTTTGCCTATCGCCGGGAGGAGACTGATGGGGCGGTAACTCGCGGTTTCGTTCTTCGGTTTGCCCGGCTTGTGTATGCCGATAACGTCCGCTTCTTTCCACGCCGCGGGAAAGATGCAGTTCGTCATAGCAGCATTTAATATGGTGGCCAACATCGTTATCAGTTGGGCTGGTAACAATTTAAGCGCGCGGTTGCGGATGCCGTCGGAGCCGGG…
>novel.13135
TCCAATGCACCATCCCTAATACCATAGTGATGTAGTTTCCTCACCAATGTTTCATGTTCAACACAGTCAAATGCTTTGGATAAGTCACAGAAAATTCCAAGACAATCATGCGATTCCTCCCAAGATTTAAAAATATTTTTGACTAGATAAGCACCTGCATCAGTTGTAGAGCGACCCCTGGTAAACCCGAATTGTTTATTATGAAGCAGGTTATTTGAATTAAAATGTTCTAAAAGTTGGGTCAAAATAATTTTTTCAAAAATTTTACTCAACGTAGGGAGTACTGAAATAGGTCTATAGTTAGAGGGGTCATCAGTACTACCAGATTTAAAAAGAGGAATCACTTTACTATGTTTCATTAAGTCAGGAAATACACCACACCTAATACAGTCATTAAAA…
>novel.13134
CGTTATTAATCGTTAAGTTATTTGTTATAATTACTTGTGGACTTTGTTGCCATTGCTATTTGTTGAGTGTTTGTTGATTTTTTATAAAACATACACTATGCCGCGACAAACCGGTGTAGTATTCAAAAGAAAGGGTAGAAAAATTGTGTACGACGTATATTGCTTCATTATAAAACAGGGGAAGAATGATATGGAAAAATTAAAACAGACTTCGGAAGTAACAAAACCATCAGTGAGGACTGTTAGGTGCATTATTAAGGAAGCTAAAGGCTCTGGCTTGCTCGCCGTGTTTCGGACTCCGGGTAAGAAAAGATCAGGGAAGAAGAAAGTTACCGGAATGGATAGTTTCGTTCAATCTGTAATAAAAAGATGTAATCATAATAACTACATAACAAGCAG…
>novel.13133
TACATGAAATACTGACTCCAGTGATTGAGAAGTTTCAATATAATGTAAAAAATTCATTTGACTTCGTGACATTTAGTAGAAAGGTTAGCTTACCGAAGAATTATGTACTGATTTCATTGGATGTAGTGTCATTGTTCACGAATGTACGTCGTGACTTGATTCTTAAAGTAATTGAGGAAACTTGGGATAACATGAAGCATTTAGTAAAAATTCCTAAGAGTGTGTTAGTTGACCTCATTACGTTTTGTTATGATTCAAGTTACTTTGTATATCAAGGAGAGTTCTATGCACAAACGGAAGGCAGCAGTATGGGAAACCCTGCAAGTCCAGTCATAGCTAACATCGTTATGAACTATGTCATCGATCAGATATTGAAGATTCTACCGTTTGAAATTCACT…
>novel.13132
AAGTATTTTTTCTATAATCTATTGTCCGCTTTGGGCCTAAAATGGGCCATCCCCTTTGTGAATTGTGCATATCGCGAACGAATCTTAATTAGAAATATGTGAATGTTATGCTGCAGAGGAACTAACGACAGCACGAGGCGCTCGACCGAGTCCGACGCCGACTCCCCCCCGCGGCCCCGCCCCGCCCACGCGCACAGCTTCCCCCATTGCCCCCACCCCGGGGGCCGAGATCATCTCGCGAGTCTCTTTCGAGTTCGAACCGAATCGAGCCGACTTCAAGGCGGGCGAGTACGGAGACAACGCGGCGGAGTACGGCGGCGACGAGCCCGCGCCCCCCTCGCCCCCCGGGACGCCGAGCGCTACCCCGGCGCGTGCGTCGCCTCGCGCCCCACCCGCGCC…
>novel.13131
TCTCACGTTCAGCCCCTGAGTCTGAATCTAAAGCTGGATGGTGACCATCCTCGAATACAAAAGGGGGGGTGGGGCGAAAGAACAACCTTACAAGTATAGTTACTTATTACTAAATCGAATATCTTTTATTTATACTAGAAATCGAATTAAATTGTTTAAAAATATTAAAAGCTAAAAAATTTGAAAGACCAAAGACAAGTAAGTCCCGTTGATCACCATCCAAGTGAGGAACTGGACACAATGATGCAGAAGCCCGCGAATCTCCGGCTGCGCCTACCCGACAATGTTCGAACTCATACGACACATTGGTCGATCTCTAAATCTCTAAGCGAAGTTAGGGGGAAGCTTTGTGTCATTCAGTACTCTCCAGACCTTGCGCCCGCAGAGTTCTGCTTTTTT…
>novel.13130
TTACCATCAACAAGCCCATCTTGTTCTGTGATAAGAACCCGATTTGATTGATCGTGTTGAATTTTTTCATCTGCTTCTCTTAATAAATCGACTGGTTCATAAAAGCATGGAGCCGTTTGTTCATTAAAATACTCAGAAATAACTTCTGTTTCGTTAGCAATAATATAATTTTCTCTAATTTTTTGTTCTTCTGGTTTTGATGACTTAAATTCTGTTTCCATTTGCATACTTTGAGTGTCAGTTATTATTAAGGGTATCATTTCGGTTGATTTAATTTTTGGTGTTTGAAGATGTACTTTATCAGAGGTGAATTGATTAGTTCGTGCCTCCGCAATGTTTTCTGAACATTCGATGTGTGTTAATGGAGTTATATTATGCTGAGCTACCAATGGCTTATTA…
>novel.12628
TGCGAATGTGTGGCGCGGGTGCCAAACGCATATCGGCTGCGAATATAAAAAAATCATTTTTAGTGAAAAGAGCGAATTCGTCGATCCGAAATAAAAAAAAAATAACGGGTTGTAGGGAAATTTAAATGACCATGTAGTTTTATTTAAAATCTATAAAAAAAAATTTAATCAGATTTTAATTAGTAGATTCGTATATCTTGTTTATTTTTTTTAAATAAATAAATTTTAATTTTATTATCTGTGGTTTTAAAGTTTTACGTTTCAAGACAATATTTTGTGTTGCTGAAATGATTGTCTAGAGAGACTTGAGGTGGATACGACGGGAAAATGTCGAGGATCACACCAACCCTGATGACAGTGCTGGTGGTAGCTTCCATCAACATAGCGACGGGAATTTCA…
>novel.12629
GCTGGCTCCATGCAAACGATCAGAGCTGGTTTTTCGATAATGAAAATAGATTCACAACAGCCAATGACGAAATAGGATTTAGTAAAATAAAAACGCAAAACTAAAACCGATTTGTTTTATTAAAAACTAAATCACAGATATTTATTGCCGCAACACAACTTATAAAGCACAAAACAAAACATCAGATTAACAAAACGTGTTCTTCATTGATTTGCAAGATTATATAAAGGTCAATAAAATAAATATAATGAATCACATAATAGCGCTTAGAATAATTTCAATAATTCAATATACAGTCGACTCTCGTTAATTCGAAACTTGAGGGACTCTTAAAATATTACGAATTATCGAATGTTTGAAATATCAAATGGTTCGAAATTTTTGAGAGAAAATAAATAA…
>novel.12621
GCAAAGCCGGGGCGGGCCGTTAGTAATATCATAAGAACGGAAATGTCAATTCAGTTTATGAGAACCTGCTCATTGACTGATTGTTAACGCCTACGAATTTTCGTCGAATTTGCAAAAAAACCTTATCTGGTTTTTCAATTGCATCGGATTAGTTACTCAGGTGCGTTACTAAATGCGTACAGCTCAATATCATCGTTAAAAACGACAAATGGCGGGAATAGGCCACCCATTTCTGTATGTTTGGTCAACAGCCCAAATGACAAACCAGGTGTCTCCAGTCGAAGAGCAGGAGAAACTCCTGGAGGAGGCCTTGAACATTGTTAAAGTTCAGGCATTTCAAATGAAAAGATGTCTCGACAAATCTAAATTAATGGACGCCCTGAAACATGCATCAACAAT…
>novel.12622
TTTAATTCGATCATCAACATACAAACAACAATACTATAATCTAAGATCAATCTTCAGTTTATTAAAAATATGTTTTTTTCTATATACAGATCAAATTGCATATACCAATATATCTTAAATAGTATATATACTAATTGTAACACTCCTTTTGTCTGATAAATAAATACAAAAAACTGAAGTGTTTGACATCTTAATTAAATGCTTTTCAAAAGCTCACGATATTACGATAGAGTTATGTGTGAGATACTTTAACTGGTTTTCATCCAACAGTGTTTCCACAACCCATATATAATATATTTGTTTTTCATTTCTCTATATAAATGTTATATTTATTTTATCATTTCATTAATACATCTTGATGATGTTTATTAGATACTAGTAGTTGAAGGGTACTCACGT…
>novel.12623
NNNNNCATTACATATAACTGTGCAATACAAAAATGCCTAAAACAAAAAAGAAATTCATAGATAAAAAGAAAGCGGTGACGTTTAACCTAGTACACAGATCTCAAAGAGATCCTCTGGCCGCCGACGAAACAGCCCCGCAGCGAGTATTAGTGCCCGTAAACACAATCATCCCACCTACAAAGGATAAAGATACAGAATACACACCTGAACAACGCAAAGAGGAACAAAGGAAATACGGTATATATTACGACGATGACTACAATTATTTGCAGCATCTCAAAGACACAAAAGAGGTTACACTTGTGTTGCAGCCTAAAACTCCACATAAGAAGAAGCCAACGGAATCAACAAAAACTGATGAAATCATCGATGAAGATGAAGAGCCGTCCATTCCAGTCA…
>novel.12625
NNAAAATGTCTAAGTAATACATAATAAAATATGTAATATTTGTTCAGAGTGGGGGTATTTATCTGATTAATCCATGGAATAACCGACACACCTAATCTCTTAACCCAGATAGAAATATCAGCCCCTAAGTACTTACCAAGAACGGAGAAATATAAACCGTTTCTAAGAAAGCCCACTATATATGTGTAAATATATATATATATATATATATATATTTTGTTGTTACTGCACTGTCGATTGCACCTATAATTGAGGTGAGGTCTGCCATGTACTTTTGTCAGTTTTTCAATTTTTTTTATTGATGGTCACTTTGTTGGTGCAACTAAATAAATAAATTAATTAAAACTATATATAAAGATAAAAGTAGTGCCAACCCTAGCAAATTTCTCATTTCGTCCC…
>novel.12626
TTACTAAATCTATATATCCTTATTTCAAAGTAATTTATTAAGTACTAAATTCTGCGTCAATAGGAACAACTTTTGACATCGATCGCAGGTGACAGCTTCAAAAAGTTACAGATTAATGACAATTCGATTCATTCAAGTTTCAAATTACAATACATTCAGAATTTCCTTCACCACGAAACTTCTTTGATGATTCGATAAATTATAAATTAAAAACACGAGCCGAAACATCCTACAAATTTAATTAAAAATCTAGGGTATCTTGAAACTAAGTTCCGGTGAAAAAAACAGTGCTACTCATTTTAAATACTTCAAAAAATTATTAGGCTTCACTCGAAGTGCGTCAAGTCGGAAGGCGTGCAGTGAACCAGCTCGCGGGACGAGGGATGGGCGATGAGGTCA…
>novel.2516
AAAAAAGTAGAAAATGTCGGAAAGTGGTTGTGCATTGTGTAAATTTTTGTAATTTTTCTTTAACAATTGATTAATAGTAATTAGTTAGATTAAGTAAAATTAATTTGTATTGTATGAGTAGTAAATTTATCTATTAGATAATTGTTTAGTCTTGATTTATAATTCATAAAGATTCTGAATTTACGAAGTGGCAGCGTGAAAAATTACGAAGTTGTTTGTGTTGGTGCGGGTGACGGCTGACGATCAAATGGTTGAAATGTGGTAATTGCTACAAGTAATAAAGAATAGTCAGAAAACAGAAAAAAGCACAAGTTTATCATTAAATAAGTGCGGACATCGTCGTCGAGATTCCTTTGGTACATATAGGGGTTGTTAATTCCTAAAGTGGAAAAGTATTTT…
>novel.2517
AAAAATTAAAAAAAAATTTAGATAAACCTGCCTGAGAAATAGTGAGAAACTGTAGCTCGGTGTGCTTTGTTGGCGCTGGTGTGAATCATTTTATTCCGTAGTAATACAATTTGGCGGTAATATTTAATTGAATAACAATGGCCCTCGAAGGTGGAATGTCCTGTGTAAAGTACCTCATGTTTTGCTTCAATCTCCTGTTTGCCATTACGGGATTGATCATCCTGATAGTTGGCATCAGGGCTGAAATAAACTCGTATCCTTACATGAACTTCACCGATGAGCACTTCTACAAGTTCGCTCCGATCGTTCTCATCATTTTCGGCATTATTGTTTTCATTGTCGCGTTCTTCGGCTGCTGTGGCGCTGTCAAAGAGAACCACTGCATGATAATAACGTTTT…
>novel.2512
TTACAACTCGCCTTTCTTGGTCCACGGCTATTTCCAGCCGGGCCTGAAGACGTCACTCCAGCGATACCGCCTCTCTCGTTCTCGCTCGTTCGAACTGCCACGTCTAAAGATAGTTCAGAGCGTTACATCACGGGCTTGGAGGGGACGCGAGCTTATAATATTAGAGTACATAGAAAAACATTTCACTCCGACGGCATTCGTCTCGATCAAAAGCACCCGTCCGACTTTATACGCGCTGTTAGCGGCACAGGGGGAGATAGCGGGACTCACGTGTACAGAGAGAAACGCGCGTGGCAGGAACAGTACCGCACCAACCCGCGTCAACCCGAGTCCGCATCTCTCGAGCATATGCTCGGATCTCTTCGGGCAGACATGAGCCGCCAAGGAGTACAAACCCCC…
>novel.2511
CGACGCAATCGTTTGTTATTCACACAGAAAGGCATATCGCTTAAAAGTGCTCTATTAGTAGGCGTTCATAGAAAATTCGAGATAGCATGATGTAGCGTCACCGTCTCCGTCCAGGAAACGGCGACTGGACCATCTGACATGGGAAGAAAAAATGCAAAGAAAGAAACTGAAAAATCGCGTGGCAGCACAGACTTCTCGCGACAGAAAGAAAGCCAAGATGGACGAAATGGAGAGTCAGATAAGGGATTTCAAAGAAATGAATGAGCGTCTCACAAGTGAGGTGGAGAGCTTGAAAGCTTTGAACGAGAGGTTGATTAGCGAGAACACAGCGCTACGCGAAGCGGCGGCGGCGCAGAGCGTCCCGGGTGGGCAAGGACCAGCGGAGTCTACTCCTCAGCA…
>novel.2518
GGTCCTTCACCAGTAATTTTCCAGCGTACCTATTTTTCATTACGTAGCTTTAGTTATTCGTTCATTTCGTAGTATTTGTTTTCATTTTCACTGCTTTATTTCATTTTTATTTCTCGCTTAATGATCACCCGCAGTAAAAGTAAAATCATGCCGACAAACCCTGCGACTAGTACTGGTTTGCAAGTTAATATTATACAACCTAGTACTTCCCAACATGTAGACAGCATTGCTCCGAGTGAGACGTCTAAGTCAAAATCATCACGCTCGTCATCCACAATTAAGGCTCAAAAGGCCGCCGTAGAGGCCCTCGCCCTGCGCCGACGTCTTGAGCACGAGCAGGAGCTGGCTGAACGTGAGAGGCAACGTGAAAGTCGACTGGCAGCACTCCGTCAGCAGGTA…
>novel.2519
TGGCGGTCAGGCCTCGCGGTTATCAGCGCGTTATAACATTAAAGTTCTTAGTTCACCTGTAATTCTCATACGGAACAAACGAATATTGTTATTGTAATACATTAATACGTTGCAAAAATGACTCAACAAAAGGAGTTGGGGATGAAGTGCATTAAATACATGCTGTTGTGTATAACAGCGATTTTTGTTCTAACATCGGCACTGACGATCTCCGTGGGTACTACGATTTACGCGATCTACCATGACATCTCTTTCTTCCTGTCGCCATACGCCTTCTCCCCGGCTATCTTTGTCATCGCGATTGGCGTCATAATGCTGTTCGTCTCTCTCTTCGGCTGCATCGGTGCCCTGAAAGAGAGTACCTGCTTGGTCAACATTTTCGCAGTGATCCTTAGCATC…
>novel.13681
ATTCGCTCCATCACCTTGGAAAGCAAGGAAGTTATCGCGATAGGTCTGTAATTCGAGGGGTCCGACCGGTCACCCTTTTTGGGGATAGGGTGGACATGAGCAGTCTTCCATGAAGACGGAACCCTGTTGGTATTGTACGAGAGGCGATATAGACGCGTTAGCGCGGGTGTCAACTCAGGGGCGCATGTTTTTAGAACCACTGCGGGGATGCAATCTGGCCCACTCGACTTATGGACATCAAGAAACCGAAGCTCCTGTCTGACCGCACGCTGTGTGATGCGAATCTCAGGCATGGAGCTGTCACACCGGGAGATGTTGGGCGGCGTGGCTCCTCCGTCATCCAAAGTCGAGTATGAGGCAAAGAGCTTGACCAGAAGGTCAGCCTTCTCCTTCGCACTA…
>novel.13680
TATAATTGTCACTGTTGACTGCGTTTCTTTTGTAAATTTAAACATTATTGGACGGCAATAAAAAGTTGATGAGGTCGTTTTCCCAAACAATTGTTCCATCAAATTTCTGAAGCCTTATAGGAACTAGACTGACCATGAAAATAGATGAATCATCAAACTCTGTTTCAGTTTTTTGTTTATAATTACTTTGACCTGGGGCTCTATCAAAGCCTATTTGCTTATAAGCAGTAGCTCTCTTGCAGAGTCCAAATCCGAAGTAATCACATCTAAAAGCCTATATAGCGCCAAGTTTAGTAATGCTTGCATTTTAATAGCAGCTCCTTCTTCAGTAATAATTACCTCGTCTTTCCCTGGATAACATTTGGTCTTTTCTTGCTTAATTTTATATTAAGAAGGGTA…
>novel.13683
GATGAAGCGCCATTGGATAAGTCTTAAGCTCGCTTCATGCTCAGTCGCCTTGTCCAAAGCTTGGCGCAGCTCCTTGTCGGCACCCCGTAAATTGGTGCCGTTGTCGCTCCATATCTCCGTCGGAGCTCCCCGGCGCGCGATCATGCGCCGGAGTGCCATCACCGCTGAGTCCGTGCTGAGGCTCGCTGCCGGTTCTAAATGTACCGCACGCGTAGTGAGACATGTGAAGATGGCCACGTAGTGCTTCTGGGTGCTTCTGCCGGTGGTAACTTGATAGGGCCCGAAGTAATCGAGGCCCACGTATGTAAATGGTCGCCGATGGTGTGCCAGTCTGCTCGGTGGGTGATCGCCTGTGGCTGGACGCGGTGGAGTGTCCTTGCGGATACGACACGGAAGACA…
>novel.13682
CGCGATTTTAGGGTCGTGGCGCGCGGGCTTAAGCAGGCTCTCCTGCACCAAAAAGATGTCAATTTGATGGTCACGCAAAAAATCACAAACCTGATCACGTTGATTTGCGAGACCGTAAGCGTTAAAAAATCCTATCGTTACGGATAGGGGCTTTATTCTACTTATGTACGCCATTGATTACCGGCGGAGCGAGGGGAGGACGTACGTATTTAACGACGCGTATACGTCAGCGTATTCTTGCACAACGGCGATGAAGTGTTGTGCAGTGGAGGCGGCGCGAATGGCGTCACCCAAAGCATTAACACGCTCAAAGTTGATCGACTGAAAAAAGTCGATCGCTAGAGCGAGATTGTCGGACGCGGTCGGAGTGCTGGTCGCGGGGGAGGAACGAATCACGGG…
>novel.13685
TGTGGTCGTTGTCCTAGTAGGCTCTAAAAATAAGTTTGGGAGGTTATATGACTTTAACAGTGTTCTGAATCTAATAGTGGTATTTGTGTTTTCTAAAAGATTAATATTAAAATCACCACATACCAAAATTTGTTTATTAGAGACAGAAAGCTTTAGCAATACATTTTCCAAAATATTTTCAAAAGAATCATATAACGCATCAGGAGGTCTGTAGACGCAGACAACGATGAGGTGCTCAAGCTCAACACAGGAAATTTCAATAATTCTCTCAACAGAGAGGGCCACTACATCCTTTCGTTCCTTACATTTCAAACATTTACTAACGAGAATCAGTGAGCCACCGCGAATAGCGTTCTCTCTGCAGAAGGAACTTGACAACTGGTGATCATTAAAATTAAA…
>novel.13684
TGCGTTATATGATTCTTTTGAAAATATTTTGGAAAATGTATTGCTAAAGCTTTCTGTCTCTAATAAACAAATTTTTGTATGTGGTGATTATAATATCAATCTTTTAGAAAACACAAATACCACTATTAGATTCAGAACATTGTTAAAGTCATATAACCTCCCAAACTTATTTCTAGAGCCTACTAGGACAACAACCACATCGGCAACATGTTTAGATAACATATTTACAAATGTAACACCGATTAACAAAAAAATTATTAATCAATTAACATCAGACCATAGTGGACAATTTGTGTCTTTTGAATCTATTATGAATTCTAAAGATAAAAATACTCTTGTGATTGTTCCTATTAATAAAAAACGAATTGAGAAGTTTAGAAATAATATTAAGCAAGAACA…
>novel.13687
TACAGTCAAACCTGGATAAGCGAGAGTTCAAGGGAGCACAATCTCATTCTCGCTTATAGAGGTTTCTCACTAACCCGAGTTTCTCGCTAATGCACCCTCTGAATTTAATTTCGCGATTTCCCGGATTCAAACGCATTCACTATTTTAAGTTTATCACTTAATGGCAGCACTTTGATTTTCCGTTTTAACATGATGCAGAACAGAACTTTCCTTCGCAATTGATTAACGATAAACTGAGTAAGTCAGACAAACAGGACGGTACACAGGGACACGTGTCCATTCGAAAAGAAATCGAATAAATAACAACGTTATTTAGTTCCACGAAATAGAATAGGTTCAATATTGACGAGAAAACAATACAAAAACAATGTTAAGAAGTTCCACGAAAG
>novel.13686
GAAATATTTAAATTAACGAATAAAAATTTTAGACAAGTAGCAACATCGCTACACTATTTTATACACAATTTCCTAGCTATAAATTTAGCTAAAAAAATACCTGCTTCTATTGAGCAGGAAAAAGATATGACATGTTATAAGACTTTGGAATCTGCTTCCAATTTAAATTAATTAGTAAGACAAAGGAGTCACACTCTTGCAATTACAAATCAATTAATACACCAACTAGATTATACCCATCAAAAGACGTTAACGTTTCAATTATTAACATATTCAATTTGGTGCATCAAAATTTACAAGGGATGATGGGTAAAGAGCTAGAAATTGAAATGTTTTTAAATATGCATAATATTAATGTATTCTGTGTCACTGAGCACTGGTTTAGAAACTATGAATTAT…
>novel.13689
TGCGGACGTGTGTATTGTTAGTTCGGACGCGCTTCAAGCGTTGAAAATGGCAAACCAACGATGGAGTACAGAAAAATAAAATAGATCTTATTAATGAATATCAGCGACAAGGGTGTCTATGGGACCCGAAACAGCTACAGTACAAAATCAAAATTATCTTCACTCATTCGAAAATAGTTTTTATTACTTTCAGGATCTTCATCTGCTAATTCAGAGACTAACTTCATTGCACCTAAATGCCTTCTTGTTGACCATCCTCGAATCTACCAACTTTTTTTTTCTTGATAGCCTTTTTTTAAGTTCATAGGTATTTAAGCATTTCTTTAGCTACATTGAATATAGCAAAATATAGCTTTGATGCTGACGGCGCCATGGTTACTACGATACTGTGGATTTCGC…
>novel.13688
CGTCGTTTATCTGGCGAACAAGTGGAAACAGCGAGCGTAAGCATGTCTGGAGATTCGGAACCTTACAAAAAAAGGGAGCAAGAGGTGGGTTTATTGTTACCAGAGCGTTCAAAGGGACCTGCACCTGTGACATCTAGTACAAGTGTTGCTGTAGCTGATGCCGCTTTAGATACCAAGGATCTTGAGAACATTGATGAGAATCAGGAATTTATCAAATCTGATAAAGATGCTAAAGATGGCAGAGGAGATGCAAACGAAAAATACTCTGAAAACAGTGATGATTACCTTGAAAACAAAGAATTACACAATAAATCTCCAGAAGCCAAGTATGAAAAAGAATCAGGTGATAAAGTCGATAGTGTTTATCTTCGACCATCACGACAAAAAACTCTATCACCA…
>novel.8323
GTCTACTTTTAGTTTACCTTACATTAATAAGCTTGGCTTCAGCTTTTGTAATAAGTCTTGGTAGTATGGGCTGTATTGTCTTTGCCTGTCTATTAGATCAATCAAACAAATAACATGAAGTGTGCTTTTGTTTTGAATTTTAGGTTATAAAATTTTAAACAATATTTAACGCTACCTAGTTTAATAGATTTGATTGAACATATCCGAAAATGGTGAAAAAGAAAATTGATAATCGTATCAGGGTTATGATAGAGAATGGAGTTAAACTTGGCCATCGCACCATGTTTCTTCTCATTGGAGACAAAAGCAGAGATCAGGTGCCCATTTTATATGATATGTTAGTCAAATCGACAGTAAAGGCTAGGCCAACAGTACTCTGGTGCTATAAGAACAAAGATG…
>novel.13156
CAAGTCTTGAAGAAGGACATAGAAAGCTGCAAATTCGAAGTCCACGCTGATTCTGTGCTCGAGGATGATGAAGAAGACGAAGAGAGTAAATACGCTTCGAGCGGCAAATCTTACAAAGACAAGAAGCCTCTGGTGGAGCGCTTGGACGATTACAGAGAAGATCCCAGGTGCTTACGAAGAACCCGAACATTTATAGAATGCCTCCCCCAATGGAAGCGATTCCTTGTAAGCCACTGTTCTTTGATTTGGCCTGCAATTTCGTTGAGTTCCCGAATTTGGACGATAAAACGGGCGCTACAGATGGCAAGAAGCAAGGTGCAGGACTCACTGGACTCGTTAAAGGATTTTTGGGTTGGGGAAAAAGCGATAAATAGAGATTCAATAGATTATGTACATTTT…
>novel.15172
ATTTAAGCGAATAATGTATAATTTTCAGATGCATTGGTGTTTGTAAAAGAAGACTCCCTGTATATCATTGAAAAGTAGATTAAAACTAGAAAATATGCAAGCTGTTATTATAGCTGCCATGCTGCATAATATCGTCAGAAGTATGAATTTAGAAGAATTAGAATCAGAAATTTCAGTCGCAGATACATTACAGGAAAATAATATAATTGTTCGTAACAATTTTTCAAAACTTACATCTGAAATACAACTATGTACTTATAAATAATTGCTTCCAAAGATAATTTATAAAATAAACTCCAAAGATAATTTGACTATTTTTTATTTTCCAAAATGATAATTACATGGTAGTTAGTACATGCAAGATATTTAATTTAGAATTTGTACATATACTTAAAAAAC…
>novel.13807
TTTTAATCAGCCATCACGGAGTACTTTTTATTTTGTTACCATAGAGCAGTGTAGATTATACAGATTCATGTTCCACAGACTAGTGTTACAAACTATTCTTTAACAAATATTCCAACACCCCCCTTCGATGACAAGTTTCTTTAAACTCAAATCTTATTTAACTAAAATTATAAATGTATAAACTTGCCATCGGACAACATAAAACAATATTAATACTGCTGTCTCACTCACAGCTTATTTAACAATTATATACTTGAAATAATCATCCAGTACAACCAAGTTACACATACATTGCAAATTAAAG
>novel.13806
GCTAAAGTTTACTTTGGCTGTGCTCGGGATGCCAACGCTTTTTTATTAGATGTAAGCTTTATGGAGTTAAACAATTGGACAGCAAAAATACCTTACGATAGCATTGAGAGTCAAGGAATTATTCGAGCTCCTGTGGAATTAGATGAAGAATCTCTTTTAGTAAATTTAAAAGCTTCATGCACAATACTCGGAGTAAAAAGATTTTTCAAAAAACAAGAGAATGGAAGTGACAAGCCACTGCAAACTGTGCTGGTTACATTTTTGGCGTCTAGCCATCCTGATCACGTCACATACGAGCATATTTGGATGCCTGTTTCGGATTATATTAGACCTGTGTTACAGTGCTTCAAATGCTACAAATTCGGACATGGAAGTGGTGCCTGTAAAGCCACTCAAGTT…
>novel.14488
TTGGCTCGTCCTCGCTGCAGATGTAAGAGTGCACGCTTGCGTCTGTAGTAGGGATTCTAAATTTTAGAAAGTTTTAGAGCATTAAGGTCTGGGTGTATTTTTTTTTGTTACGTTACAGAGGGTGACCTTGTTGATGCAAGCTCTGACGTAGCTGGAAGAGATATGCTTCTGCTGAGAGATGAAGCGGTCGAGGACGCCTCGCCGTCAGGAACGGCCGTGTTACCGAATCCTGGCAACCCCCGACCGAGAGCCAGCGCTAAAACTATAAAAACGATCCCTCGCTGCGCCTTTGCCTCTTTTTTGTGCGTGGCGTTCGTGTGTGCGGTTCTTGTTGAAACATGTTTGGGACTTGTGTAATTTTAACAGTTTTCGTTAACAGTAAATTGAAATCATTTTGTT…
>novel.14489
TTATCTCTGTCTTTATTTTGCTTCGGTTTGATGGACATGGACACGACTGGGTCAGGAACATGTATGGACTCCATTGCGAGCTGCAGTTTGGCATCGTTCACGAATGTGTCTCCCGAAGCGCAGTCCACACCGAACAACGCGAATATATCACCGGCCAGGACCTCGTTAACCTCTTCCATGTTGTTCGAGTGCATGCGGACTAAACGTGATATTTTTACCT
>novel.14486
ATTTCTTAACAGCAAATATTAAAATTAACACGAAAAAAAAAACACGTTACAAAATCATTTGGTGAACAAAGTCTTTTCTCGAAAAATATCAACGTGAACTTATAAGCGATATTAAAAAATTAAAATGCCATTTAGTTTTTTAAATAACTCAATGTGTTATTCATCAAAACCAAATGAATAAACGACAAAACAAACAAAAACAACAAAGGTTAACCGGCATTTTGTTTAGTGTTGCCATAAGGAAATTTACATTTTTCTATAGCTAGGTGCGTAATGCCAATTTAGCGCACTAATTAACGCGTTAAGACGCAGGAGTAGTAGTAGCATTACAGAAATGCAAAGAAAACTATATTATTAATAAAAATAAGTAAAGAGAACGTACGGTTTGTTTTCAAATTC…
>novel.14487
GTGAAATCTTAATAACAATAAAAATATAAGCACAATAAATAAGTTTACGATATAACTCCTCTAAAGAAAAAGGAAAAAAGAGATCGAGCAGTTAATAAAAAAAAAATCACATAAAACAAATTGTATATTGACTACGTGCCTTAAATATAAATAAAGTAATTGAGAATTTTTTTCGAAGTTCCAGTTGAGATGAAAAAAACATGTTTTGAAAACACAGATGATAATGGGATTCGACTTAAAGATTCTTTATACTACAACGTATCTCATTATAAAACCAATTGACGGATGAACCGTGTTTCTTTTGTCGGATGTCTTCGTCTTAGTTAACTAATTCTTGTAACATAAACATATTAAAACTACAAGTATTTATGTTGGACTTAGCAAATGATTGCTACGTAT…
>novel.14484
CCCCGCCCCCGCGCCCGGTCCCGCGCCTCGCCCCGGCCCCGCGCGGCCTGCCGTTAACGAATTCTCAATCGTGCGCGATTATATCGCCGCGATAAATATCGACCGCATGCGTGCGTTCGCCGACGCCATGCGCAGAGCGGTCACGGCCGAAGACCGCCTAAACGCGACGTTCGAGTACATCGACGTCATCGAGTCCGTCCAGCGCACGCTGGTTTGATTACCGGTAATCAATGGCGTGCAACGGTAGGGAAAAACCGCGTTCCATAAAGTTAGCATTTTATAATGCTAACGGACTCGCGCGTCAGCGCGATCAAGTATATGAGTTTCTCCGCGATAATCTCATCGACATCCTTCTGGTGCAGGAGACCTTCCTAAAGCCCTCGCGTCGCGACCCCAAAG…
>novel.14485
CAGTTTTTTCCTGGAGAATCAGCGGGGGCGGGGCAGCTGCTTTAGGAGCGGGCGCGGGCTTGGGACGCGGCGGTGGGGTTACGCGGCGCGCGGAGTCCGACTCCGGTGTAACTACTACTTTCGGTCGAGAGGCGGTCGCGGATTTAGTCTGTTTCGTCGTGGAGCTCCGGGACTCCACGGCGCGAGTACGCTTTTTGCCGCGCGTTACGGTTTGGAACCCATCCGAAGTTCCAGGCTGAGGGCTTGACGCGGATTCGAAATCCATCTCCGATTCGGTATCGGAGCCTGAACTCGAAACGATCGAGGTCGCGACGGACGAAGCGCGCGATGACGTAAACGACGCGGGCGCGGGGGTGGGGGTAGCGTTAGGCGCTTCGTGAGTCGCATCGTTGGAACGTG…
>novel.14482
GTGAAACTTCTTTATGGCCTTATTTTTCGAAAAATGATCTACATGCAACTTTCTAGAAATTGGTTAAATAAAGTTAAATTAGATAAAGTTTAAACAAAAGGATTTTATTATCATAGACATGAATACAAAAAAGATGGCGCGTAACGGAAAAATGTGACGCGTAACCGAAAAATGTGACGGTAAATTTTTTTCCAACGCCGATCAAGAAGTTTCACTTCAATTAGATAAAGTTTAAACAAAAGGATTTTATTATCATAGACATGAATACAAAACAGATGGCGCGTAACGGAAAAAAGTGACGCGTAACCGAAAAATGTGACGGTCAATTTTTTTCCAACGCCGATGAGGAAGTTTCACTTCAAAAAA
>novel.14483
ATCTTTTTCTGTCACAAACAGAGGAGGTCTCATTGCACCTATTAATAGCCCGGTACACAAACATTTTACTAATACCAAGCGTATGGAGAGTTTTAAAAATTGCATTTGGCTCCATACCTACTTTGTGTAATGCAATCACAGCGATTCGGTTCGCTTTATCACCCCACTGCATTTTAATATCGCAAAATATTGTACAATGTATTGGCGCCAAAATGAGAAAACTCAATGAGCAATCATATAAAAATGACAGATTCCAAATTCAAATGTAATATTTTGTTTATTTTTAATTGTAACAGTATTTATGGCCAGACTAAGTATATACCTATAGTGTAGTATAGCATAGTGCTTTAGTAAAGCGTTTTAGCAAATTTATGTATAAATATATGTTTTGTCTCTGTC…
>novel.14480
CGAGAGCGGTGCGAATTGCGGTGCGTCGTGAGGCGCGGCAAGCGGGAGCGGCGAAAACAAATGGTAGACAACCTATGAAGTATGCCACAGCTACTGGCGGTGCGTTTTGCGGTGCGTTGCGAGGCGCGGTGAGAGGCGCGTGACATCTGGCGGCGACGAGCTGCACGATGTGCGAGTGAAACAAATGTACTAGACAATATGGAGGTGGCCACAGCTCAGAGCGGCGCGCGCGGCGGTGTCGGTGGACGCATTGAGGCATCGCGCGACCGAAACAAATCATTTTGTTTTTACCGCGCGTTGAGCTAATAAAATATAATGGATGTGGAACAATTCATTAGTGAAATACTGAGTAGACCAGAAATATGGATGTCAAAACATCCACATCATAAATATAGGCAT…
>novel.14481
GTTTTGGGGAAACCTAAAAACTAAAGTTGTCGAAATTTGTCGAATATAAAAAGTTTGTAAATTTAAAACGAAGCCTGCTTAATCTGATTAAACATGTTTCGTGTTCTTAAAACGTATTTTTTTATTTACTGAAATTCTATCTAATATCTAATTTTTTTTTATTCAATTTATTTTTAGAGGTAAACGAGTAAGCTAGAGTAAAAATACACTCTGTAAAGTTTTTTTTTTTTACTTATTACAAGCACGTTCAAATTGAACCATCGATTTGGAGGTGTACTTAATATAGCTTTGAATGAAAGAAAATAACATGAATATTCTTATTAAAAATTGAACAGATATCATATTCTTCACATTAGGGCCACAGAGAGCCAAGCGAAATATATACGGGTCGAAATATGA…
>novel.11044
GGTATTTTATGTGCAAAATTAATTATTAATTTGAAAACGTATTAAAACATAATGGGTTTCAGTGATGGACGTATAATTTTAAATAGTGAAAATGGTGTTTATTACCCTGGTCAGAGGCTTTGCGGCCGATTGGAATTTGATCAGGAAACTGTTAAAACATTCCGCGGTATATACGTAAAAATTAAGGGCTTCTGTAAGATACATTGGACAACTCAGCACAGCAGACGCGAGGGGGACCGCGACGTTCATTACACAGTCACACACGAGTCTTACGAGGAATACATCAGGCAGAAGATATACCTCGCTGGAAGTGACAGCGGCGACCATCATTTACAACCGGGTCACCACGTGTTCTCCTTCGAATGTCCGATCCCTGTCAACTGTCCCTCATCGTTCGAG…
>novel.10172
GTCAAGTGTCAGTGTCAAATGCTAGCAAAGTTAAAATTTTGGAAAAATATCTGATCACCAAGATTAAAGATATAATGTAATTATCACTATATATTCAATACTATGATAATAAAAAAATAATTTATCAAAATATGTATCTTCGTACAATGAAGTTTTGGCCGCTGAATACCTTTAGAAACATATTGAGACTAGATTTCAAAAGGCATTTTTGTAAAACCCCAGTCATGTCTAGTAAAAGGATAGCTGTCTGTCAAATGACTTCTGTTGCTGACAAAGCGGCCAATTTAAAAGTTGTCGAAGGCATCATTGATAGTGCTGCCAAAGAAAATGTTCAGATGCTTTTCTTTCCAGAAGCATGCGACTACATCTGTGACAACAAAAAGGATATAGTAAACTTTT…
>novel.10170
AAAATTTCAATTCAAGTTTTTATCAATTCCAATTTGTGGTTTAATTACGTCACACAAAATGACCCCGTTCCAAGAGAAACGCGGGAACAACAGGGGTGAGGGGGCGGAGTTAGCATGCGTCATGCAAGCGCCGTGATTTTGTTTGCAATTCTGTTCCGGCCGGCGCGGGCGCAACGACGACTATAGTGTGAATATCAGCATATTAGAGAATGTATAATAATACTTTTTATCAACGAAACACGTGAGCGGAGCCGCGGATGAAAACTAGTGTTACTTACATACGCATTACAGAAGTTTATTCAGTTATAGCCAATGATAAAATAAACTAGACTTTAATTAGTCGTTTTTAAATAATTCTTATTCTTAATCGTAATTGATATGCCAGTCTCCTTTCATGTT…
>novel.10171
GTTTAATCTCGTCTAGAGGAAACCCAAAGGTGGATAAGTTATTTAGAAGGATTCGCGCCCTTTCACCAAGCGTACTGGCAACTAGCTAGGACCCTCAAATCGGAAACTATCGCCAATATACATTCCTTCGTAAGCCTCCCAGGCCAACCCTCGGCTTTTGATAACGATGAAAAGGTAGTGTTATTAGCCGATGCTCTGCAGGAGCAGTGCACCGTCAGTGCTCAAGCCGTGGACCCGAACACACCGAGTTAATTGCTAGAGAGGTCGAGCCCAGAGCTTCCCAAAAACCCTCAGACGCGTTACCCCACATTACCATTAACGGAGTAAAAGAAAAAATCGCGAACTTAAAACAAAGGAAAGCCCCCGGCTCCGCC
>novel.10176
CAAATTGTTAGTTTGTACTTGTACCTTTCTTCTGATTTTAATCAGCAAAGTATTAATTATTTACGACTATTGATTATTGTAAATGAATAATACAATTAATCATAAATATAGCACTATAGTAATTCTAAAAATAGTCAATCAAGCAAAAATTTGCCGGGCAAAAAAAAAAACATTGCTTTTACTTGGATTTTCTCGTTAACGCAATAGAAATTAAAGACAAAGTTCTATAAATCGTTAATTTAAGGGAGACTTTAATTTCGCAATAGAAAACGCAGTGTAAACCTGAAATAAAATTATTACTGCTTGTATCTTGCATTTATTTGCATAATACAATGAATTCATTAAATAATGTGTTTTCGTCACGTATGATTGTTGGAGCGGCAATTGTCGGCATCGTAG…
>novel.10177
GATATTCGGCCACCAGAATCGAACGAGGATCCGGATCAGCGATCGGACGTGGCACCGGACGAGGAGGGGGTCACTTCGGTGAACATCCCCAAGGGCATCGAGGTTATGTGCTCCGGGGAAAGTACTTCGGAGCTGGTCGCGAAAGAGGGGGAGATTGTTATAAGCCGTGTTCCGAAACCGCCCCCACATAAACCGGCTCGGTTGAACACCAGTGAAGTTACTATAAAGACGACTTCTGGTTGTGCAGAGTCATCTCTCGTCATACCCGAAACTAAGTTACAGGAAGCGAAGGAAACAGACGCCGATCTAGAAGTCTTCAATTTGGACTCTGATGATGAAGACGGCTCTGCTAAAGAATCGTCGAAGCTGGAGTCCGGTCGCTGCTTGAACCCCGCGTGC…
>novel.10174
CAATATGTCGTGTCCCTACTATATAGGTCTATGTTTTGAAATCGACTTTTGACAATCACTAAATGATTAAATTAAAACCAACAATTTGTTTCGTTCGGTAGACTCGCTTTTCCTTGTTTTGTGCTTAAATTACGAAAATTCCTTCAATATTCTAATTTTAAACCGTACAATCCCTTTCTTTTACAATATGATGGACTGTGTGGAAGATTCATCGCAGGACCCTTTGTCAACTGTTCCAGTGGCTGATCCAGCCCCAGCTACCATGGACACAAAAGTCGAGAAAAAGAAGCCAAATGAGAATGTCTCTCTAGCTGATAATAGTCTTCTGGTAGACATATCAGATGCTCTAAGCGAAAAAGAAAAAGTCAAGTTCACTGTTCACACCAAAACAACTTTACC…
>novel.10175
CTGGACGTGGCCCGCCACCTACCCTACCTGTTCCACACGGTCACGTTCCTCGTGTGCTCAGGGACCGTCTCGATGAGGGCCTCAACCCACGGCCTGGTCATCAACATCATCCATTCACTGTGCACTTGCACAACGCCCAGCTTCAGCGAGGAGACGCAGCGCGTATTGAAGCGTTCCCTCGACGAGTTCGCGCTGCCGCTGTTCTATCAGATGTTCGGAATATCGAAAGTGAAGTCGGCCGCCGTCACGGCGTTCAGGAGCCCGTATTACAGACACACCCACGATTGGTACTCGGAGCCGACGTACGTGGGTTGCGAGTGGGGCGGGCTGACGGACCGCGAGCGGCTGCCGCTGCAGTCGCTGGAGACCATCGCCGACGCGCTGCTGGAGATCATGGAG…
>novel.10178
GATTTATTAACGAGATAAAAAGGTCATGTTATAAACAAAACAAAAACTACAAAACGGCAGTAAAATTTACAAACTTTAATCATATAATCACAAATACAATAATACACTAAACTATACCTAATAGTATCATAAAAACTTAACTACAACTTTAAACTACTTAAATACGAATGAGATTTACAATTTTATGACTTATCGTAATATTAACAGATACATTGGTACCGGCGTGTTATTGGAGCCGAATTATACTCCCACTAAACCAAAGAGCCACTGGGCCACAGCAGAAAATGCTACAGGCTGTGAACATCTACAGAATGACATGGAGACTTTGTTTGAATTGTACATGTGAACACGGAGAACATCACAAATAAACAAAAAGATAAACGATAAGTATTAGTAGTA…
>novel.10179
CATTTCTAACACTTATGCTTGGGTTTTATTATTTATTGATTTTTATTAACTCTTTTAATACGACTGTAGAAAAGACGTGAATAAAGAGATGCAGGAAGATTTAGAAGTCACCGGTATATCGAGGAGTGGTCGGGTTAGAAAGAAGAGTTCCAAGCTAATGGACTTTGAGTCGCCCGACGATATCGAGACTAGGTTCAGGCGCCAGACACCCGTCAAGACATACACCACAAGTCGTCAGGAGGAACCTGACTACAGTATCCAGGAAACACCTCAGAGGCCGGTCGAGGAGGTGAACACTGCATCGGGAAGCGAATCTGATTATTATGAGAATAATGCTGAAAACGCTGATAGCTTGGAATCAGACAGTTCGGCTTCTGAAGAGGGATCGGCCCGTACTCC…
>novel.4484
GTGAATGTCCCTTGTACCAGTCGATGTCCGATTACTCATCACAGCCCGCAGCCGTATTACAGACATTCTGGATGTATATGTGTTCTTTAGTTGTATGAATTTCTGGTACCCATACCCCCATACTTCAGAGTGCGGCCTGTTCGACTTGACCACCCTTTTTTATTCATAGTCAATCTCAGTCGCAAACGTTATTTTAAAAACACTTTAGATCTATCGAGTTGGAAATTTCTGAAAGCTTGTATTATCTGTATTACCTGGAAGCGTTTCATTTACCCACCAATTCATTCATTTTGTAGCCCATCTGTAGTTAGACTAAGAAAATCAATGAGTATCGCGCTACTAATTATGTTTTTTTTTAAAATGAACAAACTAACAATTAACTACATAATGTATTCCAAC…
>novel.14662
TTTTTTTTTTTTTTTTTCTGGTTGTAAGCTGCAAGTAACATGTCGGTGTCCTACATTCGCGGGAAGGTGACTAGTGAGCTCCGATGGTTCGCATCAGCTCATGCTTTGGTTGACAGAACGGATAGGGATGCGGCATTGCTCGATAGGGCGTCTCAGGTGCACGAACGGTTGGAGGTAGTGTACGATCGGTTGTCTGACCTCGTTGCTTTGGGGTCCGAAGTGGAGAAGGAGGTGATCCATGCCATCGGTCTTGACGTGGACCAGTGTCAGGAGTACGCTGATGCCATTCTGCAACGGGTGGCCGATATTAAGAAGCAGTCGTCATCCGGTGGTAATGGAGGTTCGGGAACTTCGTCAGGCGTCATATCACGCCTCCCCTCCATCGACCTGCCGATCTTC…
>novel.14663
AGACTCACTTGATGCGCGTGATAGGGCAAACCTCGCTCACCTTTGAGGAGTTAACTACGGTATTTTGTAAAATTGAAGCGGTACTTAATTCACGGCCGTTGTGCCCGCTCAGTTCAGACCCGAATGACTTGGAGTCGTTAACTCCAGGCCATTTCTTGATAGGACAGCCACTCAATGCGTTGCCGGAGTATCCCCTCTCGGATATCAAGCCTGGACGGTTGAGGCGATACCAGATGTTGCAGCAGATGTCCCAAGATTTTTGGAAACGTTGGTCCCTTGAGTATTTACATCTGCTCCAGCAGCGCTTTAAGTGGACGGATAGAACCAGTCCCCCTCACGTCGGTGACCTTGTGTTGGTTAAGGATGCTAACCTGCCGCCACTGCGTTGGCGTAGGGGGC…
>novel.14660
TTAGGGTCGATTCGACCAAACAAGAGTAAATCTTATTCTTAGAATAACTCGTCAGTTAATCGAGAGTAAATCAATTTTACGTTTTACCATCTACAATTCTAAGAATAGAGGGCCTATTCGGGAATTGTTACTATACCGCCGTTTCGCACGGAATAACGGAGCTATTCCTAGAATAAAGTAATGGCGTCAGTCAGTCCAACATCCGATTTCTGTCATTTCATAAATATTTATTCTGTTTTAATTTCAAGTCAACGCAATGCACTAAATTATTATTAATAGTCTGGCATTGTATAATGCAACGTTTAAACGAAAAAAGATAAAACCACACGACAAAACTTGACAATTCCCTCAAACAAACAACAAATAAAAATAATACGTTTGACAGCTGGATA
>novel.4485
GAATTCGGTCCGTACTTTGTTTGCGAGTGGACGCGGTGTCCGTGCGTGTGAGGAAACGGGATACGAGTTTGATAAGTGTTTACGAGAATTAAAAAAAAACCAATGAAAATGTGAACAATTGGGCGGGTATTTATCGCTGGCATTATCACTTCCTTTACATGATAAAAGGTCGCCGCTGTAAATCCTGACCACACAGGAGTTATCATTGTTGCAAATTATGAATAAGTAAAAAAGACGAAATGACTATTCTTCTTTACGATTACTGTGAGTTGGAGGAGAGGGCATCAAAACATCTCAAGACCTGGAAAGCATGGCATTTAGTATTATACATATGCGCTGCGATATTTGGCGTAGTCAACTACGTCTTTCTACAACACACGATGAAACTGATCGATAACA…
>novel.14666
TGTCAGTTTGGATTCAGAAAAGGCAAAAGTGCAGCAGAAAGTTTTATAGCTTAGGTACCTGACTGATATGAAGAAGTGTTTGTTATTAGGTTCTACTGCAATTTGTGTTCTCCTTGATATGCAGGGGGCATATGATAATGTAGATCTTCACCAATTAATTAGGGTGCTATATTCTTTGCGCTTCCCAGGAAAACTTTTAAAATGGATTTTCAATATGTATTTTGGTCGTTCTTTATACATTAAATACA
>novel.14665
ACGGTAAGACATGTGCGATTAAAAAAAAAATACTACACATTTGTACTTTTGAATAAATTTGTTAAATACATAAGAAGAGAGCGAGTTGGCTAAAATATCTGGAACAGTCGAAGTTATCTGCTCCTGAGAGCTTAGTGTGGTGTTGGCATAGCGAGGTTCGGTGGGCGGCGTCTTTTTTATACCGGTATTCCAACCAAAGTTGCTTCAGTGAAACGGAGAATTCAGCATGGAAATCTGTAAATGGAACTTTAAGGAGTGCGGAGTGATCAATGTCAAGATTTCCAATGGTAGCCCGGTCAGCTTCTTCATTGCCCGTAATTCCGGAATGTGAAGTCAGAGATTCTGTATATGCTTTAACCAACAGCGGAGAAAAGTCTTGATCTTTGTAGCGTCGTGAAC…
>novel.15089
ATGTTTCAATACGAATTTGAGAAGAGACCCGCATCGGCACACTCATGTGAGAGCCAGGCCACCGTCAGTACTGATTGGAGTCGAAGCTATATGGATCGCCATCATAGAATGACATCAAGACCTTTACCGCCGCGACCGATTCACGATAGAATACCGGTCAAACCGACTGTCCCGTTGAAGGTGTGGATCGTTGCGAGCGCGTCATGTTTCGCGGTCTGCGCGGTCCTGGTCCTCGCAACTGTGGTGGTCACGAGATGGGGAACCAGCGAGTACACAGCCCGAGAGATTCATTCACATGAACCGGAGCCTATATATTCGGAGATTTATTCAAAATCAAAACAAAACACTGAAGAAGTTACCGCAGAACCGCGCTTAGACGAAGACAACGAATTGCCGATA…
>novel.14668
ATGCCGAGACGAGCAAGGTGTTACGGTGCAGTATTATGACCAAAACGCAGTCTATTTATGATAGTACTAAAGTCTGAGTAGCATCTTGCATACGATCAAACCAAGTTCTTGCAGAAAAATAGCTGAAAGTGTTGGAGAATTACCGCGTAGTAGATCTTGTGCTGTTGTTAATGTTCCTCTTGGGGATCTTTCTATATAAGGTCAGAGATTAAAGAGGTGAAACTGTCTGCACTACTACGCCCTTATCAAATATTTTACCAAGACAGGATGACAAGGAAAGTGGTCTTTAAGAACTAGCAAACTCAGGAGAGTTGTTGGGCTTAAGTATTGGGACAACACACTGTGTTTTCTATGACTGTGGAATAGATTTATTACGCCAAAGCAAATTGATAATGTTAA…
>novel.15088
GAAATTTCGTGCAGTCTTCTTGCTTGAATTTAGTACAAAATGTGTATGCGAAGTAAGCCGTAACTTACAACGCATATTAAAAACATGTAATACATTTCAATAGTATAAGAGCTGTGGCTAAGATAAAAAGTATCCTAGCAACCGAAGCGCCAGTTGACCAGAACATTTTCGATATTCCAGCGACGATAAGACTGTCTGAATAACTAATGAAGTGTGATTTTAAATTTGAAAGGCTTACCTTCTGGATCTGTTTTCTGATGATTTTTGGGAAGCCCCATGTAGCCAAAACGATGGACACGACGAGAAATGCAACGGAGACCGAAAATATTGTCTTTTTATATAAAGCCAGCATTGTTTTCTGTTTTTTTGTTCGCACAACACAAATTCGACTTCAGTAAA…
>novel.9460
TGTCAGTCTACAAAACGGAAATAAGCTTTTATCTACGAACAAAGGCTTAAAAGTTGTTAGTTCGAATTCGCATTATAAAGCACGGCCGCCCGGCCGGACCGAATGGGAATTTTTATAAATTTTTCTAATAGTCTAAATCAATGGTTTTAGGGAAAGGAAAATGGAAAGTTACCCGGAAAATGGAAAATGCACAGAACGATCACAAACAAATTTATTGAATTTCAGACAGGACGAGTATCCGATATATTATTCTTCCAGATGTTTGTCGATACCGAATTCTAAACAATAAAAAGTAAGTAAAAAAAAATCATAAAACGTTTTGAACATATCTTTTAAAAAACAATATAAACAATTTAAATTAACGCGGTGGTATCATTACTAAGAATGTGAAATTTTTTT…
>novel.8136
TCTCGAGCTTTCGGGAAGCTAATTGTGCGCGATAGTGGTGCGTTATGTCGGACAAATAATTTATTTATGATTTTTGTTATTTTATTTTTTACTCTACGTAACTCACGTTAGAGAAACGTATTTTTTGGACAAGCTCTAATTATAATATGCTAATAAAATTGAATCTAATCATTTCATTGTGAAAAATAAGGATAAAAGATGGCTGATCGCGGAAGTTTTTTGCGACGATTTCTATCTGCCTTGTTTTTTCTATTGGTGTTAGTAGAACATATCCCGTCTGCTCTGGCCGAAGATGGTCACTGCATATGGTACGGCGTTTGTGCGAACAGCACAGAACATAAAATGATGAATTGTTTCTATGATGGACCCGCTAAACCGATCGAAGAAAAGGCAATG
>novel.8137
TTGAAACAAACATTCAATAAATTTCGGCATACTTAGGTATTATGTATTATCACCTACCAAAATACTCATCGTTATTTGTATGAATTACAATGTAAAAAAATATTTGGAGTAATTACAGTTTCCCGATAATAAAGTATTACTATAATGTTAACAAAATTAATGAATAACTGAAAAACTAAAAAACACTACTGTACTCACACTATCGTTATAAATTAAAAGTGCATTTAAACATTTTAATGACAATTCAATAATGGATGGGAGACGCAGTCACCGAAGCGTGTATCCTACAGCGAAACAAAAGAAAAAACTTATAGAAATGGTAGCGAAATATCCCGAGCTAGTGTCGTGTAAGGTCAGACAAGGCTTCAGCTATACCGACGCTCACAAGCTTTGGCAAAA…
>novel.8134
GATATAGACAACAATGGGTATCTAGATGCGCACGATTTCCATTGTCTGGCGCTCCGGACGTGCGTGCTTGAAGGGAAGGGCGACTGCAGCTCCGCCCGTCTCCAGAAGTACCAGCACGTGATGCTCAATCTGTGGGAGGAGATCGCACAGCTGGCGGACTTCGACAAGGTGCCGGACTATGACGGCATCGTAACGGTAGACGAGTTTAAGCAGGCTGTTATGAACAGCTGCGTGGGTAGGAGGTACGAAGACTTCCCCCAGTCGATGCGAGCGTTCATCGAGACTAACTTCAGAATGATCGACATTAACTGTGACGGTGTGCTCGCCCTCGAAGAGTATAGATACGACTGCGTGCAGAGGATGGTCGTGGAGGATATCAAGGTTGTCGACGAAGCCTAC…
>novel.6512
TAGCACTGTTCAGAAAGATGTCTGACGTTCGTGGTTTACTTTTCTCGCAATTTCAGAACTAATTAATCATAGTAGTGTCATTAAAACCATTTTATTGTAATATTTATTATTATTTCAACATATGTAAACGCGATTACGTACACAAGACACAATGGTTAAAAAAAAGAGACAGAGCGACCCTGGAGAAAATGGAGACGAATCAACAGAGTCTTGCGAAGAGAACGTAAAATCCGCATGTCCTCACGTCGCGAAAGCAGTAGATCTGACTCGGCTAAAGAAAGCTATTAAAATCGGAGGATTTGAAAAAGAATGTTCAGAGTGCAAAAAAGTTGCAAAAACTGAGGTACTTGATCCAGATTTTGAAGAAGATTTGTCCTTGTGGATGTGTTTACGTTGTGG…
>novel.6513
GTAACGTACATCCCTAGTGTACCCACTGTGTAATTGTGTGTGATAATATTTATCAACTGTGAAAAAAATATGTAATTAAATTTATTATCAATCTTAACGAAGGTGTTCGAAAAAATGTCTTCTACAAATCTACTGGCGAAGGTTCGAAGTCACTTTGCTACCAATTACATGAATGCCGTCGATGAATGGTTGGAAGACTGTGTGGAATATTTAAGAGCAATACATGGCGATGACGTGAATAAAATACAGGAAGAAGCTAAACAGCAGTGGTTGCTAAATGATTTGGAGGAGGTGTGCACAGGCTCACTGCCAAAAAATATATCTCAAGAACATAATAAAATACTTAATGGAGTTTACCTACTACAAATAAAGTCTGTACAGGATATTGGCACCCCTGCT…
>novel.6510
NNNNNNGGCGTGGGAGCACGTGCTGCGCGCGGTGGGGGCGCTGTACCGGGGCCGCCTGCTGCCGCAGAGCATGGTGGAAGCCGAGGACTACCTGTCCCCGGACGGCAAGGTGTCGCTGCTGCCGGAGACCGCGCGGGGCCCGGAGTCCGGGCTGCTCTCCAGCCTCTACTCCTACATCGCGCTCGGCGAGACGGGTGAGGGCCTCCCCGCGCATGCGCGT
>novel.6511
AAAATCCTGAAACGTCAACACAATATGAACCAAGAATATAAATGTGACGGAATCTGATAATCAGATTGTGAATTTCCATTGAACTATTTATCTTATAAATTATTTAATAAACTATGTGTAAATAAGCGAGATATAATGCATTGTTTCCAATTATTTCGGAAATTACTCAAATAATTTTTTTTATTAATAAGTTGTTGATGTTGATGAGTTAAGTTTCATATTGATAAAACGATGTCGATGCCCGGGAATGGAATTTTCGTGGTCCAAGGGGAGATGGCGATGCTGGTCACAGCAATGCGACGGAGTACCAGATGGGTCTCGCATTCATTCCCTAATGAGGAATATGATATGTTAATGCGAACCTTCCAGGACCTAAAGACGATACTGTACCAAGTGGAT…
>novel.6516
CCACGAATAGGCGATACAGCATCCTGTGCCGGTGTGCTATTTTTTGGTGGTGAACTACTCTTCCCCGAATCGTTGACCACCGCCACTGGTTCCTCGCCACTTGTCATGGGAAATGATAGCGACTTACGTGATTGTGTTCTTAAGTCTAAATTTTGCGCGATCAGTTCGGGACTTATATTTTTACGAATCGACGCAAAGGTATCAACTTTATCTATATTTTTTGTAACCCTTAATTTTAGCTGATCGACGTGCCTATGATTCTCGGTTCCAAAACTAGATCGTACACAGTAATCACGACTACCTAATTGCTTGAGGATCGTCCCAGGTACCCATTTATCCAGACCTCGATAATCCCGATACCACACCTTAGTGCCCGGCTCGAGTTGTCGCTGCACACCC…
>novel.6517
TGGCAGTCGTCAGGAGGAGGCCGCGGGTTGAGCACGCTCGCTCCGGTCCAGCCGCGCGTCGCGTCGCGAGTTCAGTGCGCCCCTCTATAGTTTCACTTCTACTCCCTGTGTTGTGTTCGGATTAATCTCGGAAAAGATTTCAAAGAGGAGCTTCTGACGTCACTGAACATTAATATACCGCATGCAACCTTGAAGAACATATCTTCGATCTTGGGACCTAAGTTCTTCACCAAAGATGAGAACGACATGGAGCTTGGTGCTTTTGGCGCTTTTTGTCATCGTCTTAGCTGACTCGACTGAAGAACTCAAAACTTCAGTGGAGAATACAAGTACGTCTACGGACAGCTCTCAAGAAGATGTCGAGCCCAAAGAAGCCTGGATGCGAGCTCCGGGCGGAGG…
>novel.6514
GGATGGTTGGTTAGGCTGATTGACAACAAAAGACATTATTTTGCTAATGATTGTTGATTTAAATGAATATATTTAAATTAGTACCGTAAATCAAAAGCCTGTATTTAAGCTATACACCGTGGATAAAAAATATGAAGCGGCGAAATGCCGAACCTGGAAAGATCCGGCGCCCCATGAAGCGCACTAAAATTACCGAAGGAATGTACGGAAACTCCATGTTATATCTGAAGTTTGTAATGTTGTGGGCGACAGTAGTGATGGTAGACTACATGCTGGAGTTTAGATTCGAGTTCCTCTGGCCCTTCTGGATGATGCTGAGATCAGTTTATGACTCCTACAAGTACCAGGGTCTTGCATTTTCAATGTTCTTCATATGTGTAGCCTTAACTTCAGACATGA…
>novel.6515
ATTATTTTATGAATACGAACTATATCTTTTATCTCTTTAACATTTAAAATTACTAATGATTTAAATTACAAAATGCGTTGGAGTGAAGAGCAAACACATCAGTTCGTTAAAACATACTTAAAACATGAAAATCTCTGGAACCCGAAGCATGTCAACAATAGACACGCACAATATAGAATGAAATCATATAAACAAATACTTTCGGATTTCAAAGAACTCACCGGGATAGATATGAATGTCTCAGATTTAAAGATTAAAATAAAAAATCTGAGGTCGACATACACTCAAGAAGTAAACAAGATTAAACAACGTTCGAATCAGAACTTCAAGTACAAAACAAACCTAAAGTGGTTTCATGACTGGCACAAACGTACCCAACAGAATGCTGAAGTACAAAAT…
>novel.15081
TCCCACTCTACATGCTGTCTGATTGCCATTTCATCTAAAACTAAATTACACAACAATTTGTGTTTAGTGCAGGCAGTTTTAAGTTTTATCGCTTTTAATGATTCTTGCGTGAATCCAGGCTGAGCATCGATAGATTGGTACCACTTTTTTATGGTTCGAATATGAGGCAAAGCTGTTTGGAATTTTTTTCTTACATACGCGTACGCCTTTGGCGAATAAAAGTGAAGAGTAGTGGCAAAAATTCTTAAAGCAGGCGGATATTTCTGGTTAGTACTTTGACCCGATGAAACATTTCTTTCATAACGCTGGATAAGGTCGGTTACTCCAATGTTTTCTAATTGCGTAACGTGATCAGCACTAATGAAGTTTTTTTCATTAAGGTTTTTCAAAATGTCCTTT…
>novel.6519
GTTTCTCCAGAAATGTATTTTTTATCTATGATTCAGTTAGCTGCGATTATTTACTTAATTTAGGTGACAGTGACACGGTTTCAAAATTTCGAACATCAAAGAACCGGCAAATTACCAAAGTTATTAATAATGTTAGTTTTAAGTGTACTGATAGCTTTTTACGTGTTTAGTGATTTTTTTTATATTACGAACGCAATACCGAAGAATGAGCATGAAATAAAACTGTTTCAAACTAGTTACAATTTTGATGTTGATGTGACGGTTTTATTAAATGATGTTAACCGAACAGATAAAGAGATAGGATACAAGATAAAGGCGACCCTTGGGGTCACGCCTGTGTGGAAGAGTGATGACTCCGAGTTCCTTTTAAAATTTGATTTACGCAATCCAAAACTACAT…
>novel.8133
TTTGAATTCAATGTCTACTGAAAGAGTTAAGATTGTAAAAAGTTATTTCGACTCTTGGAAAAATTTATATAAGTAATTAACTATCTGTAAATAATAAACGTACGATGTGTGTTTGTATAGTGAAGAATGTAAATCTTGTGGTGGTTTTATTAATATGTTTAGCTCCAATAACAAGACAATATGATGTATCTGAAGAAACCCAATTAGAAGACGTTCCAAATGTCGATGAATCAGAATCATTACTCTCCAATGTTGTGTCAGACGTCAATAAAACTCTTACAAACCTTTACAACACAATGACACTAGCAAATGTCACTGCAGAAAATAAAACGCAGAATGTAAATGAAACTAGAAAACTCGTTAAATGTAAAGAGATTGTGTATGATGTCTCAGAAGAGG…
>novel.1157
ATGAGTGATCCTTCGCCGTTGGCCGGCATGTTGCCTTTTGACTCTATCTACGAGCAGCCAAAGCCAAGGTTCATTTTCAAAATGCCACGTGTAGTGCCCGATCAAAAAGCCAAATTCGAATCAGACGATCTCTTCAAAAGACTTAGCAGAGAAAGTTAGATACACTGGATACCGAGACCGGCCTCCCGAAGAACGCCAGATGCGATTCATGAGCGGTTGCCGCGAGGGACACACGGAGATAGCGTTTACCGGTACCGGCACAAACCTTCAGCTTGTCTTCGATCACTCACCCTACAACAACCGTGGCTGCGACTTTCAAAAGGAAAATGGAAAAGCTCACATCGTATCCCGATTCATCATGAACGGTGTTTGTGTAAGATGGAGAGGTTGGATCGATCT…
>novel.1156
TGACGACGATTTCTTTACGCCCGTAGCGAGCACTACATTGGCTGACATCTTTGGTAATAAAGAGCCTAATTTTGGAAACTCAGAAGACAAAACATTAAAATATACACCACCTAAACCACAAATTTCTCCAAAACCTGTTGATACTAAACAAACACAGTGTGTATATGCTTGTGCACTAACTGCATATGAATGGACTCAAAATGCATATGTATTAAAAGGGAAAGTTGGCTTTGCTATAATAAAGCAAACAATTGGAGAAATTCACAACATAGTGCTTTATGATTCTAACAAAACTACATTATCAAGTACAATAGTTTCAACAAAATTGCAAATAGTAGTAAATAACAATCATTTGGCTTTCTATGATAGTCTTCAGAAATACTGGTGCTTATATGCTAC…
>novel.1155
TGATTTTTTAGACTTTGAATTGTATCGATTGATTTTTCTATGAAGTCGATAATGAACTGTGCTTTGCTCTATGGATAAGCTTCGGTTAATCTATAATGTTTAATAGAAATTCATTGAGCAATATATAAATATAAATATGGTAATTTCAAAGCTTAAAAGAAATTGCCTCACTCTCTGTTTACTGGCTAATTAATTGGGATATGTTTTCAAGTATTGAAGTATTGAAGTTGAAATAGTATGTCCTTATCATGGCAACACACAATTATCAGTGTTAGTGTTGTAAACTAAAAGAAATAGTGAGAATAATTATTAAATATAATGCAATGAACCATGATTCAAAAGCAATACTTGATACTAAAAATTGTTTGTGATAGGAAACATATATATTTATTATTAATA…
>novel.1154
AAAAAGTCCATTGAAAAAATCTCAGTAAATGACCACCATTTTACTGCGATTATATTTCATCCCATATCATCTCATTTCATTAAATTTCATCCCAGCTGAATAATGTTTCAAATTAATCATCTTCATTTCATTTCACTCCATATTATCATTTTTCATAAAATTAAGAATATAAAGTAAAATAAGACATGACTTAAAGGTCTTAGGTACCAGGTCATAAAATCTCTTAAAAAAAAAAATGTTCACGCCTCACGGAAGGACAGCGAGTTTCTATTTCTCAACCTATGATTATCAGCAATATATCTTTTGGTTTTAATGTAAAAATTATCTATGAAATCAGTTGATAAACTTCGCAAAAGCGTCGAGACGCTATAAATGTCTTCTAACATCCATTAAAAATAC…
>novel.1153
TTGCACTATTATTTGATTGGTGTATACTTATGGTTGCCATGTGACTATAACATTGTTGTACCTTTGTCATTGGTCATATTGTTTCCAACAGGGCTCGATTAAACAGGACACGAAAAAATTTAACATTAAATTTAAATTCTCTAGCAAAAACTTTATTGAATGTTCGACAAAGAACTTAAAAATTATTTTAAATTTCTTCCTAGAAATTATGTATATTTCAAACTAGTAAACTATAACTGTAGTAAGCGCTAAAAAGTATAAATTTCTTTGAAGTAAAAAGAATGATGAAAATCCCCGGCATAAGACTGTCTTTAGTGGTTTTAGCAATTGCTGTTGTGTCAGTGGCGTCAAATATAGATCCCATTAAACGAGATGAAAAGAAATCAAAATCTGTTACGA…
>novel.1152
NNNNAAAAAAAAAAAAAAAAAGAAAAAAAAAAAAAAAAAAAAAAAAAAAAAAAACTGCAAAGGAAAATGGACTTACATCTAAGTTAAAAGTATTACGATTTGAGAAAAATAAACTAGGATTTGCCTCCTAACGGTATTCTGGTAAATCCAACCAAATGAAATAAATTAAAGAAACTAATTTCACATCTGTATGTATATGAGCGATAAATATTAACAGTATGCAGTATCCACCCGAAGAGGCATATACTCGCCTTATCAGTCACAATATGACTGTGCCTCAAAGAATAAAGGCAACAGGTGATATAATTGATGATGAAACAGCTCCCAATGGAATGGTTTCAGGTTGGGATTATGCTAATGAGAAATTTGACATGAAGGTACCAGAAAGGATCTTAGTTA…
>novel.1150
TTGCAATGCTGTTATTTCATAAAATATGTGATCGTTAAAAAATAAACTAATAATAAATTTACGAAAAAAATGTTCTACGTAAAGTGCGTTGTGCTAGATTGTGATTGTGTTTGAAATTTTGTTATGGTGTTGTGTGTATGTGATTGATGTAACAAACCAGTGTATAGCAAGATGGACGAATTGTCTAAGGGCATGACACAAACAGGAAGCGCCGCTACAACTGACAAAATTCAAGAAAATGATGATGGCGTAAAGCGTGATTTGGGGCATTCGTGCCAGTCATGCTAGCGTTGGTAGAACAACTACGGTCCTACCTCGGTGGAGGGAG
>novel.4489
AAACGAAAAAAGATAGAAATGATGGTTTAATTGTTTTTCCGGTTTTCCGTTCAAAATTAATGTTTAGAAATGATTCAGCTTCTTTACATTGTTGCAAGCCTACATTTATTACTTTGTCCATTCACTAAAGTAGAGGAAAGTTTTAATATTCAGGCTGTGCATGATATTTTATATCACCGACATAACCTTTCAGAGTACGACCACAATGAGTTCCCGGGAGTTGTGCCGCGAACATTTATTGGTCCGCTCATTATTTCGATGCTGTGTTCTCCAGCTGTTGGTGTTTTATTTCTTTCTGGGTTCAATAAATTTTGGGTCCAATACGCGGTTCGCTTGACCCTGGCACTGACAGTAATTGTAACATGGAGTAGACTAAGGAATGTGATACAGAAACAGTTT…
>novel.1159
TTTCATCCCAGTTGATTAATGTTTCAAATTAATCATCTTCATTTCATTTCACTCCATATTATCATTTTTCATAAAATTAAGAATATAAAGTAAAATAAGACATGACTTAAAGGTCTTAGTTACCAGGTCATAAAATCTCTTAAAAAAAAAATTAAACATGCGGACTTTTTGGCGGGAACGCGAGGAGTAAAGTTGTGTGATTTGTTTTATTTTGTCTATTTAGTGTTTCTTCGGGTTTAAATGTGTAATAATGGTGGTTTTAATTAACTGTTTAATATCTGTGAAAGTGCACAAATGTGGGAAAATGAAACAAAGCCGCTGGACGTAACTTCTCGGGATCCTCCAAAAAGTCCACTGAAAAAATCTTAGTAAATGACCACCATTTACTGAGATAATATT…
>novel.1158
TTTTAAATTTAGGGTTATTATTCATCATTCATAATCAATCACATACATCCTCACAGTCTCTACAGCATAACTGCCAAAATTTTCAGCATTGATGATTACACCTGATGAAACAGCTTGCACAATAATTTAAAGAATTAAATTTAAAATCTAGCTCAACAATGTAATTTAATAAGTTTAAAAATTGTTGTAGTCTTTTATGCTTTATTTTCATTTAATGTTGAATAAATCGATTACAATTAATGGCATAGTTAATAATGATACCAAGATATCTGCTTATGTTCTTTTAAGTAAATGTATCATTTAAGTGCAATCAAAAATAATAAAAATGTAGTTAAATTGAATACTTTGCATACCGTAGATAAAGTAAATAGGTTTACTATATAGGTACTTTCCCATTTA…
>novel.10561
ATGGCAAGCGGTGATGGAGAATTCGTAGATTCAGGCGACTCCGGCGTCGATAGAAGCTTAATAGCGTTGGGCGTGATATGCGGGGTGTTGGCCATCACTTGCGTTATGCTCATCACTAAAATCATGCAGCTGACGAAGAGACCAAGAATAAAGAAGCGTTTCATTGTGAACAAGAATGTAACACCAATGACGGCGCGCCCCGACCAGTGCGAGATAACCATCGAGAACTGTTGCAATATGAACATCTGTGAGACGGTCGATGACCCCTGGTCTCCTCGCCAGTAAATCTTAGGGGTCATTATGCTGTTTTACCGCCTTTGCACAATCTAAAGCCTTGTTTCGAACCGGGATCAACTATACGGCCTTCCCTTCTCGACGCAAAGCCAGGTAAAGAAGAAA…
>novel.10560
TTCGGTTTGACGCGGCAAACCGGCAGCTTTTGCCTTTAGTTTCGGTTTAACACGCAAGCGGTGCGGTCGCGTCTCGCGTTGCCTGCACGACATTGGCCTGAAACTCGTGCATAAATTTTTCAATATAAACGTGCATCCAAAGCTGAGAACGCATCGTTCGTTTAATAAAATGTTGAAGTTTCAATGGTTTTTCGTGGGCGCGCTGCTGGTGAACGCGGCCCGCGCGTTCTCCTGGGATTTTGTTGTATCAACAAAGGATCAGTTGGATTTTTATGTGAATAACACCAAAACAACAGAGCACATGAACGGCAGACAACCCACTGTCTTGGACTACGATAGCGTAAATGACAATATTTTATTTGTAGACGTGTATAGTAATTCCACGTACAGTTACCATTT…
>novel.10563
CAAAAGTTGCAAAAATAAGGCCCGAAAAAGCAATTTAACGGCCGGAATATCTTACTTTCGGTAAGTACATGAAGTATAAACTATATTGTAAGCTTTAAACTTATAAATAATATTAAACTTTGAACAAAATTACCGATTTTTAACCACCGCTACAAATGTTGGCCAAGGCTCGGCCAACACATGGACAAACTTTTGCTTAACAGCACAGTAAATGCATGGAGTAGATTTGTGTTGTAATAATTTTTTAAAATTTGTTAGCGGCACTTCAAAATTAGTTGGTTAAAATTGGTTAATGCTGCTTTTGTGTCTGTTTGTTGGACTCTCATTAGATACTTAGCTTTGCATTTTTATTTTAGCTTTCCTAGCAATCACGTGTGCTGAATGGATCTCGATTGTCGC…
>novel.6156
ATGCTAGGTCATACGCTTGCAGACTTTGCCCTGCGAAATTCCAATTGAAACAGTTTATTATGAAACACGTATTAGACGTTCACGAAGATGGACAGTCTATGATGCCACTCCACTGCGTACATTGCAGGGTAAGGTTTAAAGACAAAAATTTGTTAAAGAAACACATACGCGTCGGCGAATGCACCGTTAATATTTCTTGCGATTTGTGTGAAGAGAAATTCAGAAACATCCAATATTTTAATGATCATGCCGTTGCTGTACATGCCGGTACCCTTGATCAGTCTGAAACCTTGACCAAGTGTGTGGACGGTAGGCCAACCGACTGTCCCGTCTGTGGAAAGAAGAACACAAACTATCCTAGTTTGGTGAAACATTTGAAAATCATACACGGCGAAGATA…
>novel.10565
TAAGTTTTCATTCTTTATATTAACATGAAAAACATAACTTTGTCATAAATAAAGTATTCCGTTCAGAAATAGTTACGTGACGACGAAGCAATTATAAATTTATCTACACATTACATACCATTTACACGATGACACGATTTTTGAAACAAAAAAAAACTTCAATACGCAATGAACTGATTATGCATTCAATTTTGACACCTATCTACGCGACAGAAGAACTGTTTCAGTCTATCACTTTTTTTTTATAATATTATTTTAGCCTAATCCTATCTGATGATTTACTTGTTTAAGGTACGTGTTCGGTTCTCTCCGGTGACTAAATTGTATTTTGATATTGAAAAATTTGCCCCTAACCTAACAAAATAAAACAATTTAAATGTCTGTTACTTTCATTACTAT…
>novel.15044
TTAACTATCAGTAGCGCTTTTCATTTGTTGAACATTCAAAATCGAGGTCTGAACACAGAACACTGGAAAGTGGTGAGTGTTAGGCCTGAAACGTTTGGTCAAACTATAACATTCACTCTGGATCATGATTCCGCTGAGGTCTTACGAAGTCTAAACGGTCGCATCACACTTGGCTTCGAGAAGATCAAAATTGAAATAGAGAGTAATGTCAGTGAAACTCCAGATGACCCCGTACCAGGACCTTCGGGAATCACTCCAAAGCGTCGAAGAACGGAAAATCTGTAATAGACAAATATTTAAAAAGAATTTACATTACAATCCGAAAATTCAACGTGTTTTCTGTTTGTACTAACTAATACCAATTCAAAATTGTTAAACAAAAAATGGGATATCATGAGT…
>novel.15047
ACAGGAATTCCACGTGGCGTACGTGTTCGTGAAGATGGGAAACTCACCTCGCCCTGAACTCTGGGTGCTTGAGAAATCGACTGACTACGGAAAAACATTTAAGCCTTGGCAGTATTTCTCTGATTCTCCACAAGATTGCGAGAGATACTTCGGTAAGGAAAGCCTGCAGCCAATTACGAAAGACGATTCTGTAATTTGCAGCACTGAATACTCGAAAATTGTACCCCTCGAGGATGGTGAGATACCTATATCTTTATTGAACGATCGCCCTTCGTCGAATATGTACTTCAATTCGTCGGTGCTGCAAGAGTGGACGAGAGCAACCAACGTGAGGCTGCGACTGCTCCGGACCAAGAACTTGCTGGGACATCTTATGTCTGTGGCTCGACAAGATCCTAC…
>novel.15046
GACTGCGAGTGCAATACGGTCGGCTCGGTGTCGTACGTTTGCGACAAGCTGACTGGGGACTGCACGTGCAAGAGCAAGTACAGCGGCAGGACATGCAACCAGTGCCAGGCCGGCTACTACAACTATCCCACTTGCAAACCTTGCAACTGCGATACCAGCGGAACTGAACCCAGCATTTGCGATGACGTCAGTGGACAGTGTATCTGCAAAGCCGGCTTCGGAGGACCTAGATGCGACCAGTGTTTGTCAGGGTATTACATGCAAGTGCTCGGTCGGGAGCGACAATGCGTGCCCTGTAATTGCGACCCAACAGGCTCCACGTCAACCAGTTGCTCAGCTGACGGGAAATGCAACTGCTTGACCAACTTCGGTGGCGCTCAGTGTGACCAGTGCTCTCCT…
>novel.10569
CAATTTAAATGGTTGGAAATGCTTCCGTTGGGAACAAGACAGTCTGTCTTAGTATCTTATGTAGACAGTTGTATTAAGTTTTATATGCAGCTCTCTGATAAGATAGATGAATTAAAACTTGTTATGGCAGCAGTAAAAGTACACTGTGAGAATAGTTCGTCACCTGGAGAGCTCCCGGTTGGTGCAGCATGTTGTGCACGGTTTCCTGATGATGATGCGTGGTACCGAGCCACAGTGAGGCACACTGAAGGAAATAAAGTAGTTGTTGCATATGTAGACTATGGCAATGAACAAGAAGTTGATGTGTCCGACCTTAGGACAATTACACCTGAACTGGTGAAACTACCTGCACAGGCCATGAAATGTGCACTCAAGGGTTTTGAAAACAGGCCTTTGGAA…
>novel.15048
CACGCGGGCAACATGGCGCCCGTTCCTGCGCTCCTGTTTCTATTATTCTTCCTCCACGTGACTCGATCCGAGATCCTGACCCCGCCGTACTTTAATTTGGCTCAGGGGAAGAAGATTGTGGCCACGGCGACATGCGGAGACGAGGGACCCGAGTGGTACTGCAAGTTGGTCGGCGTTATTGCAGATCACGACGAGCGCGTGATACAGGGACAGGTTTGCGACATTTGTGATGCGAACAACGAAGCCAAGAAGCATCCCCCGGAGTACGCGGTTGACGACCGTCGGACCTGGTGGCAGT
>novel.14183
CAAATTCCCGTGGCCAAAATTGTTTTTGTGTTGCCAATTTATGCGCGTGCGCTTATCTTGTCCTTGGAGAAGTGACCGGCGGCCGCGCTCCCAGCCGCGAGCCGAAACCTCCCTCCCCGCGCCTCTCCACTGAGGGACGGCTAGCAATGTGCCGGAACATCCTCCGGGGCGTTGGAAGCTGTCGCTTCCAATGAATACGCTGCTGGATCCAGTAATGGACATAAATACCGAGTGCCACGCCGGTACGTGCCCGTAGTAGTCCGGACGTCCGCCGCCCGAGCAACTCCGTCCTCTCCCGGGAACAGAGCAGTGATTCGTCCCACCTTCCAGTGCATGGGAGGAGCGTTTTCTTCTTTTAGGAGTACCAAGTCCCCCAATTGCAGCGATGTGCCAGGAGTT…
>novel.14181
GTTTGACTTGTCAGCGTGCGAAGATAACCAGACACGTTGCCTCACCTTTAGGTACGCACGTTTTACCTTCAGCGCGTTTCAGACATGTTCATTTAGATCTGATCGGTCCACTACCGCCCGCTGGCGAATATCGGTATTGCCTCACAGCCGTCGATCGCTTCACACGATGGCCGGAAGCAGTGCCTATTACTGACATCACCGCTGAAACAGTAGCCAAAGCGTTCATCTCCTGTTGGGTGGCGCGATACGGTTGTCCTACCGAGATCGTTACCGATCGAGGCGGACAATTCCAG
>novel.6157
GATAATTAAGGTCTTGTGAAATATATAATGTAAAATATATTATGTACTATCATACTTACGACTACACTCTTATTAATATAATAAAGACTTTTCAACGAAGTCGATAAATTTTAAAACAAAGCTATCCTCGCTTGATATTCAAACCACAATTTTATTTATTTCTTTAAAATGATATCAACTTTTGCGTAAGCTTAAAACTTGGCGCCTCCATGTTCGGCTTTCATGGAAAAAGCCTGAATGCCAAAGAAAATGTGTACGCCGGAAGTTTAAGTTTTAGTTAAATGCCAATATAGGAATATGAGCATTATACGGCCCTTCTATAATTGAATGCTCATCGTAGCTCATGGACTAATATCAGAGACAAAGCCAAGCAGTTGTCGACTAAGTCAGGTAGTTTGA…
>novel.14180
GAAAAACGTCATGTCTGTGAAGTGTGCGAAAAACGCTTTACACGAATTGCTGATTTAAAAACACACATTAGAATACATACTGCGGAAAAACCTTACATTTGTGAAATATGTAGAAAAGGTTTTTCTCAAATTAGTAGTTTAAAATCTCATATTAGAATACATACTGGAGAAAAACCGTACATTTGTGAAGTGTGTAGAAAAGGTTTTACCCACATTCATCATTTAAAATCTCATCTAAGAATACACACTGGAGACAAACCGTACATTTGTGAACTGTGTCAGAAGTGCTATGCACGAATTGATACTTTGAAAAAACACAAGAGAACACATACTGCAGAGAAACCTTATGTTTGTGAAGTGTGCGAAAGACGCTTTACACAAATTGGTGAATTAAAAACA…
>novel.14187
TTTTTAGGCGCGAAACATATCTATTATATAAAAAAAATATGTACGTTTTGTTTTTACACCATTAAAGTCTTTTTTTCTCCTACCTACGCCGAAAGTTCGGTTTTCCTCCCGCTGTACAGGGAAGAAAGTGTAACTTTTCCTCCCTGGGTACTGACAAGTGCGCATGCGCGTTAGTGTCTACGTCTGCTCTCACGCACCTAAAATTCTCCGCCATTGTTGTGCTCGGGTAATTTGCAATATTGTGTTTAGTGTAAAAGTGAAATAAACAAAAGGCAATAAAATTTAATAGTGAAGTATTAAACAAAGATGAGTTCATCAGACAGTTCTTATTCAATTAGTAGTAGTTTATTTAAAAATAAAAAAAACAGTTAAATTGTTTTTTTATGAGTATAGGGGCTC…
>novel.14186
CAGGACGGCTGCTGACCGGTAGTCGTCTCCGCGAGCCGTCACCAGCGTGTCGTCAGCGTAGCAAACCACTTCGACGCCAGGCAGGTTAGCCCCGCGGAGGACCCAGTCAAAGCCTATATTCCAAAGGAGTGGACCCAGTACCGACCCTTGTGGAACCCCACGCGACACTGTTTTTCGTCCCCACCCACTCCGCTCGGGGAAGATCGCCGCCCGCCCTGAGAGATAATCCTCAATCAAATTACGGAGACCGGTGGGGACGCGGTGAAACCGTAATGACTCCACGATCGTGCTCCAGGGGATCGTGTTGAAAGCGTTGGCAATATCAATCGATACAGCCAACAGTACACCTCCCCCAGAGCACGCCTGGTCGGAAAGATCGCGGACCCGTAAGACCGCGTC…
>novel.14820
TTTTTCTCTATGGTTCAAAATGGCTGATCGAATTATGACAACTTTCAATTTATTATTGCATTACGTGTCCTGTATTGTCGCATTTTGTTTTTATTATTACCTATGTTCTTAGTATGTTATCATTAAATTTTCACATTCACTTTAGCTTATAATTTTAGCTTTACGTAAATCGATGTCTTATGTACTTGTCAAATTTCATTACACTTTGGATCTCGCTCAAAATTATATGTTTTACGTTTTAAAAAAAAAAAATCTTCTCGGAATAGGTTTTAGCGGGTAGTGCTTAAAATACGACGATTTTGAAAGATGTTAATGAAGTACCTACCCATAATTTTTAGACGTATTATTTTGGCGTAACAGGGAACCGGACGTGTTTTATTTTTCATACAAACTAATACT…
>novel.9581
GAGGAGTAGTATTCGTTCATTTGTAATTTCGTAAAAATATATTATTCAGACAAAGTTAACTGTGTTAAGTGTTAATAAAACAAATTATAAAACAATTCTATATGTCTTATTATATATTTCCAATATAAGATAAAGCGCAATAATGACGCATTTACAATATATGCCGGGTGACCCGAGACTTGTAGATCAATTAGTTTACGAGTTAAAATCTAAAGGAATATTCGATCAGTTTCGGAAAGACTGCATTGCTGATGTAGACACAAGACCAGCATACCAAAATCTTCGTCAACGAGTTGAGAGTTCTGTATCTTCATTCTTATCGCGTCAATGCTGGAAACCCGATCTGAACAAGAATCAACTTAGAGAGAAGTTGAGGAAACATATCTTGGATGGCAATTA…
>novel.6074
ATGGTGTTAAGCCGACAACTGTTTTTGAGTAAGCGTCTAGTTGTCGAAGACAAGGTTTTCGATGGCGGTATTTTAGTCAATAGCTATGGTGTTATCGAAAGAGTTCTTGAAAGAAAAGAAGTTAGTCGACTTTTGGACGAAAGTGGTGAAAATATTAAGGTAGTGGACGGTGGTGATTTAGCGCTGATAGCGGGCATCGTTGATTCGCACGTCCATATTAACGAGCCGGGTCGAACCGCTTGGGAGGGATTCCAAACGGCAACTAAGGCTGCAGCTGCTGGTGGGATTACCACGATAATCGATATGCCCTTGAATTCGATACCGCCAACTACCTCGTTGGAAAACTTGAAAATTAAAGCAACAGCCGCTAAAGGAAATGTATTTGTTGATGTAGGATTC…
>novel.6292
CCGCTGTCTACTAATTACAATGTTTAATACACAAAAAAACTAACCAACATTTAAGTACTTCATTTAATAACAATCTACTGGTATATATAATTTATAACGTGAACGCTTAACAACTAGGTACAATAATATGTTATAATCGCAAAGGAAGTGCAATCGAATTAAGGTTTTTGAATCTATACTTAATATTATAAAGCTGAAGAGTTTGTTTGTTTGAACGCGCTAATCTCAGGAACTACTTGGTCCGATTTGAAAAATTATTTCAGTGTTAGATAGCCCATTTATTGAGGAAGGCTATAGGCTATATAACATTACGGTAAGACCAATACACGTGAGCACTATAAAAATGTATCAAAATAGGAGTTTAAATAGCTGCTTAACATTATATAATTCAAAAATATT…
>novel.14534
CCCCAATTAGTAAAATAATAATAAAAAAAAATCTTGTTTTAATTCAGGTTAATATATTTACTATTTTAAATAATGTAATAATATGGAAAAATTAGTGCAATTTCTACATCAAAAATTAAAAAAATAATTGTAATTAAGAAAAAATGTAATGAAAAAGGAATTCGTGATATTGATTTTGGATCAAACCCACATTCAAATGGTGAACATTTTTCTCGGTCTATAAATGATTTTTTTGATAAAATTATAGATATTATTATTATTAAATTAGATAAAAAAAAAAAAAAAATAGTAATTGATATAATTATTATAATTATTTATATTAAAAATAATTAAACTTTTTGATTGGAAGTCAAATATACTATATATATTATATAAATAATTAATTTCCTCATCAATAAA…
>novel.13919
ATTAGTTTAAGTTTCATTTAACTGGTAAGTGTATTTTTTATGTCAATGTCGTCCTCGGTGGGCGAAAATGTCCCGCCGGACAGAGGGAGGTCTTCTTTAGATTCAGAGATGGACGATCTTTCTCTAATACTTAATTCTCCTGTAAAAGCTTCACAAAAACGCCCTGCGGAAGACGTATTAAGCGTCCCAGAAAAAAGATCAGCTCCACATTTACCGGCAGCTGCCTCTAATCAACATACCTACACCCGGCCAGGTTTTGATAACAATTCAGTTCTTAATTACTCTGAAACTGACTCTGGCCCTTTTGTTGTCCATGTATCTCGTTCAGATGGTGACTTTGCCCCAGTTTCGAACCACACCCGTACCCTTAAAATTGCTCAAATTATTTACAATGGTAAG…
>novel.13918
TTTTTTTGCTGGCAGCACTGACCGCTACTTGTCAATATTATTGTGCTCTCCCAATTATTATTTAAATTTAAATATTTATAAGTTTTGTATTGTGCTTAAAATCATATAAAACGTATATCTAAGTGATACTATAAGTTTATTACTACGTAAAACATTGAATTAGTGCATTTTACTGCATAATTGTAATTTTTATTTTATTTTACGAGGGTACTATCAATTATTTTATACAAATCCAAAATGATGACCAGAGGTACCAAAGCTCGTCAAGTTGATGACCAACTTCAAGTGGCTCTTCAGCAACTAAAAACATCACGGGAACAGTGTCAACAACTACTAAAAGAGAGAGAAGACAACGAAGTCGAAACACTCCAG
>novel.6076
CAAAAATCAAATAAATATCAACAACGTGGTGTCTACAATAATGTATTATTTGCACTAGGTCTATGATTATTTGTCCAATAACTACATAATAATAAGTTAATAAATATGATTTGTTAAACTACCGCGAAACTCACAATAATGCATTATAAATTGCAGTGGTGTTTTAAAATTAAGAAGTTCCTGGTCTGCTTTGAGTAGTTCTCTATTCACGTTCTCACTACCATTTAGGTATTTAGTTCATAATTGAAATAATTGTAAGTACCATGTAATTATGACTGAAGAAAATGAAAAAAACGTCGAAAATTCTTCATCTGCTAAAACTGTAAAGTTCGAGGAATTATTTCCTCAGATTACTCTTTTTGACATATCTATAGACACTGGATTGCAAGATAATGAAGG…
>novel.14943
GTACTATCTACAAAAAAAAAAAATTGAGAACTTCCAAATCTACGGACTCTAAAGGAAAGTTTAGCTCAGTTGATGTTTAAGAATTACGGTACTTATACCCGAAGTACGGGTTATTACGGTTATGCTTTAGTTATGCTGCTCTGTTCAGAGAATAACACAATAATATGGAATGCACAGATAATACGGACGGAATGTATAGAACATAATTCAGCATGAAAATTCAATATCCAAAACAATAAACAACTTTACTACAAGCGGACTTGAGTGAAGGGAGCGTACGTAATATGTACATATACAAATATCACACCAATAACAGAAAACATTAAAGTGTAGTTCTCACTTTCTCAGTACAGCTGAAGTAACTGTAGTGTTTGAACGTCTAAAATTTTATTTTAATAT…
>novel.13911
CACGACTCTTGCTAGGGTTCGTGTTAGCAACATCGTCAGGTTTGAGCCCCGTGAGCTCACCTACTAAAGTTAAGGCTACGCTGAAATAGCCGCTAGGGCTATCAGCTTAGGTAGGAAAAAAAAAAAAAAAAAAAAAAAAAAAAAAAAAAATTTTCGGAGGCTCATTCGTCGTTCGTCGCGCAACGCGTTAAAGTCTGCTGCTACTACTAATACAAAACACAAACCGAGAAGTTCGTCAAGATGACCGGTCGCGGTAAAGGAGGCAAAGGTCTTGGAAAGGGGGGCGCTAAACGTCACAGGAAGGTGTTGCGTGATAACATCCAGGGCATCACGAAACCGGCTATCCGTCGTTTGGCTCGCAGAGGTGGAGTGAAACGTATCTCCGGTCTTATATACGAA…
>novel.6071
CGCCAATTGAAACGCGTGTCCGCTGCTCGAGCCCAATCTGCACTTGCCCCTTCGACACTGATATTTTGAATATCGTATTTATGATTTGAAGTGTTGTGTGACAATGAACCGCATAGTGCATATCGTAGTTTTAGGTGTACTACTATTGACGTGCTGTATAGCCGACGAAGTTATTGAAACAGTAGAAGTCATTGTGGGACACAGCGCAGAGCTTCCTTGCAATGTCACAGCCAAGAACGAGAATGACAGACTAAGCATATTGGCCTGGTATCGTAATGAATCTGCGGTGGCTTTCTATAGTCGCGACCTCCGTGACGGTGCAGAAAACAGCAACCCATCTCCCGACAGTCGATACCGACTTGTTACTTCAGACTCTGAAGTCATGGATAAGCTGCAGAT…
>novel.13913
TTCATGGCTTTTTATGGGGGACGCGGGAGGAGTGTTTCTATAGGATAGTACGCGTGCTTCTAACTACTATTAACTTGTTAATCCATGACATAAAGTTTGTTTGTTATTATTAACGGGATATGGTTTTCGTTTGCAAAATATTGTAATTAACATCAGTCAAAGATAATAACGAAATGATAAAAATAGCCTTCTGTCGTAATGATATTCAGGCTGAAATCGAGAGGATATTCGACCTGGCGCGGACCCTGCAGCTGGTGGTGCTGGACTGCGACACCATCAACCACCCGTCGCAACTGGCCAAGACCTCACTAGCGCCCACCATTGTCTACTTAAAGATCACCAGCCCCAAGGTGAGAAGAT
>novel.13912
GAAAGAAAGTGAGAGAGTAGGGCTGGCAATGAGATCCGGAAAAAACTAGGGTGATGACAAACGGGTACAAACATACAATAGATCTAGGAAACACTGAAATCAACTATACAGACGAGTACGTATATCTAGGGCAGCTCATAACTCAAAAAGATCCTATGCAGAAGGAAGTGGACAGAAGAATTACAAATGGCTGGAAGACATACTGGAGTCTAAGAGAGGCTATGAAAGATAAAAAGCTCCATATAAACCTAAAAAGCAAACTTTTTAACACCTGCGTACTACCTGTCCTTACATACGGGTGTCAGTCATGGTCCTTAAATCAGGTCACCTCAAACAAACTAGCAACCTGCCAGTATGCAATGGAAAGGAGTATGCTAAACATTAAAAAGTCCGACAGAG…
>novel.13915
TTGCCTTGAAAAAGGCAGTTGGTAAGGGTGGGTTCGCGGTTACAAAACTTTAGCGCACAAAAATGGACCTCGATACGCAGATCGCAAGCGACCAACGGATCGGCACGTCCGCACTACCGAATTGTACGCACGATGTATTCACGGTCACTACACTGTCGAGCACAACTGTGAGTTCAGAGACGCAGCTCGCAAGCGGGCCACGGATCGGAAAGCACGTCCGCGCACGACCGAGTCGTGAGCGAGAATGAA
>novel.13914
TCTTTAATTTAATTTAGATGTAGGTTTCTTTAGTAATTTCTTTAGTTTTCATTATCATTTTAACTTAGTGGAAAATCCAATAACTTGTATTTTGGTGGGCGGTATGTGCCGTCTTCGCGGCAAATTTTAAATCTGACATTTTACAACGCCAATCGATCTCCACGTTCGGATCCATCAAATGACAGCGAAGCTACATCGCATGCACACACACATCGATTACGAACGGGAGCCGAGCAACACGCAACCGAATCTAGAACATTTAAACTTAACCGAAATCGACGACCGCGGGTGAAGTTCAATTATAATTCATTAACAAAGGCCTAGTGATTCTAGAACAGTGCACGCGTCCAGGAGCTCCAGTGCCAGTCCCAGGTGCGTATGTGCATTTACACAATTTGT…
>novel.13917
TGCCGCTTTATCGAAGTGGCGCATTGACGCCGACTGCATATACTTACTGGTGGACTCTAAGTCCAGGTCGTCATGGAGGTCGACGTTCCTGACGAACCACGGGGCTCCGACGGCTATCCTGCAAAAACGGGATTGAATGACTTGGAATGATTTTAAGTGTATGCGGGCCGCGTGAGCGAACACTACACTTGCATAGGTCATGACGGGGCGTATGCAAGTTTTGTAGAGTGTCACCTTATTTCTAAGGGAC
>novel.13916
TGCGGAGGCACTCGCTGCCGATTACTGGTGGCGTAGCGACCTCCGCTCTAGGGGGGAAGGGCGCCCCGGCGAAGGAGTAGTTCGAGCGCGGAGGCTCCACTCTCGGCGGTCCGTGCTGGAGGCGTGGTCTCGCCGCTTGGCGGACCCGTCGGCCGGCCTCCGTACCGTCGAGGCGGTCCGCCCGGTTCTCGCGGACTGGGTGGGCCGCGACCGCGGATGTCTCACCTTCCGGCTGACGCAAATGCTT
>novel.9582
AAAAAAATTGCGTCTTGCGTCAATTTTAAAATGTACCGTAACAGAAAAAACTGTGATGCATATCGTGAAAAAATGACGGTTACAGGAGAAACGCTTGAAAACGATGAACAAATAATAGATAGTTTAACAAAACGCGAAATTGAGGAGTACATTGGAGAAGCTAACCTTGCATCAGAAACCCTAGCGAAGCTCAACATACGCATTGACACATTACCCCAAAAATACCAACAGCTACTCGACAAACTGGCAGCAAGCCAATCATCACTTGGTATAAACCAATTAGATCACGTCTCCATATCCTTAGAGCAAACGAAAGACATTACAGAGAATCTAGAAGATGACTATGAGATTCTGAAACTTAAACACAAAGATCTAGAATTACAGAGACGGATCGAGAAG…
>novel.6073
CTTCAAAGACAGCCGTTTGTGTTTATAGCTTAACTTATGAAACACAAAATGTTTCACTAACTTTTATGATTTAACAGCGTTTATTAGTTAAATTTTTGCTAAAAAAATCATTCATAGTCTGCGAACAAACAGATATATGTTAGGAAAAGGTTCTACGGAGGTGCCTACAAAATGCAGCTAGAATCTTTGGAGCTGGCTGGCTGTACGCTTGACCGGTACATTAGCTTTGATAATTCGCGCCCTTCCTTTTTGGAGTTAACTGGCATTGCAGCACAACGGAGTCCAACATGCAGTGGGTTAAATGCTGGCGATTACCGCAACCTTGCTGCTCTCCTGAACCATCCTAACTTGTCCCAGTTGAAAATTCTCAACAAAGTGCCTCTGCCACCAGAGATTATG…
>novel.7110
GACAGTTTAGTTTTATCATTTAGTAGGAGTGCATGTGTTGTGATGTTTATTTTTAAACTTTTATTTTCGTTATATTGGTAGTCGCATTTTAGGGTTTTGATATTAATTAATTTGTGTTAAGTTTTTAATCTTAAATTAAACATGCATTAATGTTTACTATTAGTTCTTTGTGGTTACTTTGTTGTTCTTTAATTTCAACATAATGACGGTGGGAGTTTGGAGTCGACACGGCGCTGCGAGCCTGGCAGGCTGCTTCATATTCCTGACGTATACGCTGGCGACAACTCCTGGTAGCTTCGCAGCGGCGCCCGTCGGACCTTCCGATCGACCAGAGGCCTACTTCAACGGCAGCTCTTATATCAGACTATCCAGGCCCATTTCCTTGAAGCAACTTGTTGG…
>novel.6072
NNNNNCCCCCCGCCGCCGCACATGCAGCGCCTGGACGACGAGCTGCTCGAGATCACGCAGCTGTATGAGGAGTACGCGGACCGCTACAACCTGTGGGAGTGCAAGCTGGCCATCGTGCAGTGCTCGGGGCACAACGACGCGCTGCTGGTCGAGAACATCTGGAGCAACATTCTGGCGGAGGCGGAGGCGGCCGCCAGCGCCCTGCCCGCGCCCGACGAGAGGCTGGCCTCGGTGCTCAGTAAAATCACCACTCTGGGACGCGAATATGTCAACACCGGACATTGTTTCCCCTTGTATTTCATTGCACGCCAGTTAGAAATAATGAGTTGTAAACTTCGAGCGGATCAGAGCATGGTGTTCAAAGCGATTCTAAGTATCGGAGTCTCGCTTGAACAAGTA…
>novel.7441
TACATTTCATCATTGTTATTGTTTATTATAAAAATGAGATTCGAATTACCTGTGCTGCGAAGATGCTGCTTTTGTTTACCCCTCAGAAGAGGTTTGCTTGCTTGGGGTTATTTCAAATTGCTCGCAATCGTAGTGGAAGTATATTTCACGATAACGGTGCTGTACCTGCTGTTTGTAGGGCTGGCGATGTTCATTGGTTTTCATTTAATACTTATCACTTTACCGCTTATTTTACTGACGTTGTTATGCGTCGACTTCATTTTCACTGTGATATTTTTGATCGCCGCTCATAAGAAAAAGCATACGTTGATGGAAGTTTATTATTATTACCTAATTATTCTAGTTTCAATCATCATCGTCTTGTCGGTACTCATGTCTTCATTGCTATTAAGCGCCCGT…
>novel.9379
GTGCGCCTCGACGACAACCTTCGCGCCGTTTACACGTAACATAGTGCAAACTCTACATCAGTGAAGTGAAGTGTTAATGGATGCGGTTTATGGATAACAGTGTACTTTGCATTTAGCAGCAGTAGATTTGTCTATTCATGAGGGTGTAACAGTAACATCGAGATGCGACATGCGCGCTCTGTGTTCGGTTCGCGGGCCGTTAGGCGGAGACACTCGCGCTCTAGGCGCGGGTGCTCGGTTTCTGTCCCTCCGCATGCCCGGTCAAGCACAGCCTCTTCACTTCGTTGTGGAAGCAAAATCAAGAGTCAAAGAGTTAAAAGCATTGGTCAACGGACATGTCCAGCTACGAGGCATGACCGATACGGATTTTTTCGGATTAGCTGTATTACAAAACGGCGA…
>novel.7112
CAAAAATGGCAGCCTTCATGTCGTAAGCTTTTCTTTTCTCTTCATGAAAAGTTTATTACTAATCAACGTATGATTTATAATGCCATTTGAATATTTTTTTACTGACATCGTTTCAAACAATCAAAAGTAAACATCGAAAGTTAGTAGTCATGCACTACATACTTACATAGTGCCAGAAGTATAAATCTCGATGTGTCTACGGGGTTGAAAGGATTGAAACCGACACACAGCTGTAGTTGAGTTATAGTAAGTGTAACAAAGAAACGATGAGTGCGAGTAGCGTGGCGCTGGAGCGCGAGCTGGCAGGCACGCGACGCTTGCTGTGGGGGGACCACGTCAAAGAAGATGTTTTCCGACGTTGGGCGCAAGGTTTTCAATTCAGTCCTGATGAACCCAGCG…
>novel.9373
TGGCACGGCACTTTCATCTCGTGCTCCGCAGTGATACCACGAAGAGTTTTATAAAAGAAAAACAAATATAAAAAAAATATATCACTCGGTAAAAAAAAAGTTAATGGTGTGCTATTAAGAGTGTAAAAGATGAAGTGGTTATTTTATTTAATAGTTCTGGTATACATGTTGTATAGAGCAGTATACGCAAAGGAAACAAATCGCGTGACGGTGGATAAGATAGATTACTATCGGAAGTCGCCATTTTGGAAAGCTGGCAGTCGCCATTCCATTAATTGCAAAGGTTCGAGTAAAAGTCAAAAGATTGAATGGACAGACCCAGCTGGTAAAGCTATAAAGCAGATACCATCAAATAGAGTATATGCCTTGGAGCATTCCGTGCCGTCGCCCGCAGGTCGC…
>novel.7447
CTGGAATAATAACCAAAGAAAGACGTTTAGTTCACAGATTAAAGTGAATTTCATTGTTGTAGTATTGTACCACTTAGTATTTTAAATTTAAAGTGTACCTTTTGATACATTGCTTGAACTCTTATTCATACACTAAAATTTATAAATATATTTTTTAGCAAGGAATTTAATTTAGCTATTATGGCTTGGCATGAGCATCTCATAAGTATACAGTGTTGCTGTCGAACTTGTTTATCTGACATAGCAGAAAAAACATGTTATAATATTTTTTCTGAAACTGAAGAATCTAAAGCTATAAGGGATATTTTGCTATGCTGTACGTCAATAAAGCTAAAAGCAGATGATCCTTTGCCAAAAATGCTATGTGAATCATGTTATAATGAAATCATGAATTTTAAT…
>novel.9371
TCTTAAATCAGTTTACTTGTACCGGCGGAGATTCTTGCACGTACTCCGTGCACACGAAAAGGCGCGAATTTCAAAATGTTAAATCTGGAAACAGTATTTTCCAATCCGATACTAAAACAAAGTAATAATTTGTTGAAAGTGCGAATATGTTTTTATAGTATATCTTACGTGCATTTAGTGGTCGTCGCCAGTTTATTGTTAACAATAGACTTTAGTAAATCGGAAGATCCAAATATTAGATTGTATCAGCAAACGAGATGGAAATTAATTACGGCCTGGTTCAATCTTTTCACCATGGTATATTTCCCGACGTGCATTTACTGTGATTGGCGAGATCTAAGAGGCGAAGCACACTGGAGGCACGTCAAGATCCTGAATCAATTTCGAGACTTGTGTTTC…
>novel.9370
GTTCGTCCGCACTCCGCAAGTCCGCAGTCGGCCGTGGCGCGTTCTCGGTAACGCACGTAGCGTCATGTTTCGAGCGGTTTCTGATGTTTGGAAGCGATATTGGTGGGGAACAGGTATTCTACCGGACAGATCAAACAAAATCGATGACATTTATTTAAGATTTTACAATGGGCGGAACGTGGAAGAATATGTGGATTTCCCTCTCAACCAAGCGGAAAGAATATTTGATGTCACTGGTTTTAGAAAGGATAAACCGGTTGTTTTATATGTGCACGGATTCATTGAAATAGCACAACAAGAGAGCATACGGGAGGTCGTGAATGCGTACTTAGAGGCGAAACCCGAGACCAACGTAGTGCTACTGGACTGGTCGAATATGTCACATGGGTCATATTTAGT…
>novel.9377
TGCAGCTCGTGGAACTAGTCGCAGTCGTCTTTTAAAGACGGCGAGGGGCGAGCGCGCGCGCCGCTTAACCACGAGTTGATAGTAATCATTTTCTAATAGTTATAAAACAATGAACATCGAGATGGGAAGTGCGTCCCAGGAATGCGGACGAGTAAAGGCTATTACTTTTTTGGATTTGGGATACAAAACCACAAATGCGCAAGTTTCAGGATTTCCGCTATGTTTCAATCGTAAATCCAGTACAACCTTAACTATTATTAATGGAGCCTGTGGAGTGATAAGGCCAGGACGCCTAACCTTCATTCTTGGACCCTCCGGTGCTGGAAAAACCACTCTTCTCAAAATAATAGCCAAACGAAAAAGATCCGGAGTAACGGGTTCCGTTTTTGGTGCCAACCG…
>novel.9376
GGAGGAATAGCACCTTAGACTACCAACGAATAGGAAGAGAGAAAAAAAAGAAGATTACTTCAATTTTTGTTTTGATATTGAAACCGCTACGTATGGATAATTAGTAGCAGTGTTTATACATACTTAGCGTATTTTATATTAATTTGTCTTTACAGCAGATTTGACATAGTTTGGTGAATCATTCTGGATTTTTAAATCATATCGTATCATATAAATTCATTACTACATTAGTCAAGTGCCGTAAGAGTTTAAGACAATTAAAACATTTGAACTCCGATAGATTTTTGTAAATGATAATAGAATTATTGCAGAAGATGAAAATTACATTTGTTGGTTATTCATTGACTTTTTGTTTTAGATAGTTGACTGTTTGTTTTTGACATAGAGTATAAGTATGGT…
>novel.9375
AGCGGGTCGCGATTCCGATCCGGTAGTAGATTCATTCGCGAAGCAGCTGCTCTTGAGCTGTTAGGTCTCCTTCGGAGGCGCTCTGGTAGCTGTTAGCAAATCCCACCCCTCCTGGCTGAGCCTTTGCTCGCCCACCTGTCCTGGTGAAACTGGAAAGGCCTCCGGGCCACCAGTAATCCTTCAATCATAAAAAAAAAAAAAAAAAAAAATACAGCTGACTTGTGGGGAATATCAGTAAAGATTTTGAAGTCTGTAATAGACATTATTGCTCCTCATCTTGTTAGTATTTTTAATGATTGTATTAGGTGTGGTGTATTTCCTGACTTAATGAAACATAGTAAAGTGATTCCTCTTTTTAAATCTGGTAGTACTGATGACCCCTCTAACTATAGACCTATT…
>novel.7446
GTTCGATCCATTTAACGTTATTTGAGTCGGCCTGTGAATCGTAGGTGAACGTTTTGTTCAGAAAATCTTATAACAGGATTCGTTTTTAAGCAATGGTTAAATTTTGTGACCGGATGTTTGGGTCAACGTTTCGTCATTCCATATATTAGACACGCGGGATGGGTATGTGTTAATTGAATCCACGAATTAAGCCCTCGAAATTCCCTTTTTTACGTGTCAAAGCTACAAATTTGTCCGTTTCTAAAGACTTTTCCATTTTGATGAAACTATTATTATCAGCTTGAGATTTTTATTAAAAACTTCGTTCCGTCGTAGACTTTGTTATTTTTTAATAATTCAACTTGTTAACTTTAGCTATTCCTGAGAAAAACGGTTTTGAATCTCGGAAAAACGAACGAA…
>novel.7008
CGGATACACTATTCCTGACGTGGATCATCTCAATCAAATCCTTCGAACAATTGAATCGGGTTGAAACTGTTTTATTTGTTGTTGGCAACATTTTATCAACGTCATTACGAAGGGTTTCTATTGTTAAAAATAAAACCATGTAATTAGCGTTAAATATTTTAATATTCTTTTCAATAAAATATACGATCGTTTACTTTAGGATGTGAATTAAATATGTGATGATATGTTAAACATACAAAGATTTGTGTACAGAGAAATCTTTTATATTTAAATCGTTCGAGAAATTAATCAGGTGAACAGCATACGCTTAATAAACATGAGGACCGAATTGAGGACGTCATTTTAAATTCGGTTAGGAAGAACCAAGATCGATTTTTCTGTCAATTTTTTTAAATAATT…
>novel.7003
GCGGTCGTGCGTGTTCTGTGGGGCTCCGCGTATAGTGACAGCTTATTAACGATGAAAATAGTAGTACTTTCTGATATTTTTGTGCTTGACAGTGAAATTATTTATGTAAACAAATAACAGAACGGTGCGGTGTACCCTTGACGTTAGCACCTTAAACTTCAAAGGGTTCGAACAACTTGAAATGCATGCATTCCATCGAGACTGTTGAACTTATTTTTATTTTTTTTGTGTATGTACTATGTACAAACATTTAGATTTTTATCCAAGATTATTATCTCGTTTAGTTTTGTGAACTATCCGCTTATTTGTAAGCTTATTAAAGTGTGTGATTTAAAAAGATAAACAGAAGACTGTGTTATTTAAGTCAGCACAAACTTTAATGTTGACGATTGCCGAAAC…
>novel.6079
GTAATATCACTCGCATTACTTACACATTTCTATTGGCAAATAAAGGGTCAAAAATCACAATGAATGTTACAGTTCATAATATTTATGAAATTATCAGAACATTCAGAACCAAAGGACAATCAAAATATATAGTTCTATAAATTTTGGGTGTATTATTCATGTGCTTTTTATTCAACAATCAAATTAGTGCTTCTGATGTATATTGAATAAAAATAAAATGATGGTGCTTTACCTTCCTTAAATCAGTATAATCTGTTAATAATATTATTAAATAGAATTTGCACTTGAAGAATAACAATGAATAGTAAAATTTTAAATACTTTAGCTAATGCAATTGATCCTAAAGAAGAAATTATGAAAAGAGCGGAAACTGGAAAAGTATTACTCAATGAACTTTCA…
>novel.7001
GTGAAAGTGCACAAATGTGGGAAAATGAAACAAAGCCGCTGGACGTAGCTTCTTGGGATTCTCCAAAAAGTCCACTGAAAAATCTTAAACGAGCCGAGGGTTGTTCGCTGCTGTGAATTACAGTAGTCTATCGAGGAGTGTGAAAATAGAACATTTTATTCGACAATTGAGTGTTTGTCGTACAATGGCAGAAAAGTTTCGATTGCCGGAACGTTATGGAGCTGGTGAGAAAAGCGTATGGGTTGAGTACATACAATTAGCTGCAGAGTATAAGCCTGCCGTGAACCTTGGTCAGGGCTTTCCTGACTATCACGCACCGAAACATGTAACAGAAGCACTATCGCAGATAGCTACCAGTGAAAATCCACTGCTTCATCAGTACACAAGAGGCTTTGGTCT…
>novel.7000
CAAATCGAGGACCCGTGCAAGACCAAAGCTAGAATAGTGGCCGATGACAAATACTGCGACAAGTATTGGGAATGTGACAACGGACAATCGGTACAATACGACTGCCCCAATGGACTTGTTTTTGCGGGCAAACATCGAGGGGTGACTGAGGGCTGCGATTACCCTTGGAGGTCAAATTACTGCGAGTACCCGAAGGCTCAGATAAATCCCCCAATCGGCACGGAGCACTGCGACTGGCTGTACGGTATCTTTGGCCACGAGACCTCCTGCACCAGGTACTGGACCTGCTGGAACGGCACCGCCACGGAGCAGCTTTGCATCGGAGGGCTTTTGTACAATGAGAACGCCCACTCTTGTGACTGGCCTGAGAACGTTGACGGTTGTCAAAAGCATCCTCTC…
>novel.7006
TCAAAATTTGTAATATTAGATAAAATTTCTTTTACCTGTGATTTTATATTTAAAACGTTCAGTAATTTTTCTATCGTTACCTTAGTCATCTGTCGACTATTTAAAGAATTTGGTCTTTTGAAAATATGTAGTTGTAATTAGTGGAGTCCGACTTAATGATGATCATGAATAATGTTATGGTTTATAAAGCATAGCGAATGTTGTCAAATGGATCTTAGCGCTCGTTGAGTACGCTCCACTCCTCGATGTGCACCTTAAACGTGAACACAAGTGCACGCAGTGTGTCAATATAAAAGACAATGTTTGATTGAGAAACTAGGTACCGCTTTACAACAAATAATTCTAGTCTATAATATACTTCCATTTACCCTCGTATTTATATTTGCGGACAATTTCGCT…
>novel.7005
CAGACGTCCAAAATCATAAAATGTCCAAATGTCAAAGGAGATATATTTATAAAAAATGTTTGTCTCTAAAAATAGGAACTCAGTTTTTGTTTGTTTCTACTTCTGATGTACCAAGTGATGATTGCGGTCGCGTCTTTTCTAAATATAATGTAACCGATATTGAGAATTGTATTTTTAGAACGCCAGGTAGCGAGCGAAGCCGCTTACAAAATTTCCTACTTCAACAGCACTCGAAGTAGACTATTTAAAAATTGGAAATTAATTTACATTCCTCTAAAACATTCTTACAATTTAATCTAGAAATATATAATTAATGACGTGGTTGAGGAAATGAGGAGCAAATTCAGAAATACAACTTCCGAAATAAAACCTGGAGATCTTTTGTTGTCAGAGCAACCA…
>novel.6078
GATCAAAAATCAAAATGGCCACTCATGGACGTTAAACAACATCTATCAAGGAAATTGTTGCGTCTAATGCCATTACTTAGTAAATGAACAAATAATATTACTTCTATTTGAATTCTTTATCCTTATAATTTTTTTACTTTTTTTCTGGTTTGTTTGTAAATTATACTATAAATACTAAAAATCATGAGTAATTATGAAGACGATCAAAGTGAAGATGGAGAATTAGCACGGAGTCCTATACACGACGAAATGGATTTCAGTTTATCTGACGAAGACAGAGATAACCCAGATGCGCTGATTATCAAGCCTCCTCAAGCAGTGATCAGAACCACACACAGGGACAAGCGCCACAAGAGATCTGCAAAAGATAAATACAAAGACACATCTAGAAAAGAAAAG…
>novel.11210
CATCAAATATACCGACTGTGGATAAAATCAAATATCCTAGTACAGAGGATCAGGAAGAATACGCTAACTCTACCTCTAAGCCTGAACAGCAACCTGGAGCATCACAACCTGTATTTAACGGAGTGACTCAGGCTTCAGCATCCCCATTTCCTACTAAGCCAACAATACCATCTGCTCAATTCGGAAACAGATTCGGTGTTAAGCCTCAACAAGTCCTGACTCCTCAGAAGCCTCAAACATTTTTACAATCGGGGCAGCAGTTTTCAAAGCCAGAATCAGTCCAAAGTACAATACAAAACGTGAATAATCAGTATAAGCCTCAGAAGGCAGTCAGTCAAGACGAACCCGCGAAAACTGATTCAGAAGATAACTTTAATCCATCCGAATCTAAACCCACTC…
>novel.11211
GTGAACACTAGGAACAAACATAGGCTTGCGTTGCCGGCGGCTCGAATTAAGAAAATAAGCAACTCTTTTAGGGGGCTGGGTGTACAGCTTTTCAACAAGATCCCACTAAACGTTCAACTACTACCTGTTCATAGATTTAAGTAAACTGTTAAGGAACGTTTGTGCAACAAGGCATATTATAAAGTTAAGGATTATTTACTAGATGGCACTACGTGGGAATGAGGCGCTCGCTCCTGGCCTTTTCATTTTTCATTATTATTATTATTATTATTATTTTTAATTGTATTTTTTTGACTTGTTTTTTCTTTTATTGTGAATATTTCTATTTATTTAAAAAAAAAAAATATTTGAGAAAAAACAAAAAAAAAAAAAGC
>novel.11212
TGATTGGGAAGTCCTTGTTGACAGTTGTCCAGTGCGGCCGCTCTGATGCAGCCGACATCCATTCTCGCGACCTCTGTCAGACTTCATTACGCAAAACCAACGCATCGAAATGTAATATTCTTTTAATTTTTGCTGCACGCTTCAATCAGCGCTACGCCTCTGGGCCAATGGGCAAACCTCATTACGGTCAGGCCAGCAGTCCACATCTCGCTCTCCACAGTAAGTCGCCATACAGGGCGGCAAGGTCTTCTCCTGCCACGCGGTTAGTACTCAAACGCGATTGATGCTGCGTCGACTTTGCTGCGCCCTAGAGTGTATCGTATCCAATGGTCCGATGGACAATGTTTGCGTGATGGGGTCTTAGTCACATCTGCCAGTGAGAATCTTAAAAATTGTATT…
>novel.11213
CAGCAGGTTACTGCAGTAACAACATCAAGTAAAACATTACCTTAAACTCTACAATGAAATTGTTCGTGGTAGCCGCTGTGCTCGGTGTCTGCTTAGCAGACCGCCTTGACAACAAATACCTGCCGCCCAGAGGCAATGCTGGAGCCGGTTTTGGCCCTGGTTTCGGCCTGGCTCCGGGAGCCGGTGGCTTTGGAGGCAACGGAGGTCTGGGACAGGGAGGCTTCGCTCCACAACCGAGCGGAGGCTACAACGCCGCTTCCCAGGCCTACAGCAGCCGCTCTCAAGCCTCAGCTGACGCTGGTGCTCAGATCCTCAGACTGAACAATGAAGTTACCGCTGAAGGCTTCTCCTACGACTTCGAAACCTCCAACGGAATTCGTGCTGATGCGCACGGAGTAG…
>novel.11962
GCATAAACTAATGTAGTATTTTTTTTGTCATCGGCCGATAATTTAAGTTATTCTTAAATTTAATTATAATGTAGTTTGATTTTAATTATTAGTCTTATTGTATGTAAGCTCCAACAGATTCAAGTTATATATTTGACCCTCCGGAGAGACCTCCGGTCCAGAGATACTGTCAGCCCACTAAACAAATTTAACTTTTCTAATAGCACTATCATTGAATCAATGTAAATATTTTTATAATTTATTTTCTAATTAAGATACTGAATCTTCTGAATAAACAAAAAAATTGAGATCTGTCGTTGTGCATGCATCACACAGAAACTTCTATGTACAGATATCAAACGCTTAGTGCTTATTTAGAAAACAAAAAAACTAATTCATTTATTTATTTATTTTATTTAA…
>novel.11215
GAGTCAACTCAGTACAGACAACAACCATGCAATTGTTAGTGATCTCCGCTCTTTTCGGGCTGGCTGCCGCTGCTTACTCACCAGCTTACCCCGAGCAGTCGAACCGCCCTCAGGCTTCCTTCGAGAAGAACGCCAGAATCCTCGCCTTGGACTCTGATGTCAAAGAAGACTCCTTCAGATACAACTATGAAACGGAAAACGGCATCAAGGCTGAGGAACAAGGTCGCGAGGTCGACGGCATCGAAGCTCAAGGAGGTTTCCAATACACTGGCGATGATGGTCAAGTTTATGCTATCAGCTACGCAGCTGGTCAAGGCGGTTTCCAGGCCCAGGGCGCTCACATCCCTACTGCTCCCCCCACTCCTGAAGCTATCCTGAAGGCTTTGGAGCAGAACGCCC…
>novel.11217
GACATGCTATAAGCGTTTTCGAAACATGTCAAGTAAAATGTTGAATATTTTCTTATTACTTTTTATTTTTGGTGAGAGTTATGGTGTTATTTATAAATTGAATGAAACCGATTACCAACGTATGCCAGCGTTATTCAAATTTGACAATTACGAAGAATGCTTGAGCAAGCCAGAAGGGATATACTGTACTACCAAATTTGAAATTATAAAGATTACGCCAAACCCCGTTTATGATATGATAGTTGAATTTTCCAAGCACACCGTGAAACATTACAATCATTCTAAGCTTTTCTACGGTGTGTGCTTGTCTGATAATCGTAACCAAACAAATATTTCAACGTGGGACCTGAAACAGAGCGTTGAGGCCCGTCTCAACGAATCGTTTTGGTCCGAGCATCG…
>novel.11218
GGAACCGTCTACCGCAGTAATAGGCTCTGACCTCAGTCATACCTCCGTATTAGGGAAAATCGACCCGGCTATTTAAAACATTTTTTTAAATAAGTAATTTCTAGAAAAGAAACATAGACTCAAAAGTAATACGAAATTTAAATTCCATTTTTGACGATGAAAATTTTTTCCATCTTTAGAAATACTTACAAATGCTTATTTTTTTTTCTTACTTTCAAATTTTGCGAAATACCTCCGTAATAGGTGCTTTTACCTTAGAGCTTTTTTTCGAAAAAAAAATTAGGCTATGTCAAATTAAATAGTCAAACATATAAAATGCCCATTTTTACTAAATCTAATTCATTTTTTGTACTTTAAGTTCAGTTTTATTTTATACTCAATGGAGTGCTCGACGAGCCA…
>novel.11219
GGCTTCCTGGCAACCCTAATGCGCCATTTTCTTTTATCTTTGTCCATTCATTGGATTCCATTGTTACTTGACTTCTTTAAATGTGTAAAGTGGTTTTAGAAAATAAGTAATTATTTTTATGCTCTAAAGTCGGGAGTAAAGACGGGCCTACACCTTAGATGAAAGTGAAAATAGTGAAAAATATAACTATGCGATCTCAACTGTGTTTGCCTTTATCTCTTCTATTTTTAGCCTGCGGAGTTCTTACGAGTGCCCAAAACGCTGAGGAGATCCGAGTGGTGGTGAAAGAAGGCTCTCCACTCACGGTGGAATGCTCGCTGCGTGTCGAACACCGTGCCGAGTGGCGACTTGGTGGCAGGCCTGTGCCCGCTGATATGAGAGTTTTGGGGGAAACTGCTT…
>novel.11968
ACTGACTGGCCCGTACCGAACCACCCTAAACGGTGAGGTAGGCTCTTTTCTGTTTTCAGAAAGTTTATTGAAAAACTTGCGCGTATTTAGTGATTGTTTATTTCAGTGTACACAAGTTTAATGCCTAAATTGTATTGAGGGCAGCGTATAGCAGAAGGCTGTATCGCTCAGTGTCAACAACAGCGATGGTCATGGAGGCGTCCCCATCTCCGCAGAGCGTCGGCCGCGAATTCGTCCGCCAGTACTACACGCTCCTGAACAAGGCGCCCGCCCATCTCCATAGATTCTACAACAATTACTCGTCGTTCATCCACGGCGGTCTCGACGCCCCCAACCGCGAGACGCTTCCCGTTGTGGGACAGAAGCAGATCCACAATCGCATCCAGCAGCTCAACTTCC…
>novel.11969
ATGGCTAATAACGATAATTTTGCACAAGATATTACCACCGACAACCAGCTTAATGGAAATGCAGAGAACGGTGGCGGTGATTCGCAAGATCATAACAGTGCTGAGGCCCCAGGACGCGATGACGACAGAAAACTTTTTGTTGGTGGGCTGAGCTGGGAGACCACAGATAAGGAGCTCCGTGATCATTTTGGAGCATACGGTGAAATAGAGAGTATTAATGTAAAGACAGATCCAAACACAGGCAGATCACGAGGGTTTGCCTTCATTGTGTTTAAGGCCCCAGAGTCAATAGACAAGGTCATGGCTGCTGGTGAACACACCATCAACAACAAGAAAGTAGACCCAAAGAAGGCTAAAGCACGACATGGGAAGATTTTTGTCGGAGGACTCAGCAGTGAA…
>novel.229
CTTACATCGACAAAGTAAACACTACCCACCCTAACACATAAGTTCTGAGTCTCAATTTTACAGTATTTATTAACATTACAACAGGAATAGTTAGAGTAACAGTTTTTGTCAATTTCTCAAAATACTATGCGCTGCTCTTATGTTGCTTGCCAAATAATAATCTTTACAATATCAACGTAAGATCAGATTAATATATATTGAACGGATAAATATTACCTGCGTCAGTAATCTTAAAGTTCGCAGTAAGATTTTTTATTAGACGTATTATTGCTGTCACCAAACGACGCTTCTGAATTTATCATCGAGTGAAGATTGAGAAACGCCGTATTAATGAATTAGCGTCAAACAACACATTATAAATGAGAGGAACAGGACAGAAGAACATTATAAAATTAGACA…
>novel.228
ATCGCATCCGGACTCTTTTACAGACCCCTGTTACCAGACACAATGATCTCAATACTGTTGTGCACATTGGCAGTGTTTTACGCAGTCCATGCGCAACAACATTCAATTAATGATCCCATTCCCATCATACGATATGAATCTGATGGACCTAATCCCGATGGATCCTACAAATGGCTATATGAAACCGGAAATGAAATAAACGCTGAAGAGACTGGCTACGTGAAAAACTTCGGTAAAGGAGAAGGTGAAGAAGTGCAGGTAGCTGAAGGAAAATTCAGCTACAAAGCACCTGATGGTTCGCTAATTGCGCTTTCATATATCGCCGATGAAAATGGTTTTCAACCTCAGGGTGATCATTTACCCACACCACCACCGATTCCTCCAGCGATTCAAAAAGCC…
>novel.5357
TAGGGATCGGAACATTGGTTGTTTGGAAATTGATGACGAAGTATCACGACAGGAAGGAGTACATGGAACTGATGAAACAGTACAATCCAGATCAAGGGGCCCGTACCAATAAGCTGTACATAGATCCATGTGTGACTTTCAAGAATCCGTCTTATAGAGCGGATCCTATTACGGAAAGCTAGAAACAGAAACTAGCCTTAGCTGTGTTTATAAGAAGACAACACCGAGGAGCCTGGACATTGCAAGCCAACGAAATGGTTTGCAGGAAATTGACAGATATCTCTTCCTAGAATCTATCATCTAAACATGTTTTTTAATAGTTCATAATAATTAGTAATAATAATTTGTAGTTTAGAATGTATTAATCATAATCAATATGTTAGAGCGTAATTATAAAAT…
>novel.558
CGACAGTAGTGACGGAAGTTCGCTGTTCGGGGACGGTCGAACTTATATTTATGATGTGGTTCACTCAAAAAATGGGACTTTTTATACAATTAATATTATGTGTATTTGTTATTCTTTTCAACAGTCATACACAAGCTACAGATGAAGTGGTTGTGTTGACTGTTGCCACTGACGATAACCATGGCCTAGAGAGGTTTTTACGTTCTGCCAAAGTGTACAATATTGATGTCGAGGTATTGGGCAAGGGTGAAGAGTGGTCAGGTGGTGACATGAACTTCCCCGGTGGTGGACAAAAAGTAATTCTTCTGAAAAACAGGCTTGAGAAGCTGATGAAAGCTGACAACAAAGAGAAAATAATACTTTTCACTGACAGTTATGACGTCATGTTCTTGGGGAATT…
>novel.5351
TGTACACTGCCGCGTTCGCACGCCGCGTCTCATAGTGTTCGTTAACTAATCAAAATGCAATTCGAATATGATCCAGAAAAACTCATAGAAGAAGTGGAGAAACGTCCCGGAATTTGGGATTACGATCATGCTGACTATAAAATAAGAAACATACGTTACAAATTGTGGAACGACATTGTAAAAGAACTGATGGAATGCAACGTCAAATTAACAAAAATGGAAATGCGCGAACTCGAAATTCAACTACAAAAGAAATGGAAGAGCATCAAGGATTGTTTTCACAAATACTTGTCGAATCCAAACAAGGGAAGAAGGCCATACATTTACGCAAAAAACTACAGTTTCTCTTAAAGAACCAAGAGCTGAGGGAAGTAAAAAAGCGAAACAGTGAAAACGCTT…
>novel.5350
TGTTCTTAGTTTAAAAATGTCAAAGGAAAACAGAAAGACATGTATGCGTTTATGTAGCGTTCTTCTGAACGTAAGTGCGTGTGAATATGGACTTGACGACTCGTCGCGGGGATATGTTGGACGGAGCCGTCCCGGAATCTATATCAATGAACGGTTCGGATCAGTGCCGAGATATTGTGAACGGACCCCAGAGCGGTAGTGACGTCACCGGTGTTACCGCCGACGTGCAGGTCCCTAGGAAGATTAACTCTTTCAGTATACGGAACTTGGTCGGCGGAGAGGACTCGAATCAGACAGCCGACGGAAACGTGACCGTAAATGATGATTATTATAACGAGCAGTCTTACCAGAAGTACTCAAGCATGGGCATATCGGAGGTGCCCAAAGACGATTCCCCCC…
>novel.5353
GTATAACCTAAAAATCCACTGAACTGTGATAATAAAATTAGAATTATTTATAATATAATATTTTAAAATGACAATTTCTTATGCATTTCGTTTAATAAATGCGCTTAAAAATACAAAAAAATCGAGTGTATTTCAAATTGAGTTACAGAAATATTCATCACATGTCAAATATGCAGAACACAAACCATTGGAAAATATTCGAAATATTGGTATATCAGCTCACATAGACTCTGGAAAGACAACACTCACTGAACGTATTTTGTTCTATACTGGACGAATAGACCAAATGCACGAGGTTAAAGGTAAAGACAATGTTGGTGCTGTTATGGACTCAATGGAGTTGGAACGTCAAAGAGGAATTACAATACAGTCTGCTGCAACATACACTATTTGGAAGGA…
>novel.5352
TGAACGGGCAAAGTAATATCCATAGTCAGTTAACAAAATCATTAGAAAGAATTTTGGAAGATGCGTACCTTAGTGGTGAATTAAAATTAAGTGGACGTAAACTTAGAGATTTTCCGAAACCTGTGAAATATGACTTGAGTGATACAGTTGTTGCTGATTTATCAAAGAATCGGTTCAGTGAAGTGCCAGATGAACTCACGACATACGTTTATTTAGAAAAGTTACTTTTATCACAAAATGTTATCAAAAGCATCCCGGATGGCGTCGGCGGTCTGCAGTCCCTTACATATTTGGATCTCAG
>novel.553
AATTTACTCGTAACATTGCATATCACATGAATACCTAGTCTAGCCATAAGTTCTATTACAAATGAAAATGCATTTTTTTTAAATTAAGTAATATAATATTATTAAAATGTATACATACGTGTTTATTAAATTCTCAGCTCTAAAAAAATATACGATTCGAAATGGCTTTTATTTACTTTTGGCTTTTATACAGGCCTTTAATCTGTTTGGCGACGAGTCTATGGAATTACGCACTGTTTCCAAGGGAAATTTCGCCACTCTTTTCTCCAAAGATTTTTTAAGAGACTCAATGTCGCCGTGTCGTTTAGAGCAGGCCATGTCCTCTAAACCGGATCATAATTTGAAGTTTAAAGGGTTGAGGTCTGGGCTAGAGGGCCAATCTTCGGCTGTTTTCAAGTC…
>novel.552
TGGTAATTGGTGTCACCGGCGACTCTCAGTCTCAAGTTAACGATTGGCGAACCAAGAAGCCCCATTCAGAGTCAACCGCGCTTATTTTATCCAAATTAGTGATATTCATTAAAACGAATGGCGCTCGACACAGAAGTAGCTGGAGATGGTGCAACGTATGCACATTATGTATACAAAAAGGATTTTCGCACAGCTCTTCCCCAATTTTTAGCTGTGAGCGTAAAGAACCTTCTATTACTGGGCTATGGCATGACCTTGGGTTTTACGACTATACTTATTCCCGCTGTCGAGAAACCAAAAGAGGGCGAAGTTTTATATTTAGAAAAATCTGAGATTTCTTGGATAAGTTCAATAAACTTGATAGTCGTGCCACTGGGGTGTGCAGTATCCGGCATAGTC…
>novel.551
NNNNNNTCTGGAAAGAAATGTTATGATATTGATTTTTTGAAACAAATAAAGGAAGATCCTCTGTCCAAAAACAAACCAGAGGCTCCGTTGTTGGAAGCTTGCAATGTCATACGAACTACACCAATGTTGGAACCCCTGCCTTTTGCTAATATTTCAAGACCATCAAGTGATAATTTCTTCCCCTTTGGTAAGAGTTCTGGCTTGGGTTCAAGAAGCAATACTCCTCGTGATATAAAGAGAGAAGGTAGAAATATGACACCAAGTGGACGTGGAAGCATGAAATTACCTGCTACAGCTAGTGGTAGCAATCCCCACAAACCTGTTATTCATGTTTGTCTAAATGATGATGTGAAATTAAATGAGTCTGATTCTGCTTGGCGACCTACTAGATATGTTAGA…
>novel.550
GTTTTACGTTAGTAGTGATTCGGACGTTTGATCAATAACATTCGGTTGGTGAGATATGTGCTTTACCTGCTAATTAATTCATCTCTTTTTCGCACTGGACACGCGATGAGCGAATGACGTAACTCGTTGTTTAATATACGTATCATAAGTATCGTAGTTGGGTCGGCTTCGTTGAGTTCCCGTGGAGTATTCATTCATCCGAACATAACCAGAACGGTGGTGCATCTAATAATGCGATTTAGTTCACTCTCGTCTCGCACTTCAGAACGTTAGTGTTTGTGAAATGTTATGAAGTAAAAGTGAAGTAGTAGATCGCGGCTACTGTCGGTCCACGCGTTTATTCATCGAATAATATCGAAGTTTAAAAGCAGCGACAAACACAGGAAAATAAAATGGCGT…
>novel.5359
CCCATAGGTGCTGCCGGCTATTGAATCATCGAGATCCTGATGGTCTGGTCCGTGTGAAGCGCACGTACGGACCACGCGTCCATTCCACGACACTGCCTGTGATCCACTCCGATGTGAAAAAGAAATTCGCGACGAAGAACAAATGAAGTATAATCTAATTATTATTATTTACGTAGCTTAGTTTTGTATAGTAGTGTGTAGCGCATATTTTAATGCCTCTGTGATATTTAAGATGATTGGCGGTCGTGTGTGTGAGTCAGCGTACCTACAAGTTTTCTTCGGTTCGTAATCTAATGGTAAACACGGCCTTTATGTTGGTCGATATGTTTACGTAATTTATGTAATAGCGACACTCATACGCCCGTAGTAATGTAAGCAAAGATTAAACAATCATACAGT…
>novel.5358
CGCGCGCACGCTTTTTTGTATTTCGAACGAAATTCCGAAATCTTGTATATTTTTTTAATTATTTCATATTATTTTAATTTTGAAATAAGTGGACAGCAATGGCGCGAGTGTGGTTTCTAGTGATAGTGTCAATTCAAATTGTTTTCGCGAAACGAAATTTAAATGCGAATTGCGATATGTGTATCCAAAAAGGCGGTTATTGGTGTAAATTATCAGGGACTCAACACTGCTGGCCTGAATTCTCGGATGCCTGTGCGAAAAACTTCGAGGAACTACCGTCCGCGATGTTAAGAAGCAATAACGGGACCAAGTTACTAAGCATTAACTACATTGAACAATCCGTGCGGCCGTCTTCGCAATATGAACTGACCATAGAATACAACGCGGCGACTCAATCTC…
>novel.227
ACCAGATCGGAAACGCGACCCACTGAGAAGACCCGGCGAGAAACTCAGTGGGCTGTGTCTGAGAGTTAATTTACTCGTCGAGCCCTTCGTCGCAAGCGACGGGTTCGACGAGAACGGTGACCGGATAAGGAACCACGAATCGCTTATTCAACTCGTGTAGTGTTGTTTGCATCAATACTGCTTAGCAAAACTGTAAGCGTTACTTTGCACTTTTTTCTTGTTGCTTAGATGGGTGGACGAGCTCACAGCCCACCTGGTGTTAAGTGGTTACTGGAGCCCATAGACATCTACAACGTGGCTGCCCCACCCTTCAAACCGAAACGCATTACTGCTTCACGGCTTAAATAGGCAGGGTGGTGGTACCTACCCGTGCGTACTCGCAAGAGGTCCTACCACCAG…
>novel.226
CGCCGGTCGATCTGAAAAATCATTCCCGCCTCACACATTCAACGTAGATCATCGACATACTAGATTTTATATTTTCAAAAAAAGAATATCTTAATATCAATAATGAAATCGTTCGTAGTAATCTCCGCCTTGGTGGCAATGGCTTGCGCCGCCCCCCAGCTGACACAGTATCAGCAACAATACCAAGGTCAAGTAATTCCCATCCTGAGTCAATCACAGGACGTGAACTTCGACGGCTCATACCAGTTCAGCTACGAGACCGGCAATGGCATCGCTGCTCAAGAACAAGGTTACCTCAAGAACGCTGGAGCTAAGGATGCCGAAGCCCAAGTTGCACAAGGATCTTTCACTTACACCTCCCCTGAGGGCATCCCTATCTCTGTTTCTTACGTCGCTGAT…
>novel.8208
TCTGAGACGACTGTTCGGAGGAATAGGCTTCGAGTTCAGGATATGAAGAAATCTATGGAAAAGCTCTCGACCTGTGTTCGTTGCATAATTTGCCTTTCAGCGGCCTTTATTAAATCCGCACTAAGAGGTGGTAGAGTAGTGGACGTTGAAGGATGGCGAGCACAAACTATTTCGCCTTTCAATTTAGAATTTCTAATGGAAGCCAAAATTACACCAAACTTTGCCGCAGCTTGAAGTACCCGGGCTGTGGCACGTAATAAGCGCTGCCAATTACTAAAATTAGCAAAAATGGCTGTGACCGGAGTCGGTAACTCTTCGACAAAGGAAGTTAGTCCGACCAACTCATAACTATTGGTCTTAAGTTCATCGGTGTTTGGTGAGGCAAACCTTGGCTCTGTA…
>novel.8209
TCGCTCTCATCAATAGTCTAGTCAGTTTGGCATTGACCGGTGACTTGAGCGTACGTACTGTCGCACTCTGGGCGACCGCGAACGGTCAACATATTTACGATTCATTTCGCAATTATTATAATGTTTTCATGACAATGTGGCTAAAATTATTACTTTGGACTTTTGTGTGCGGTGTTTGGACTAGGAACATTGAGAATCGTGAAACATCGACCGATGTCGATCAAAGTTATGGACAGAGAGACAACGAGACTTATCGGGATGGACACAGATATTATAGACGACGTAATGAAACAGATATGAACACGGATCACTCGAACGAGAACAATGATAGCACAATCTATAAAGGTCCGCAAAACAGAAGACTGTGGAACAGGGGTGACGTAAACATTAAACCGGTCA…
>novel.7268
AAAAAAATTGTGAAGGAAAACAGTCGGTGCTGTGTCAAACATCTATTAGCTTAAATCAAAAAACCAGAAAAAACAGTAAAATTATTAGTAATCTAAACAAAATGAGTGCTTCAAAAACCGTGTCTAAAGGGTCTGTGAACAGTACAACGATCGTGACGGACGACGTAGACGAAAGCTCAAAGCCGGAATTTATTTATGGTGGTCCCTTCATTAAAGTAGAAAAACCATCGCCGATAATAGACACAGCCACTCCGTTCAATTTGGAACTACAGGGAACATTTAAAAAGAGCTTCGCATATTATTCACTGAAAGAGAGACTGCCAGTGATCCTAACGAAAATCATAGATTATTTATCCAGAGAGGGATCTAAAATTAAATCCACGCACGGCGCGAGCGACG…
>novel.8205
ATGGAAAGTCTTGTTTTGTTTGAGAATAAATCCATTCATGACATCGATTGCACAGATGTGTCGTCACTGAAATGCGAAATATCTTTAAGATATGGCATACCCACTGAAGATTTATACGTTACGATCAATGGGAAGACTATTGCAAGTAATTTCGTCCTCAAAAATTGTCAAAATATAGTTAGAATATCGTCAAGGTTGGTTGGAGGAAAAGGTGGATTCGGTTCTATGTTACGAGCGATAGGCGCTCAAATTGAGAAAACTACGAATCGGGAAGCCTGCCGTGACCTCTCAGGACGTCGACTACGAGACATTAATGAAGAGAAGAGATTAAGAAAGTGGTTAGACGGACAAGAAGAGCGCGAACGTGAGGCTGCAGAAAGAAAACAAAAGAAAATCGAA…
>novel.7265
GGAGAAGCTAAAATAACCTCTCAAGCCTATCAGCATAGGTAGGAAGAAAAAACATTAGACGGAACATTAGTATCTGTTTATAAAATTATACGTGTTAGTTTTCGTGTATTTAAATTTTGTACGGCAAGTCAGTCAGTGGGAACCGGCCTTATATTTGATTTTACTATTGACGAACTAGTCATCGGCCAGTGCGATACAAACTTTCATTGTAGTCGCTTGTGTTGCGTAATCGAGAACAAATCGATTTCTATTCTGGTACCCAATGCAAAAATGAAGTTATTCATATTATTATTGATTGCAACATTGACGACAGCTGACGAGTACTGCAAAGGGATATACATCGATCAAAATTATTACAACGTCGAAATAATCAAAGAAGGACTTACCAGAATATATCAG…
>novel.7264
AAAAAACAAAAAGTAAAAGTGGGTAGACGTCGTAGACGACAAGCGGAAAATTAATAAATACGACAACAAATAAATATACACACATTAAGATAAAGGTACACAAAATAAATAAATAGCAATCAGAATTACAGGAAAGAATTGGATACTGTGAAGGGTCTCTTTCCCAATAATTGATGCTTCATGTAAATGGCTGCATAACTTATTTTCGATTTGATGCCAGCAGTTAAATTGAAATTGTAGTTTAAAAAAGATGACCGTAATGTTGAAGAAATGGTATCGTTCAAAGAAATACATAGTTATCATGATAATTGTAATAGTTTTTTGCCTTCTTTATTACACAAGCTTGGGCGAGAATATACCCCGCGAGCCAGACTTGGATATTACAAGGCAAGACTCTGT…
>novel.7263
ATGCCAGTGTGGTCCCCCAATAAGGCCCCCCTTTGTCCCTCCAGAGCGTCGTGCGTCCCCCGCACGCTGTCCGCGGTGCACTGGGTGCTGAGGGCCCACGCCAACAGTAGGGTGCTCTCCTTCATCGAGGCCAAGGACGCGGACGGCTACGTGGGGAAGTTCGGGGCCAAGCTCAAGGTCAACAGGGAGAACTTGCAGGTCAAGATCTCCGTCGGTCCCGGCGAGGGGATATACGAGGCCTCGCTCGCGTACCTGAGAAAGGAGGACAAGTTCCTCATCGAGTCCAGAGACATATCCAGGACGAACGCGTACAACGACGAGCCCAGCTGCATCAGCGCCACGCACCCCCACCTCAACAAGTACTGTTACTGCAAAATATAGTACACTCACTAGTAACTA…
>novel.7261
TAATTCACTGACAAATTTATTTATGTATAGGCAAGTCTACCGATTAATGTTACTAAAAATACAATGTTTGTTAATAAAACTATGTCTTACCTAATATTTTGTGGTCAAGAATGAAAAGTATCACAAGAATATAATAACTAAATGAAGAGTGAATTAAATTAATGTGAGAATCAGAATATCTGTATATATCTATCTATATAATCTATATATGTATCTATATAAGCTAGCGGTAGGCAGCGGCTTGGCTCTGCCCCTGGCATTACTGATGTCCATGGGCGACGGTAACCACTCGCCATCAGGTGGGCCGTGCGCTCGTCTGCCTACAATGGCACTAAAAAAAAAAAAATATAGTTTACATTAGTTGTTAATTAAGTCACTAAATGTGTTGTTATTACAAAT…
>novel.7260
TTCAATGGAGAGCTGAGACAACTGTCCTTTCAACATAGTATTTTTCTTAATTACCTGGAGTGTTTCGACTTCGTTGTCTTCTCTCTCTTTTAACAGTTGTTGACACTGTTCCCGTGATGTTTTCAGTTGTTGAAGAGCCATTTGAAGTTGGTCATCAACTTGACGAGCTTTGGTACCTCTGGTCATCATTTTGGAATTGCAGAAATTGATAGTACCCACGTAAAAATAAAAAATTTTACAATTATGCAGTAAAATGCACTAATTAAATATTTTACGTAACAATAAACTTATATTATCACTTAGGTATATGTTTTATACAATTATAAGTACAATAAAGAACTTATAACTATTTAATTTAAATAATAATTGGGAGAGCACAATAATATTGACAAGTAGCGG…
>novel.12798
TGGACGAAATTCAAGTTGCGTCATACAAGATGCTCGGGTCACTCTACACGTTGGGCACTGATGTAACGCTGACCCACGACCGCAAGTACTTGAAGACGGAGATTGAAAGACACAAGCCTGCTTTGGGTTCGTGTCTGGGCGCTTTCAGTTCAACCTTCCCCGTGGCGTATCTGGAGCCGCATCTCAACAAACACAACCAGTTTTCTCTGCTTAACAGGATCGCTGAGCATTCGCTCGAGGCCCAAGATATAATGGCGAAAATGGAGCAATCTATGCCGACTCTAGAGACGATCTTGAACGAAGTGGACCAATTCGTTGAATCAGACAAGACGTATAATGAAGCGCCGCATATTATCGACGTGGTCCTGCCATTACTGTGCTCTTACCTGCCGTTCTGGT…
>novel.12799
GTAACTAAGAATTTTAAAGCAGAAATCAATACAGAGATCTGTGCAATCCTTTTTCTTGACTAATAATAAAGTGGCATCCCCACTAGAAACCTAGGGTGCAGAGAGTTAATCACCCACTCATCCAAAAATAAATAATTATGAAAGGAAAAGTAATAATATGGAGCTACTGAACAGGGATGAGCTGTCTCTTATTATGACATTTTATTACAAGTTTATTTTTATTGTAAATGAACTCCTCACAATAAACAGGAGACACAGTATGTACAGCGTTGTACTATCCTATCCAAATTAATTATTTCAAATCCAACTTTTATCTGCCTGATCACCATCTATGAGACATGATTTGCAAAAGTTACATGATGATTGAATAATGACTCCAAACTTGAGCATTTACTGGAT…
>novel.1236
TAACAATATTTTCTTTATTGCTCGTTATTATACACATAATACAAAATAAACTATGCACAAGTTTAAGACCACTGATTCTTTTGTTAAGATTTCATAAAATCTGTATTATATAACTTAATATTATTTATGCACGTTACAACCCAAGTTGTTTACGTAACAAACAATAATTTATTGTGAAATGATACATTTATAGTGTTCAAATTGAAAAAAAAATTCAGATCATTTTGATATAAAAAAAAATTATATCGTCCTGTCTTTTTGTCATAAGCTTTCTAAGACTTGATGATGGATAGTGTCCGCAATTTGAACTTGTATATTATTTATTGAGGGTAGTGGAGTGGCAACCACATATAACTAACAGCATTTCAATAAATCATTAAAATGGCGCTTATAAACTTA…
>novel.1234
GAGTTAACCAGTTTACTTTGTTCATTAAGTCATCTATTTTAGTAGCTTCGTAAATACTGTTATTTTTATTTATTTAAAAAACGATATCTTCAATTAAACTTAATAAATACAGTATAGCTCAATTGGATAAACGGCTTGTTTAATATTTTAATTTTAATTAACTAAGTACTTGTCAATCATATGGTTGTTAATTACGGTTTGTTTACAAATGAAATAGAAGTTCGAATTCGGAAACGCGAAATAATAAGTGATGAATATTACGAAAGCTAGTGAGGAATCGTCGTGTACAGGACAAGAAAATGGCGACGGTTCGACTGATTCTGAGCGCCCACTCAAGAAGGCAAGATTCGCGTGGCAAGTCAAAGGAAAATATCACTTGAAAAATGAAAATTCTGATTC…
>novel.11322
TAGACATGTGTAAGTAATGCGAGTGATATTACTCGGGTAATATTACCCTACGATGTAATGCAACATCACACATTACGCGAAGGAAACAAACATCACACTATCACCCAACATGTTTCTTTCTTTGTCGTGTAATGTTGCTTAATACACGAACGGAACCGAGCGAGCGAGACAGACCGATCGACGCAAAATAAATGAGCAAGAGACACGGAATTATTCCTAGTGATTTTGAACCGTATGCCCTGGCCGCTAGGTACATTTTTATACCTATGGTACGTCTGAATTTTAATATAGGTATTTGTGTTTATATTTTTCATGCGGCCAGCCGGTAGTTCCCCGCAAGTAGTTACTTAATTTTTTATTCGCAACTTTTGTAAAATCGCTAGTCGCTCGTAATTGTTT…
>novel.1235
AAATGAGTATCTCTTTATTGACGGTTGAGTCATTATGGCATACACGAAATCAACAGTCATTTCTAACTATCGTATTGAAAAAATCATCTCTAACGTACATAAGTTAAGACAATATATTGTTTGCATCCTTAAAATAATATAAAAATCGTTTTAATAACAAAATAAAAACGTAAATGAATATTGACAAAAAGTTGTTATAATAGTCAGATCTTATATTTAGTAAGTTGAAACAATACTTAAAAGGTATGTATGTTCTGTGTGCTTAGTGCGAGTTTTTTAACGTTCTCGATAGCGTAAAAGTTAACTCATATTTGTATGGAATGGGATCGTTTGCGTATGTTTGCCGCTAGGGGCGCTGCACAAAGTGGGAATGAGTTGCTCGCTCCGGGCATTTCAATA…
>novel.1233
AGTCGCTACGAGACTGCCGTTCAGGCGTAACCCGAATTCAACCTGTTGGAAATATTTTTAATCCCATAATAACTCGATTGTAGATGGTTCTAGCATCGATTACGGACAGCACGAACGAGATATCATTTTGAAATGAAGAATATAGTTTTCATTGGTGTATGTACGTGTCTCGTTTTAACTGTGTTGGCGGCACCGCAGATGTCGGATGCACAATTAGAAAAAACCCTTGCTGATAAAGGCACAATGCAAAGACATCTCAGATGTGCACTTGGTGAAGGTCCCTGCGATATGGTGGGGAGAAGATTGAGAACGTTGGCGCCGTTTGTGTTGAGAGGCGCATGCCCTCAATGTTCCGTGCAGGAGTCGCGGCACATTCGCCGCACACTAGCATACATACAA…
>novel.1230
GCAAAACCATAGCTACGTAGCTTCTCGCGTCAGAAGCCCGCGCAGCCTTCATTCAATCGCACGTCTTAATAATAACCGCGCCCGTACGACCACGGTACAATAACGCGAGCTCGTCGAGAAATAAACCAGTTGTTAGCGCATCTCAACCCCGTTGCTCGTTGCTTCGACAGGTAACGAAGAGTACGGATGTCCAGAAACAGAAGTGCCGTGATTGTGTTATTTGAAGCGAGTTTGTTTTTCCGTTTGTGACGAAAATAAAAAAAAAGATAGATTTTTAAATTTAGAATAATAATAAAAAAAAAACATGCTCTTGCTTGGAACTATTTGCTGATAGTATCGTTTTTATTTGTTCGATAAAATCCATAATATAATAATTATAATTCGGGTTCCTGCTCAGTC…
>novel.1231
TGATTTATTCATCATATTACGTTTTACATTTTTATCATCAACATAAAACTAAAATCTGAAATGTGCAATGAATTTACAGCACGGAATTTGTTTGGATTTTATTATTCAATGAAACAATGCAACACCAAACAAATCTTAATAGCACAAATCAGACATTATTCACTACATTCTACTAACTAGGGTAACAATTTTTATAAATTCGTAATAAGAAAATAGTTGCTTATTATACAACATCGATATGAAATGATAAAACTTAACCTATAATACTCGTAAAATGTCCGTTATGAAACTAAGTTTCGGTGTTACCAAAATAAAAAATAAAAACAACAGTCGACGCTTCGAATTTTTAGGTAGAAAATTTTAAAATTAATTTGTACCTTAATTTAAAAGACACAAACT…
>novel.15162
CGGTACGTCTGCCGTGCTGTGCGCTATTGCTCACCTATCATCATACTGAGTTACTTAAGTACTATACTAGTATATATATATTTTTTTTTAATGCTTATATGGGTAGACGAGCTCACGGCCCACCTGGTGTTAAGTGGTTAGCGGGGCCTATAGACATCTACAGCGTAAATACAGCCACCAGCTTTGAGATATCTAAAGTCTCAGTATAGTTACAACGGCTGCCCCGCCCTTCAAACCCCTTCCCTTTGTCATATGACGATACTTTCAACGTACCTCAGTTCTCCGGCGTATCCGAACATGTTGTTGAGAGGAACCTCGGCGTAGATGGAGGTCCAGCCCTCGGCCCCCTCGGTCCCGGTGATGATGCCGCCGCGTTTGTTGAGCTGCCCGACCACCGTG…
>novel.13444
CTACCGTATCCGATTTGAGAGTACGAGCTAAGCGGTAGTAAGACCTTTGGGAGGGCGCGAGTCCTTCTAAGAAATCAGACCATCTGGCATCTCGGACTTCGGCGATGCGAGATTTTACGTCGCGTTGTAGGGCACGCATTCGAATACGATTTTCCGCGGTAGGATACCTGTCGTAGGCGCGTATCGAGGCGTTCTTAGCTCTAAGAAGTTCCCTAATATCGTCGGACAATTTGAAGCGGTGAAGGAAGTCCTCCGCTACAACTTGTTTCGATGACCTATCTAATGTCGAGGTGATGTGTGACGTTAAGATGTCTATGGCTTCAGCGGTATCCTGAGGAGACGGGATAGAGTCCGGGTTAAAC
>novel.9588
GGTTGTTGAGTTTACGAACCTTCAGTTTTTGGGAATCGATTCGATTCCTGTCATTCGATTCAGTTTTACTTTTGCGAAGAAAATATAATAAATATTTTGTAAATATTAGCTGAACCTTTATGTCTAATATGTTAGGTACTTTCATTTATTTAACTTTGCCGTACAACTAGTGTAAAAATGAAAGTAAAATGATAAAGTGACAATATTAAGAACCGATTCAAAATTTAGCATTCTCTAAAACTAAAAAATCGTTTTGATGATTTAAGATGATCAAGTCTCAACTTGGTCTTAGCTCTATATTAAGAAATTTTGGTCATTTTTCAACAAAAGGTCTGTTTCATGAAATAAAAAATAAAAGTAATATTTGAGCTGTGAATTGAGGTGTTAGTGGTAAAAATA…
>novel.13443
AGGGGCATGGCGACGCTCCGCACGTCCCCGTGGGCGTGCACGGAGCCGGCCCGCGTGGCGCGCACGTGCGTGTGGGCGCGCGGGGGGGCGCCGCACGCCGAGCTGTCCCCGCAGGCGCTGTGCTGGCCCTCCTTCCACAGCGGCGTGGCCACCGCGCTGTGCCTCGTGCCGCTCGTGCCCACCTCCATCGACACCGCCTTCGTGCTCTATAACAAGCCCAGGGGCACCGCAGAGATGTCGAGCGAACACGCCGGCTTCCTCATGGGGCTGGGCCTCAACGGGCACCTGCGGGACATGCCCTTCATGAACATCTACGAGTACCTGGTCAAGTGCAACGAGATGATCAGCATCGGCCTGCTGCTGGGCCTGGCCGCCACCTACAGGGGCACAATGGACGTC…
>novel.10400
ATGTTCAAACAGGTTAGTACTTTTACTGTTACTTGGTGACACAAATGTACCACATATAATTGTAATAGTGTTTTTGTTAATTCTATGTTAGAAATATTATTACTGAGGCGGATTACAAATTTTTGTAAAATTAAAAATAACCAATATAACCAAACCGCGCAGCAGAGTGGCTGCGCAGCAGAAAATGGTTGGATTGTGACTCCTATCCGTGAGTGCTCGCATTACGCACTTTTACCAGTAAAGCCCTATTGGCAATCGCAGAGCGCTAGCTTCATTCACAAAGCATGGTGCTCTCCATTCTTCAACGAATTTCTTGGTCGCCTTCAATAAAAATAATGGAAAGAGATAAGATTCTTGTCGCCTTCGCCACATTGGCCATCGCTTATGGTAAGCCCGGCT…
>novel.13442
GAAGAATGATATGGAAAAATTAAAACAGACTTCGGAAGCAACAAAAACATCAGTGAGTACTGTTAGGTGCATTATTAACGAAGCTAAAGGCTCTGGCTTGCTCGCCGTGTTTCGGACTCCGGGTAAGAAAAGATCAGGGAAGAAGAAAGTTACCGGAATGGATAGTTTCGTTCAATCTGTAATAAAAAGATGTAATCATAATAACTACATAACAAGCAGCGAAACTCCGTACCGTAGAAAGGCTTCGAAAAATTTAAAGAAGATATAAATTTTAATGGCTCGGAATGAAGCTTACGACGAATTATGAAAGAGCTAGGCTTCAGATGGAAAAAAAGAACAGAAAATAATCGGAAGCTGGTAAATGAAAAAAGTAACATTCGATTACTACGAATCGAATAT…
>novel.10401
ATTCTTTTGTTTTCGCTGGAGCTATTCAAAAAGACCTTGGCAATACTATTGACAGAATCAATTCTTCTATTGAAATACCCATGTGTTTCTATGTGTTCCTTTAAAGTGGACCAAATATATAAAGTAGGACATTTTTCATGAATGTCAGTGCAAATCGTGTACAGTCGAACTTAGCAAGTGACAAAGTATCAAAATGTTTAAGGCGTTTTTGATCACAATGCTGGCTCTCTTCGCCTGCGCGGCGGCCGACCCGTATGTGGTGCCTCTGCCGTACGCTGCAACTGCCGGCTACCCCCTTTCCTACGTTTCATCCTTATCAGTACCTACCGTCTACAGCTCTGCGTTCACCGGCTTCTACCCACAAATCGCATACGCAAATGATTATATCTTTCGTAAATAA
>novel.10406
ATAAGTCTAAAGATCTCAGTATGGTTACAACGGCTACCCCACCCTACTTCAAACCGAAACGCATTACTGCTTCACGGCAGAAAATAGGCGGGGTGGTGGTACCTACCCGTGCGGACTCACAAGAGGTCCTACCACCAGTGATTACGCAAATTATAATTTTGCGGGTTTGATTTTTATTATACGATGTTATTCCTTCACCGTGGAAGTCAATCGTGAACATTTGTTAAGTACGTATTTCATTAGAAAAATTGGTACCCGCCTGCGGGATTCGAACACCGGTGCATCGCTACATACGAATGCAC
>novel.11796
ATTTATTTTTGCTTCTTAAAATGCCGATTTCTATTTACTACAGGAGGTAAGGGAGTCGCGTTGAACACTAAAATAATGTATTAATGAATTAAAGTAAAAGTTTAGTTGTTTACTTTTGGCCAACATTTGTAGCGGTGGTTTAAAATCAACAAAATAAGAACTCACATTTCAAGTGAGCTGTTATTTGACGAGACGGATTTTCTGCACCGACCCGAAATCTAGTTACTATTGTTGATCGAAGCGTAAGACCCCCTAAGTATCAGCGTGGAGGGCATCATGCAGTAGCTAACCAACTTCAAGTAACAGCCGTCAGGACATCAACTCTTTACACAGATACAGTTAAATAACGTTGCTTGGTTAAGTTCGAATTATGCAGATGTCGATAATTTATTTATGAGA…
>novel.15167
TTCATGGGCGCTACTACCAGTCCATCCCCACGACTCTCTATTATCTCTGGACTTTCTTTCTTTCCTCCTCGGTGTCGCAACCCAATATAATAGTTTGGTTTTTCGCCTTGCGTACCTTATTAATTTTAAGTCCAGTGCCTCTGGCGTCGACTGCCCTCTTCACCCTGGCGAGCACCTCGTCAGCAGTCTCCTGACTACCTTCGAGAGTGACTGCCATCGAATGAAGTGCAGGACGGTGGACGGGTTTGGCTGCTGCGACGCTGGCGTATGACTTAGAGACTGGAGCTAAGTTTATATCGCATACCAGTCCTTTTGCGACCTCCGTAAGTTCTTGTTTTGCTGCAACGACATCGTCGGCAAGACCACCGACCAGATCCTTGACGAGAGCGTGCGTTCGAC…
>novel.12434
AGACGTGGACCACAGGAATCTAATATCGCTGACTCATCAGCTAGCGGCGCCGCTTCCCAACAGCGCTCATGTCGGGGACCAGGATTACAGAGTCCCGGTCATGGTGCAGCCCACGGACATAGTGGAGAGTGTCGACATGGACCTATCCGAAGATGAGGACCCACAAACAATGTACGGCAGTCAGCAGCAGAACCCAGCCGAGCACAGTCGCCGACACGTCTTCAACAACAACAAGGTCCTGGTGGGCGGAGAGGGGGGGCCAAGCCGCGGCGACCTCCCCCTCGGCCCGCCCCGCCCGCCGCCCGAGCCCGATCGGCTTGCCGTCAGACCCGTGTCGGCCCCCCTCCCGCCGAACCCTGCGCTGAACCCCCCGGCCATGGCCATAGCCCCCATGACCGC…
>novel.4008
GCCTCTGCGCTTGCGCATGATGGACTGACGCCGACGCGCTGAAACGTTCTCCATTTTTTGTATTAGAAGTATTATTGTTGTTGCGACTTGTGTGTGCGCGTGCGCTTATAGTAAGATTGATTTAAAGTGTTTGTTTTAAAGTTAATCATAATCATTAAACCTCTCGAACGATTATTCGACGTTTTATTCCTAAGTAACCCACGAAACACTCATGAACATTAAAAATGTTGCAAAGATGATTAATATTAAAAATACCACATGTTAAACCTTTAAAACACTCTCCTGTAAAATTAGTAAGTTTTGAGATTGTACAGTTTTAATGCGAGAAGATGATATATTATGTTAAATGGACTATACTGTTTTTAACTGAAAAATGTTATTAATTACGTATATCAACCG…
>novel.4009
CGTGGGTTACTTTGGAATAAAACGTCGAATAATCGTTCGAGAGGTTTAATGATTATGATTAACTTTAAAACAAACACTTTAAATCAATCTTACTATAAGCGCACGCGCACACACAAGTCGCAACAACAATAATACTTCTAATACAAAAAATGGAGAACGTTTCAGCGCGTCGGCGTCAGTCCATCATGCGCAAGCGCAGAGGCGGCTTGCGATGGCGGCGCGGTCGCGGACCAATCACGGCCGGTTGAGGCGCGTTCCGAGGAACGCGCTGATGGGAATTAAGGGTGCGTTCGGAAATGTCCCGTCGCGTTATA
>novel.15164
CCACGCCTGACAATGGCAACCCGGCCGTCAAGGTCACCTGCCCAATCGGGACCCAAAAGGACCCGGTACGGCTCTGCGACCACCGCAAGGTGAGTCAACCCCTCCGCCATGCTCTGAAACAAAAGATCTTGAGCTCTGGCGGAGTGATTGAGGTTCCCCTGGAGGAAACGAAGGACGTCTGTCATATCTGAGCATCCATCGGTGTCACCGAGGCCATACCGGGCCGATTACGCACGCCCTCAAGCGACGCGAGATCCTGCCGACGTTGTCTCTGTCTCGGGGGCTTGGCACAGGCCTTGCCCCCGGAAACGTGGTCCGCTGGTCTGCCGGCGGAGACACAAACAGTGCAGCGCGGCGCCAGCGAGCAGCCAGAAGCCACGTGACCGGCCTGGCCGCATC…
>novel.12433
CAAAAAAGGAATTTGATCAAATGCTGCAGGATGGAACAGCACGCAGATCCGACAGCCCGTGGTCCTCGCCTCTTCACTTAGTCCGCAAGAAAGACGATGGTTGGCGTCCATGTGGGGACTATAGGATGTTGAACGCACGCACGATACCTGATCAATATCCCGTGAGGCACTTGCAAGACTTCACGCAGCAACTCACAGGCAGCGCCATCTATTCAACAATCGACCTCGTCAAGGCCTACAACCAAATTCCGGTTTTTGAAGAGGACATACCGAAAACTGCCATAACAACACCATTTGGGTTATACGAATTCCCATTCATGACGTTTGGTCTTCGTAACGCCGCTCAAACGTTCCAGCGTTTTATGGATGAAGTTCTGCGAGGATTAGATTTCTGCTACG…
>novel.4784
ATGCTCGCTAACTCAGCCATGGAAATGCAACGTGAAGAGACTCCTTTGGCCCTCCAACGCCTTTGGAACCTTACCCGTGCCCGACTCGCGGGGACATCCACTGCCATCGATGTGGAACCAGCGTTCGTTGAAAACTTTCCTCCAGCGCAGGAATTCGAAGTTGCTCCTAAAGCGCTTGTGTCAGCAACGAGTGACTATGAAAGCGACGGAGAAGAGGCCTTCCCTGAACTGGAGGTCCCTGAGCCAATTGAGGCTAGCAAAAACTTCTGGATCGTTAGTGATCGGAAAAAAGAAGTATTACTGGACGCAGGTGCTCTGGGAGATGTGCCCGCCGTTTACAAAGTGCCTCAGCCAGCGCTCCATCAGATGCCGGTTATTGGGGTGTACATCGACCCCCGT…
>novel.4002
TTTTATTCGCATTGAATGTTTCTAATCGTCCATTGTGATTTTGAATCTTCTATTCGTTTTCGAGATATAGCAAACAAGTAGCGTCCATGTTTAATTAACTGGAAGTGATCGTTTTATCGTGAAACTGTTGTCGCCGCCACAATGGCGTCATCGAACGAAGCAAGATTGTCCCACGTAAAAGCTGGTGAAAATCTTGAACTCGGCGGTGATTATCGCAAAGCGAACGGCGAAAGTTGTGCCGGTGAGGCTTCTAAGCGGCGTCGCATCTCGCATGACACTAAAAAACCTTCGAGGCCGGGATGCGATCCAAGTGTGTCAACCAAACATATCCATACATCTATCGAATCCAAAGGTAAAAAACGAAAACGTAGTCAGGATTCTTCAAAGGTGGTATCCTTG…
>novel.4003
CAAAAACATTATTTACTCTGCGTCATAATGCAATTAAATTATTAAAATCAACATATGTATTTTTTTATATATTTATTAGAACATCAACAAAAAATTTAGGTTAATAATTGTAATAATTTAATCTTGGGGTAAAATAGATATTCCTTCTATTAAGTCAAAACTAGAGCTGTTGCCAGGTCTTGGTTCAGTTGAAGCGAAGCTGGTATTTGTATATTTTTTTTCGTTATCATAATCTTGACCATCATCATCATCACTGTTTTCATCACCCGAGTCGCTATCATCGTGATTAGTCGACATAGGGCTCATCGGTGTAGTTTACAACTCGGTCGATTCGGTCTTCTTTTTTGTCTATAATTAATTATTTTTTGAAGATATTCGATTCGTAGTAATCGAATGTTA…
>novel.4000
TCCGAGTTTGCAAGTCTGTTTCTGTTTTTAAATACAAGGTCAAACAATTTTATCTATCATCAATCGAATGATCATGGTTCTATACTCTTCGCATATACGAGTGTTACTGTGTTACTTATAATATTTGCTATGTGTATGTGCTATAATTCTCATGTTGTATTTGTTATTTTAGTTATGTGTTATTTGTTCTACACACACTTATCACTTTTTATTATTATTCTCATTATCCTCTCGCAGGTCTGCTGGAAGAGATTTCTCAAAGAAATAAGCAGTGCCTTTGTACATAATTTTCCTATTACTCTGTACTGTGTCTTGTTTTCTGTGTGTACATAAATAAATAAATAAATAAAAATAAATAATTTTTGACAGATGTTATCGTTGCTACTAAATTTCTTACAT…
>novel.4001
ATGGCGCTAGCGACGGCCAAAGCGACGATGGAGTCCCAGAACCTCATCCAAACCGAGTCGAGGGTCCAGCACAGCTATCAGGAGGTGGTCACCGAGCAGCGCCAGATAAAGAAGAAGTCTAAATCCACTAGACGGCACAAAGATGAAGGATCAATTTCTGTGTCTAAAAGCTCTGAAAAGATTTACAAGAAAATCAAAGCCGCCTCGGACGGGGAATCGAACCCGAAGTGCGAGAAGTGCGCCCGTCCCGTCTACGCCATGGAGAGGATCATGGCTGAGCGGAGAGTCTGGCACAAGGACTGCTTCCGATGTGTCCAGTGCAACAAACAACTCACAGTGGAGACTTACCAGAGCGACCACACGACCTTATACTGCAAGCCTCACTTCAAGCATCTGTTC…
>novel.4006
GTGCAGTTCCGACCTTAATGCAGACAACACGTAAATACTTGGACAAATATATTATTACAACTGATGTTACGTGACGAACAACGAGTAATGGAATAGTATTGATAGTAATAAATAACAAATTCACTCGTAAAGGGAGACGATAGTTGTGCTTCGTGGTGTGGCTTACAAAAATATTGTCTTGTTGCGGGAAGGATGTAATACAAGTTTACTTGCGGGTGTTAAAGGACCTCGTACATTTTTGGGATAATTACGATGGCGCAGCATTTTATTTGGCGGTGATAAATATGTGTTTTTATTGACTTTGACGTTAAATCTAATAGCAGCGACATGTAAATCTGTACGTTATACGAAATAAAATAAAATTCTGTTTGTGTTTTCATTTATACCACCAACGTGAGC…
>novel.12438
GTCAAACAGAATACAATTATAGAACACAGTTTAATCTGTCCTTTTCGTTTCTTTTGCAATATCAATGACAGATCATCGAACCAACACAGTTTAAACTATCAATAAGTTTAAACCATGTTTAAACCTTCCCAGAGTGGCGTTTAAACCTTCCTTCATGGATTAGATGTAAATATGTCATTGTCAATAACGTTAAAAGATTTTGTATTTGGGTGTTTTTGATATTAACCAGTAACATGGAATATTACAATAGTGATTCAGATTTAGATATCGATGATTTAAATGGTTTTTATATATATTATAGTACGTTATTCGTACAAGAAACAATCAATGGTATGAGTGGGACGTTATAAAATTCGTACGGCGTTTTCGTGTTTCCAAAACATCAGCACAACCTATTTT…
>novel.4004
GTTTTAACGCGTACGTTTTATGAAACGACAACTATGCGTCGATGTACGCTCGTCGGCAATAATAATTATTCATATCGGAACCGCTCCTAGCGACCGAAATAGCGACGCGGTAAACAAATTCGCGATTTTATTGGCAGGTTAACATTGTTCATTTTAATAGTTGATCGACTGTACTTTTTGTTTTTTTAGTTCGTTTGTTTTTCGTATTATCTCGACCGCTTTGTCGCACGCCGGTGCCTCTTGTCTCCGCGAATCTAAATAGCAGTTAATCATAGTTTATTTTTACCGCGCAACGTGTGTTAATAAGTTTCGGGGCCGATTGTCGCGTTTCTTTTATTTTGTATTTCGATTGAACTCGCTTATTTCGAATTGCGGAAGAGATTGTGCGTGAAAAAAAAA…
>novel.4005
ATTTATTTAAAATCGTGAATTCGTACACTATTCGCCGAGTTTCATGAAATTCGTTCTGTGAAATAGTGAAAACGTAAAAATATAAGTCTATGCCGTGAATTGCGCTCAATACCGATTAATGACTGTTTTGAAATCAGTGTTAAAGTGCATTGGGAAACATTGAAATTCCAAATCACATCAATCAATGTCACAGGCATAAACAGTTGACGGAGATTTAAAAAACACGTAAGCTGGCACGTAAAGTCTTAGTGTCCTGACGAAGCTCTTCGACCATTAGGACGACAACGAAAATGCACTGTCGACCATTCAAGAATAAACGCATCGCACTCACAAATATATTTTTAAACACGTAAAAAAAAATAATCTCAGAACCAAAATTAGGAGTGATAAAAGTTGTTC…
>novel.10369
ATTTAATTGTGTGTGTTGATTTAATTGCTCGTTATAGGAACAGATGCTCGGGAAATTAGCAATTACACAAAACGATCATAAACAAAATTGTGGGCAATCTGACAAGATAACATTTGTCAAGTCATCAAATCAGAGTAACAGAGTATTTCAAACACGAAAACATATTGGGTGTTCGAACTCAGTATTAGACAAAAATGATCACATAAATCATGTCATTTTTTCTAATATGTAATATAATAAGTAATAATTGAGGTGTATCAACACAGTAAGAATACAGTAAGTATTTATATTGATCAGTGCGTAGGCTTAGTGATTACTGCATAGGGTCCGGTATCGATTCCTTGATGGGGTCAGTATCTTTATCAAATATTTGGTATTCGTCATCTGTATATACTTGTC…
>novel.10367
GTTTTATTTTGTCTATTTGGTGTTTCTTCAGGTTTAAATGTGTAATAACGGTGGTTTATTAACTGTTTAATATCTGTGAAAGTGCACAAATGTGGGAAAATGAAACAAAGCCGCTGGACGCAACTTCTCGGGATCCTCCAAAAAGAAAGGAGAAGAGTACGTGTTTGGGTTGAGAAAACATTCAGAGGACAAAAACTACCCAATATTACAGAAATATATCGCACATCATACAAAACTGATTATCAACTTATCCCCAAAAGAGAAGAAACTAGGTTGTTAGAGTCTATAAACACCATTGGAAATAAGGCAGATGTCATATTACCGAATTCTATTGAAATGCCACCATTGATGAAACTGTTTATCATTAAAGATCATGAAAAGAAAGGACTAGAAACCTCC…
>novel.10366
CGGGACGCACGTTCGTAGTCAATGTGCCAGCAGCGTGAGCGATCGTTGTGCTGCATTTGTATTTTGATTTTTGTTGTCTGTCAGTCCGCGTCGCGCCGCCACACGAAACGGTCGTACACGCGTAAACACAGCATAGAGTTAAATATCAATTTCGCATTCCATCAATTTTAGTAGTGTTTACTTTTGAGCTTGACTGTTCTAAAATTATATCTGAATGAACTGTGATAGTGTTTTGAACAATAATAATATTCAACGTGTCCTATAAATCGAAATGAGTGGATTGACCACCAGAGTTAAAAGAGGATCGAGGGGTAGTGCTACTCTTCTGGAAGCTGCTAATAGAATTTTGCGATTACTCGGCGTTAGCTCTACAAAACGCGGGAAACAACCCTCCCCAAA…
>novel.10365
AATCCCTCTGTGCAATCCGGCAGCGAGCGGCCATTGTTGAGTTGTTCGTTTGCGGGGTCTGGAGAGGGTCATACGTGAATGACCACACTCTAAAAAAATTTAAATTCTCTCATAAGAGAGATACCAACTCGACCGTAAAGCCCTTCGAAGCTAATAAATCGATTGTCCACCATCAAAATGCAGTACAACGGGTTTCACAATCAACATCCGATTTTCAGGCCTCAGCCAGACCGCAATGAACAATTCGGTAAAATTCCATACATTAAAGGTCTTCCTGATTTTGGAGGACCTAAAAACTTTGGACCAAGACCTAATATGATGAACAAAAACTTCAGACCTCGAAATGATTTTAATGAAGTAAAGAATGATTATAATACTAAAAATGATGGTAATCAGAAT…
>novel.10364
ATGGCACCAATATCTCTGGCAATATTGAACCCTATTGCCTTTATTTTAATGGAGATTGATAAACAAAAAGGACAAAACCAGCAAGCTGACTCTCAAGCAAAGGGATTGCAAAGCTTGAAATTGTTGAAACAAATTCTCAAAGGGATTGTGTTTAATCCTGTGCTTTTAATGACTATTTTGGGGATGATTGGCAATGTCGCTTTTAAACATAAAATATCTATTTACATTGAAGGCTTGTTGGAGGTATTTGGTCAATCTTTCTCAGCAACTGCCTTGTTCCTTCTTGGCTTGCGTATGGTGGGACAAATACACAAATTAAAAGGGCCTGCCCTTGTGCTGCCCTGTGTATTGATTATGGTCAAATTAATTATTCTGCCAGTGGTCATGAGGGAATGTGTG…
>novel.10362
AAATATTTAGATAATATATATGATACTTTCGTAGCTATACACAATGCAAGGACATCGAAGGCATAGGTCTAGATCGCCTTTGAAAGAAAGCAATGGTGGCCGCCGAAGAGATGGAAACAGCCATGAAAGCAAGAGGGCTAGCGATTTGCCTAATGCAAATGTCATGAACGCAATGATGTTACAGAATATGTATCAACAAAGTGGCATGATGATGGCTGGTGGAATGTATCCAAATATGATTATGCCTAGTTCTGTGATGGGTGGAGGAATAATGCCATCAACTGGCATGGAGATAATGTCAACCACAGGAATAGAAATAATGCCCCAGCCTTCTATGGATGTGTCTGCAATAGGGACTCCAACAATATCCACACCAGGTAGTTCAACAATTGATATGAA…
>novel.10360
ATGAAAAAAATCGATATTTTCATTCAGGCCACGTTGCTCACCGGTGAGCCTTATCTTACTGAACCGTTCGGGCCATTAGGAGTCACCTGTGAGCCGCGTGAGGGTTACAACGTAAACGTAAACGTTTCTTACAAGCCACAGATTGCACCAATCAAACAAAATGGAATATCGCCGAAATCAACAGCAGATGAGGAATTCTCTTCCCACGATCTAGAGAGACAAATTGTTGACTACACTGATAGTTCTACACGGTTTTATGAAGCACCACGAGATTTTTCCAAGCAGTACGCCCATATATATTCAGCTAGGTTATGTACATTCCGAAATATTTTGACTCCGCTGATAAAAAATAAGTGGTCAAATAAATACAAGATTTTAAAGCTTTGTGATTTACGTGAA…
>novel.3582
GAAACGACCTAAAAGTCTTAGTTACCGGGTCATAAAATCCCTTAAAAAAGCTACCAGTGTATGTAGATAAACATTCTATTTTTTTGCTAAGTAAGTAAGACTGTAAGTAAGTTGTAAGACTTAAGTAATCTTAAAGGCATATGCCATTTATATTAAGTAATGAAAACGCAACTCTATGTTACAGTTTCCAAAAAACGATCCACATTAACATACGAGCAAGTTACTACAAGTATGTACTAAGAACGCTCTTGGCGTAGCGTTTACATTTTATTTGCGTTTCACTTGATTTGACCCTACTCCACAAAGTCCATGACGAAATCGCAATGGATATAATTATAAAAGTAAATAATCAATCCATTGGAAGAGACAAATTGGCAAGATTTATTCAATATATTAGCA…
>novel.3583
GCTACCCGTAAAGCTGGTTACAGAACCGAAACAGCGTACCTATCGTACATAATACAACTCAGAAGAAACGGCAAAATAATTTGGGGAAATATGTACAAGAAATTCAGAAATCACATTTGGCAACCCTCAGCCAAACTGCCATTTTGTGAGATTCCCATGTAATGGTCGATATTCTTGATGCTTATCAGCGCTTCTAATGTCAAATTTACATTAAATAAAGTTGAAGTGAACGTGATTATTTTAAAATAATTGTCTACTTAATAATACGAATTAGTTCGTCCAAGATTGAGGTTTTCAGTGATCTGCTGAGTGATTAGTGTTTGTAATTCGTTTGGGATAGTAGTTCGTCGAAGTGAGCTTTCATGATTGGATTACCGCGTAGCGATAGAGATAGAGATC…
>novel.3581
TAATATTCGATTTTCATTCGTAAAAAAAATCGATTCAAATCGCCATCCCTAAATCATATTTTATTTAGGAATATTTTCAAAATACAGGAATACAGCAAAACGAATCATTAAAAAAACAACCAAGAAATGTCAAGAAATGTCGCTGATGCAGCCAGGAAGTTTCTCTTACTTGGACAATGTGTACCGACTGTTAAACAAAATGCTGCAAAAATTAGAGTAAAGAGGTTAGAATTAGATGAAAACCTTTTAATGTATTTTAGGAAAGAGGAGTTTTACTATTGCCACGATTCAGAGAAAATATGCAAAACTGGAGACATAGTCCTGATCAAGCGTTACCTGAGAAGCTAACCAAGTTAATAACCCATGAAATAAAAGAAGTCGTTTATCCGTTTGGCGATA…
>novel.3586
ATGTCGGCGGGCCCAGATACTCCGCCATTTAGCACCGTTGACATCAACAATGATAGCCGAGATGACGAGGATATTTTTGCGTCCGCTGTACAGGAAGTCAGTCTGGATCCAGAAGTGAATGGAGCTCGTGAGGGTCTGGAGAAAGTTTCCATCGATGACACTCCAGCCTCAATAAGTACCTCTCTCAACAGTCCAGTTATGGAAGAGATTGCCACAGAACGTTCAAATAATATCATAATAACGGTAACGGAACCACAAAAAATTGGAGAAGGCATGAGTTCGTACGTCGCGTATCGAGTATTCACCAAAACAAACATGCCGATATTTAGTAAGCACGAATTCGCTGTGCTCAGACGTTTCAGTGACTTCTTGGGCTTACACGAAAAGCTCACTGAGAAA…
>novel.3587
ATTAACACTCGGTTTTATTTTGAAATAGATACATACATACGTTTAAAAATATTGATAATAGCTCAGTCAGCGTTGTTTTTATCTCTTAAACAACAGGGCAAAATTTAAAACAGATTGCTAGAGATGAGTTCTGATAGAAAAAAGATTCCTGACCCTCCGACACCAGTTCCTTCAACTGGCAATTTGCTTTCAAATGTAGCACCACCGCTTCAACTTCCAAATTTTGTGACTGCTGTCGCTGAACCAATGCCTACGTCCCAGCGTGAACCGGTGGAGCATCCAGTCCCAGTTCAGCCAATAGTAATACAACAACCTACGAAGATAGATCAGCAAGCATCAGAGAAGTTTTGCCCTGCAATCCCGCCTAGTAAAGGAACACCATTAATGTCTATACGATCA…
>novel.3584
ATGCTATCGAGATTCCATCATTATCATGGCTCGAATATTATATTGTTCGAAGAAAATACAGTTGCCTACAGAAAAGCTAGTTTTGCACACGGCTTGACTTTTAGTGAAAAACCCCTTCTACCTGGTGAAATATTTCTAGTAGAAATTGAAAAAACCGAAAGAGGATGGAGTGGTCATATGCGGCTCGGGTTAACACTTCTTGAGCCACAAGCAGCGGCTCTGGGTGACAAAGGATTGCCTCAGTATGCGCTACCAGATCTCGCTAACAATGGTATGTCATGGATATTCCCGATTTCGAAATCACAAAACAATGTACTTGTCGAACTTGTTAACCAAGTATCTCCAGGCGATGGGAAAACGAGCCGCGGGTTTCGGTCCTAGGCGATGGTCATGTAGTAA…
>novel.3585
GTTTATCTATGATAGGTATTTGCTTATGTCTAAAAATTAACATGTCATTTTATTCAAAAGTGGTCACGCGACCATTCCTGAATAATTTGAAGACTAGTTTCTTTAGAAATAAAATAGCATTCTTCGTTCCTGTAAGACTGATAAATTGGAAACATTCTAAAGTTAGGCATTCTCTAATAAACTTTGGTTTACACATAAAACAAACAAGGTCACGCTTCAGTCAAGTTCCAGTCATGGGTGCTTTCAGTCCTCTGGATCCGTCTTCCTTTTCGCGGCCTGAACAAGCTGTAATAAAACACGTGACTTTATCGTTGAACGTGGATTTTGAAAACAAAGTCTTAAACGGATCCGCCACTCTCGACGTTGACGTGCTCCAAGATATCGGAGACGTGGTCCTTG…
>novel.14877
GGAAGTCGTTGAGGCTCTTCCCCCTGGTCTTCGCAGCGGCATCGTGCACGATGCGAATCTTGTCCGGCTTCATCGGATGTGTTACGCCGAAGTGCGGTAGGTACCAGGTTCGGTCCTTCGTCCCCGTTGACGGAGCTACTTCGGCGTACCCTTTCGCTACCAGTGCGTCCATTTGTTGCTTGTAGCGCTCTTTCAAATTTGGATCCTTCTCCAGTTTCTTCTCTACGGACGTCAGGCGATTCAGCGCGGCTTCAAAATTGTTG
>novel.14876
CGATATTTAGCGGGTAGTGAGTCGGGGTTAGCGGAGCGACGATATCGAAGGCGAGATCATCGACTAACGCGTCAAGCCGCCTGCCATTCGGGGTTGTGGTGTGTGAGTTCCACCTGATGTGTTTACAATTTAGGTCGCCCGCCAGAATGACAGAGCTCCCCATACCGAGCAGCGCCTCGAGATCACTGCTTAGAACGATCTTATCCGGTGGAAGATAAACGGACGCGATAACGATCGGCGCGTGTCCCGTCAGTGAGATTCGGCACACTGATGCTTCGATATTAGCGAGCGCGGGAGGATCGAGCGGGACGCAATGCAAGGCTCTTCTATAGTAAATGACGGTACCACCACCACGGGCAGAGAGCCTGTCGTTCCTGACCATGTTAT
>novel.3588
CAAACTTTGGGATCCAGTGGTTGAAACAGTGACTATAACGTTAATGACTAAATGGCAATGTCCTGCGAAACTGGTTCTCTTGTAAATAGCGTGTCGTCTCTGTATGTTAATTTAGAAAAGACAAGGATGGCTACATGAAGGTTTTAAAAGCTCTTTGGTGTAGGTAACGGTTTAATGTATGGTATTAAAATTCAGTTCTTTATAAGACGTTCTTTAGTTTCCGTTGAATATTGTGGGTTTATTTAACTATTTTAATATTTTTTTTGATTTTGTTTTAAATACTGTTTGTCGCTGTTTTCTTAGATCGAAGTTTTCAAAGAAGAAGAAAAAAAGTAATTTCCAAAAAAATTAAGTATAGCTACGAGGACCACGAATTCTGAAATATAATGAAGTACGTAG…
>novel.3589
TCTGGAGTCTCAAAGAAATACTCAAAAGCGATATGACCATACGGATGAAAACGAAAGTCATGAACACCTGCCTACTACCCTCATTAACATACGCCTGTCAAACATGGAAATTTACCAGAAAAGTAAAAAATAAAATTATATCCTGTCAAAGGAGCATGGAAAGAAGCATCTTGAAAATTAAGAAAATCCAAAGGATCCGCCATACGACTATAAGACAGAAAACAAAAGCCATCGACGCTCTCAGCTATTCACAAAAGCTGAAATGGCGTTGGGCTGGACATGTAGCGAGGCTCAGCGACAACCGCTGGACCGCAAAGACAACATCATGGCGCGGTCCACTAGGACAGAGGAAAAGAGGTAGACCAATTACACGATGGGTAGATGACATCATAAAAGTAG…
>novel.14873
GTCAAATTCAAGTACGGATCCAATTATGCCAAAGAGGCAGAGAGGAAGGCCGCGTCTTCAGACTAACAGTCCCAAGTTGGACTCGGGACGCGTTCCCAACTTGGAGGGGGAGTATGTAACGCAGCGTTCCGTTTCGCGGGGCAACAGCAGCCAAAGAGAATGTGACTCAGGTCCGTGCCGCGACGACCCACCCCGCGCTACCCGCGCCCGCGCATCTGTTGCATCATTCGCACCCCCAATTAGTGCGCGCCAGACTTTGAAGCGGAATACACGCGTCCCCGGTCGATACCGGAACTGACAACCCGAGAGTCTCATGCCAGTCGGGTACCT
>novel.14872
ATTTTATCAAGTTTATCAACAAGTTTATGGACTGAACCAAAACAAACCATATTCAAAATGACTTCTGACCAATGATTTGTACAACATCAGCAGTATTTTAGGGTCTGCTCCCCAACTGATTTTTGACAAACTCTTTAATATATTCAAAGCTCTATTGGCTCTTGCAATAATTAATTCTACATATTCATTCCAGGATAATGAAGTGGTGAATAAAACACCAAGAAACTTAGCCTCTAATGACAGAACCAATGGTAAGTTGTTGTATACTACAGGAGGAATAGAAGAATGTTTACCAAAAACCAAAACTTTTGATTTGGCCGCATTAACTTCAAGTTTTAAGTAACTAAAATATTCATGTAACTTTGTTAGAGCTAAATTTATATCAGCAATCACTTGCTG…
>novel.14871
TACGCTGCCCGTACATACGCCGCCCCAACTTACGCTGCCGCATATACTGCCCCAGCGTACACTGCTCCAGCCGTGACCACCGCTGCCCTTGCTGCTCCAGCATACACTGCTCCAGCCGTGACTACCGCCGCCGTCGCTGCCCCAGCGTATACCCCTCTTGCCTACTCAACTTACGGAGCTTCAGCTGCCTACCCTTTGTCGTCCTACGGAGCCTACTCGTACCCTAGCTACTACTCCAACTACGCTGCGTACTCTCCCCTGACCTACAGCAGCTACTGGAGCCCCGCTTCCCTCTACTACAAGAAGAAGTGAACAGTTTAAGCTGTTGTCTCTCAAATAGTCATGATGATTGATGTGATAGTATGGAAATAAAAAAATCTTAGCATATTTTTGGTTTTA…
>novel.14870
GTTTTTTTTAATACCTACTTTGCAATAAACTTTTCAGTTATTCAATTTCTATTTTTGGAGAGGGATAGTGCTTGTTTCAATTATGGCTAATATTAGCGTGAATTTACTGACTATAAAATATATTTTGAACAACGTTTTAATTAGTTTATATTAATTAACCTTCTTTGTATTATAACTAGAAATTTTCAAAAGCTAATGAGAAAATAGGTGGTAAATTAAGTTGATTATCAATAATGAATACTCCTATCATTTAGTTTCTCTGACCAGTGTTGTATTATTCGAGTGCCGTTGTTATATTTGGTAGGACAGTTTTGGTTAAATATTCACACCTCTATCTCGGTTAATCTGATGTTTAGCAAATAGATTTGCTGCAGAAGGGATTGGTTATTTCACACAGAT…
>novel.8867
TCGCGTGACATTGCTCGTATCTGATTGGTCCGCGTAATGAGTACAGTTTCTCGAGATAGCGTTTCAACAATAGTAATTTAGTTCATAGTATTGTTTTTTTCTTCTTCATAATGCCGTAATTTATTATTATAACTTAAAAAAATAATTACAATTCCTTCACTAATTAATCGAAAGGAACTTCGTTCCATCCGGGTGTCCCTTGACACCTCTGAAGTTTT
>novel.15212
CCAGAGTTCGCAACGAGGATGCGAGCCCCCTTGAGACTTGAACTCGGAGTCTATATGATATGGTACAACGGCTGCCCCGTCCTCCAAACCTGAACATGTGACCGGCGGGATAGTGGCACCTAATGTACGCTCCCCACAAGCGTTAGTTGTTACTTTAAATTGAATTCTCTCACTGCGATAGACGTGATACTTCAAGTGACGTTTAAGGGACGCATCAAGGGCAAGCGGGTTGGGGGAGCGGGTCGCGTTACGTCACAATATACTGACGAGCACGGCGGACAGGTCGGGCGGCGCGGAGGGCGCGTGCAGGGCGGGCGGCGCGGGGGCGGAGGCCGCCAGGAAGTGCAGCAGCCCACGCAGGTAGGCGTCGGGCAGGGCGGAGGCGCCGGCCGCCAGCGC…
>novel.8860
CGGTAACCGTCCTAGTGACGTCACAGCGAAAGTGCCGCGCCACAGTGCCACCGGCCAGGCGACCACCGCGACCACAGTTCAGTCGAAGAGCAACATCCGCGCGGCTCGGTCACCCGTCATGGACGAATAACGACAATAATCCACAATGTCGTTCCGGAGGCTGATGAGCGCTGTGCGATCTGCGCGGGAAGCCATAGCCAACAGCGCGCCCCTGGCGGACCGACTCCTCAAATCGCTGCTTTCCGTCGTGGTGATACTGTGCATAGCGGTGTCCTCTCCACCGCCGGCTTCCGCGAAGCCTTTTGCTATAAGCTTCCCGGCAGGCTGGTCCCTTGCCGGCTTCGTGGGCAGTGTGGGCGCTCGAGCGGATGAACCCCAGCGGAAGGAGCCGGCGGCAGG…
>novel.8861
CAGTTTACAGATTTTTGCTAATACAGAATGTGAATATACGACCTGAACGTGTTAGATGTCAGAATAGGCTAATGCAACTTCATGATGCTAAATTTGACAGAAACTGTGGAGGCTTCCTCGTCTGGTACGGAGGAACTCCGCTGCCTGTCCAAACGGAACCTAGAGCTGGAGCAACAGATTCGGCAAATGCAGATACAGCAACAACAGCAGGAGGTGTCCCTGGCGCCGGCCACGTTGGTGCGCACCCTGGCCCGGAAGCTAGGGGCTGATGCTGAAGTGGAGCAGCCGATGAGGAGGAACATGGAGGACAACGAGCAGTCCATCATCGAGCCGCTGGAGCTGGAGATAGCAGCGCTCAAGAACAAGCTGCGAGAGACCGACACGCAGCTGCAGGAGGCG…
>novel.2981
GTCGAAACTGCCAACACCAAATTCACAGCAAAGCTTGATACTGGTGCAGAGTGCAACGTCCTTCCAAATTTCATAGTACAGAAAACTCACGCTTGTATACAACCAAGTCGCACTAAAAATTTAATAAGTTATTCAAATAACAGAATTTCAGTACTTGGAGAAGTAAAGTTACAATGCAAAATAAAAAAGAAAACTGCTAAAATACTATTTAAAGTTGTAGCTGAAAGAGTCACACCAGTCTTAGGACTAAACACTTGTGAGAAGCTGGGACTAATTGCACGAGTTGAAACATTGAAAGAAAGCTCATCCAATGATGACATATTTAAAGGGTTAGGTTGCTACAAAAATTTTGAGTATGATATTGACCTCATAGAAAACCCCAAATTTGAAATAAAACCA…
>novel.2983
TCACCTTTATTTACACGTATCAAAATAAATTACAACATGCATCCATAATTACAAAAATAATGTAAGTGGATGTTAGGATTTATAAAATAAATATTTATTTTAATCTTTCCATTGCAATCAGCTAAAATGAAAAAAAAAATTCAGAATCTCAAGTGACATCTGACATTTAAATACATCACTTACCAGTGTTGCTGGTTTCACTTTTGATGTTGCCACTGCTGAAAAACGTTCGATCGATCGATGAAATGCTATTTGTTTTAAGCGACATTTATCTTTGTAATTAAAGGTGCCTTTTATTTGGTATCAGCATCAACAGCTCGATGTCTTTAATTGAACTTCAATTAAGTTTACTTCAGTAAAATAGCTGAAAGTTCTTTTGTTATGATATTTTAATCTTTA…
>novel.2982
AGCGAGGGAGTATCGAGAGGGACAACGTGCAGGGCCCGTCTATAGTAAATGGCAGTCCCGCCTTTGGAGGCGGTGAGTCTGTCATTCCTAACCATGACGTAGTTCGCGACTTTCGGGTCGCGACGCGAGGGCTTCAGACAGGTCTCCTGCACTAACAAGATATCTATAAGATTGTCGCGGAGGAATTCGAAAATTTGATCGCGTTGCCGCGCGAGTCCGTTAGCATTGTAGAATGCTAACGTAAGGGAATACGGT
>novel.2985
ATTATTTCAAACATCTGTAGATAAATAAATACATTTATAGGGGTATTAAGTTAACAAAATGTATGTGATTATTTAGCTACTTGCTAAATGAAGATAATTAAGGACAAGCAACATTTGCTCATCGAAGATAGCAGTCATCAAATAATAGTTACATTTGAAACTACACTAATTAATCACAATAGACCATTTGTGTATGTATAAGACACTCACATAGGCATTTGTCTCATGTTAAGCAAATTGGACAACATGAAACAACTTTAGACTGGCCTCATACTGATATGCTTATGTTTGTAGTGGATAGTGCTTACTCTACAAATATTGCTGGCTTTAGGCACTACATATGCTTTTTAGAAGCAATAAATGTTGAAAAAAATTTTATAATTTAAGCCTACATCAAAT…
>novel.2984
GGAAAATTGGGGTGTTTTTCTACGAAGTTTTTAGTATTTTTATTTTGATGAAACAAAGAAGAATTTTTTCAACTTCGCAAATGTACTAATAAATAAATCCGCAATGCCGCTGACCGTACGACAAAGAAGTATTCACAATAAAAACGGTGCTAAAAGAGCAGCCAGTTTCAACAAAGGAAAACGGAGACCTAGCGAAGGAGATTACATTGTCACAAATGCTCCAACTGATCTCCGTAGTATCTCATACCCCGGTGGAGCTGCAGCTTTAAGTTTATTACTTACTGCCAGAATCATATCTGCGATCTGGAACCATATTTCTGATTGCGATGAGACATATAACTATTGGGAACCTTTGCATTATTTGGTGTATGGTCATGGACTACAGACATGGGAATACAG…
>novel.2987
CACAAAAGCAATCAGTCATTCGTTCATTAAATTCAAAAATATTTCATTTTGTAAACAACGTGCAATAATGTTAAATGATTGAGTTTTTTATTTATTAAAAATGACCGATGATATCAAAGTGACTTTTATAATACCGAAAGATTGTAAAAGCCAAGATGATTGTTCAGAAGATATGCAACTCGCATTTGTTGCTTGCGAACAACACAGTGGGGGTGGTCTGCACGGCCAGTGGGTGCATGAGACAAATTGGAATCGATTTGATGGTCTCACGAAGAGGGATGTCTTTGTCATAGCGCAGTTTGAAGGTGAATTATTCAAGAAGTTGAGGGCGACTAAGTGCTTGCTAGTAGGCCCCCGATGTCTATCCTGCTGTCTCACAGAAGGTATTTCTATACCCAC…
>novel.2989
CGTGAACTGAGTGCTTGTGTTGGAATTAATGTTTATGTAGATTAATATAAATTGTTTTGCGTTGTTAAAATTAAACGATTATATGTTTAAAGTTGTATAAGAATTAATAGTTAACTGCCATATTGAACGGCGGAGTCATGAGCAGTCTCGGTGAAGCCAAAGGGGTGGAGGTGGTGAAGGTGACCGACGACCACACGTATCAGCTGAATGAGGATGCATTACGGATGATCCTACTGCGAGATGAGGTCAAGGACCTTCCTGTGGTCGTAGTCAGCGTCGCTGGCGTCTACCGCGGTGGAAAGTCCTTCTTGCTGGACTTCTTCCTCAGATACCTAAAAGCGCCCCCCTCGTCTCGTGATAGTGCTGCGTGGCTGGGCCAGGAAGACGAGCCGCTGACGG…
>novel.14792
TTCATATTACTCAAACACTTGTTTGTAATGTAATTACAATGTTGAATTCCATTCAATTTTGAATCTAAAATTAAACCTAAAAATTTAACATGACTATTTACAGAAATTAATTCATTCTCATACAATATATTAATTGGAGGAAGAGAACGTTTTCTAGAGAATACAACAATAGAACTTTTGGAGGCAGAAAGGGAAAGTCCATTATTATCTAACCAAGATTTAAGAGTTAGAAATGAATTCCTAAGGGATAAGCAAGCCTTATGTATGTCTTTATTGCAAGTGTACATAAGGAGGTCATCAGCATATTGAAGAATTCTTACTTGATTTCCAAGGGTCTCTTCCAAATCACAAGTGTATATATTGTATAAAATTGGACTTAACACAGATCCTTGAGGGAGA…
>novel.14793
TTTCGGAACCTATTAAGATCGAAGACCAATTAATTTCAATTTGTCATTTTTATCTTTCCTTTTAATTTTTTCTCGAAGCAATAAATTGCTATAAAAATATATATATTAATTAGTAATTTTATGGATTATTCAAACAGCTCTAGAGCTAATTAATGTTAAGACCGTAAGATAATGATTCTCGATTTTAGTATGCTCATTTTTAGCAACGTGCCTTTACAAATAACGTGTCTTCTAGAATTAACATCTATGAATCATGAATGTCTCCGGTATATCATTGTAGTTTTATAAATTGTAAAATAAGTTATTTAATCGTTTGAGTGTGATAATTTGCATTTTGTAATAATTTGTCCAGTATTATTTTGTGATCGTTTTAAATTATTTTAAGGAAATATGTATATT…
>novel.14791
GTCCAATTCCTAGTGGAAGGGGGACCACGTGTCCACGTGGTTTCCACTTTTTAGGGTGTAGCTCTGTCAGTTTGCACCGGAAAAATCCGAAACTCGGGTCGAAGGTGTATGGCACTTAGGGCTTTAAAGCTGCACTAGAAAAAATGCACGTCATCGATCGAAATCGGGAGGCGCACGCAACTTTGTGTAGTGAACACACTGTTTTTTTCGGGTTTTTCTTTAATAACTTTTGACCCAGTGGTCTCCTGGTCACGCGGTTTTCACGACTACGTTCCTCGTCACCTTCCGCTTCTTTAGACACAACTTTCACTATAATCTGTGCACTTTTCACTATTTTTCTGATTTTTTGAACGCGGAGCGGCCTATTATCGTGGCGCTTTGGCTCGCGGTTGGGGTATC…
>novel.2180
GTCGCTATGAAACCGACGGCTTGGGATTATTTACTGTTATATTTTATGATGAACCAGTTCCAAACTATACTATCGAAATGTGACAACTACTACGCCATCTTGGAGAAGAATATGGATAATGAAACATTTCACGTTTACGAGCCTGCATATGTAGATGATGTCGATTGGGATATGATGAGCTATTCAAAGGATTGTTACATCGAAGTGGCCTGTCTAAAAACTACTCATGCATGCAATTCCCATCCCGCGAAGTCAAATGCCAGCGTTCATGAAGTCGTAGATGATGATTTTGACAAGCTAAGACAGAACATCAATAAAGCTGATAAGAATGAACCAAAGGTTGATGAGGATGAGAAACATATTAGTAAAAATAATCGAAGTGATGATAAAAACGATCAG…
>novel.2183
TACCTTGATCTTAGGTTTGCCTCCATCACTGACAACCTCGAAAGGCCAGTGCTTCATGTCGGCTTGCACAGTCGGCATCGTTCCATCAAGCAGTAAACCCTCACCGGACCAAACCTTCATTATGAAATCCTGCATCGTTTTCGCTTTATTCGTGGCCGCTGCCTCGGCCGCCGCCATCACCACCAACAGCAAGGACGCTGTCATCCTTCAACAGACATTTGACAATATCGGCGTTGAGGGTTACGGCTTTGGCTTTGAAACTTCTGATGGCAAAACAGCCCAGGAATCTGCTGTATTGAAGAACGTCGGTACCGAAAATGAGGCTCTTGAGGTTCGCGGACAGTACTCGTACGTCGACCTCGATGGAAAGGTCCACGAGACGACGTACACCGCTGACGA…
>novel.2182
AGTGACGTCTGAGCTAGTGACGCATCGAGTATGTACTTCATGTACAAAAACGGAACTCGACGATTCGAATTGAATCATTTACTGAAGAGAAGCCGTCAATCGCGCACGTTTGCTGAGTTGTTTTAAGAACAAGTAACAAGACTGATTAAAAATACAAAATGGCAAAAGCACCCGCAGTAGGAATCGATCTGGGTACCACGTACTCTTGCGTTGGTGTCTTCCAGCACGGGAAGGTGGAGATCATCGCCAACGACCAGGGCAACAGGACCACTCCGTCTTATGTTGCGTTCACAGACACCGAGCGTCTCATCGGAGATGCCGCCAAGAACCAGGTGGCGATGAACCCCAACAACACAATATTCGATGCCAAACGTCTCATCGGACGTAAGTTCGAAGATG…
>novel.2184
CCCGCTCTCAATATTTGAAGATGTCAAAAAAACTCTGAATGTTAAGCACAGATAGTTATTTATTCAAATAGGCAACTCAAATAGTTGAGTTTCATTCCAAACTATTTTCATTCAAAGCTAAGGAAGTGTTTGTATTTCTTTATGTTACTTGAAAACTTTTATTTCTTTCTTTAATGGATACACAGTTTGAAATTTCCATTCATTTATCATTCTCTATAAACTTTATTACTTTAATAAATCTAAAGAAAAGATCCCTTGATATTTCAATTTGACAACAGCTATATTTCTATTCTTGTCTTTTCTGTGAGGTTTTTTAACTGCACCGTAAGCCTACTAAAAAAAAAATTAAACTTTATTTTGTTGTGAAAATTGAGGTTAGATTTAGCTTCAATTCAAAAT…
>novel.12523
TTGCTGTTTTAAGTCAAATAGTTCTTCGAAAGTGTTAGATCTCGTTATAATCTCACGTGAAATGTGCTATTTAAGAACTTTAAAATGTACAAACTAGTAATCCACAAATACAAATCTACTACGACAGAAACTTTATAGAATGAAATTAATCTATAAATTTGTGTGCACTATGATGATTGTTATCAAATAATCATAAAATAGAGATAAATCATGTGGGCTATCCCTTATATAAACAATAAAAACTGTCTACTCTATCCGAAAGACTATTAAACTTGTGTAAAATAAATATTTCAATCGTAACTATTCTTTAAAAGTGGGTCAACATTGCGTGAGGAGCAAGTTGTTAAAAATGAATGAGAAGAAATTAGTGCAAAACTTCAAAAGCTACATCAACGTGTC…
>novel.14299
GGACAATGTCGGCTTCTAATGGAAAAAGAATTTTTCAAATCGGTCCAGTAGTTTCGGAGCCTATTCGAAACAAACAAACAAACAAATCTTTCCTCTTTATAATATTAAGTATAGAAAAGAGACTGTTTAATTTTATAAACAGATAGAATACATGTTTATAAGTAGTTCAAAATATAAAACTAATTTTCTTAAAAGTTTTAATTAAGACACTTCAATTCTGAAGATGCGATATGAAGGGCAAGAGTAAAAATTAGTCATTAAAAGATAAAAGTTTCTCCGCTTACCGATCCTTCTAATGCGTAGCTTGGGGGATTGTTGCTACCTAATTGGTAAGCAACTGTGGTAAGCAGACCTCTTGTCGAGTTTACTCGAATATCGCCTGTATTATAAAGGACAAAG…
>novel.14298
TTATAAGAAGAGATTCCAACCACCCACATGGTGGGGTTGCTATTGCATTACGCTCTAAGTATAAATTTAAAATAATAGACACAATTTCTCAATATCATTTTCAAAATATTTTAATTACAGTTTACATTAATAATTTTTCTTTTGACATTCTATGTGTTTACATTCCTCCACCACCAAATGGTAAGTTCACTATTAATTTATTGAAAGATTCATGTTCTAAATTTGTTTCAAATAATTATTTAATAATTGGTGACTTCAATGCACATCATGCTTCCTGGAGTTCAAGAGTCAATGATAGAAGAGGTAAAGCCCTTCATGATTATGTGGAAAGTTCTGAGTTGGTTTGTTTAAATGATGACACAATCACGACCTTTGCTCCATTTGGTCAACAGGGTAATG…
>novel.14293
TGTCAATTTGTAAAGTGAGTGATGTGTTGAGTACAGACGGATTCCGATTGGGTTTTTCTAAATTTGTAACTAAAACGCATCTTTTTTATTCAACATTGTGAGACAATACGTGCATTATGATTATTTTACTTCCTTGACATTAGACATTTTGGAAAGTTTGTGTACTTTAAGAGTTATTTTTAAGAATTCGGTGACATTTCAGTGAAGTGCCTAATTTGATCATGGAGGCTCTAGCAAAACACGATTTTACTGCAACCGCAGATGATGAGCTCAGTTTTAGAAAAAATCAG
>novel.14292
GGCATGGTGATACGCACGTCCGGCATCGTGCCGGAGATGCGGGAGGCGTTCTTCAAGTGCGCGGTGTGCGGCGCCGCGGCGGGCGGGGAGCTGCAGCGCGGCCGCGTGCCCGAGCCCGCACACTGCGCGCACTGCAACACGGCGCACTGCTTCCAGCTCATACACAACCGCTCGCACTTCAGCGACAAGCAGCTCGTCAAGCTGCAGGAGGCACCTGACGACATGCCGGCGGGG
>novel.14291
ACAATACGCGAATAGCAGAGTGAATGGTGAACAAAAATAAAATCCGGCAAATAAATGTTGTTGTACAACGGCATAGTGTAAGAGCATACAAATCGTCAACTCGATTTTGCCGTATTTTAGTGTGAAAAAGTAGCTGTTGTGTAAGATATCCAGCTGTCAAACGTATTATTTTTATTTGTTGTTTGTTTGAGGGAATTGTCAAGTTTTGTCGTGTGGTTTTATCTTTTTTCGTTTAAACGTTGCATTATACAATGCCAGACTATTAATAATAATTTAGTGCATTGCGTTGACTTGAAATTAAAACAGAATAAATATTTATGAAATGACAGAAATCAGATGATTGGACTAACTGACGCCATTACTTTATTCTACGAATAGCTCCGTTATTCCGTGCAAAAC…
>novel.14290
AACGGATGCAACTTAAAACGTGGTCTATGATATTAACAATCTAGTACGGTTCGGTTCGCATAATTCTTCAGAAAATCCTATACTGGCTATAAATAACCTTCAGACTGCTTACATACCTGAGCCAGTTCATTTAAAACTCTTCAGGTATGTAAGTATGTCCCTTTTAACTTAGACCGGAATTGTTATCCCTTCAGTTTTTCGAACTGGACCGGATGATGCTAGACCGAATCGCAATCCCTGTAGCTAATTGTTGTGGCTAATCTGGATGAAAATCCCTATAGCCAAGCCATTGGACCGGACAGACCCTTCAATGACTTCTCACTTTTTTTTTTTTTTTTCTCTTTTTTTTTTTTTGCTAGTCCGGATTA
>novel.14297
GCGGCGGGCACGGCAGAACAGTTCACGGCGCGTTTAGCTTTGTAAGCTAAAAATTCTGATTCGAGGGCCGGGTATTTCTCGCTTAAGAATTCCGCGAGCAGTGTGTTGGTTGGAGAAAACTCCATTTCTTCGGACTGCCCAGGGGGGGCTGCCCCGGGACTTAAACACGCGCTCGCCTTGCGGCGAGGCCCCTTTGTCGGTAACACTAAATTGGCCGAAGCGATTCTAGGAATTTTAGAAATTTTAGTGAATAGAATAAATAGAATAGAATTAGAGTGAAT
>novel.8767
GACCTTCTGTATACTGCCATGATTTATCCTCTTTATACTGTCTAAGACGAGGCTTTCTGCCGTCTGCCTACGTAGACTTCTGGAATACTTTGGCAACATTGCAATAAAGAATCACGGCAGCTTGGAGAAGCTAATGGTGACAAGACCACGAGGTAGAGGCCCGACACATGGGACTGACCAGATCCGCACTACCCTCAACACCACAGCTCATGATGCTCTACACTCAGCGGCAGATAGAGGCAGTAAAACGGGCAGTGAGCTGCGACACTACATAGACGTCACAGAGCTCCACGTTCCGCGTCCGGGAATGGAAGTGCAGACGTACATGAAAGACGGACAAGTCGACAACTGGGATCTGTTTGAGAAGATGCTTGATTATTGTTATTCTAAGGTAATCCG…
>novel.14295
CCCCGAATGGCAGGCGGCTTGACGCGTTAGTCGATAATCTCGCCTTCGATATCGTCGCTCCGCTAATCCCGACTCACTACCCGCTAAATATCGCGCATCGCCCGGATATACTCGACATAGCGTTATTAAAAAACGTAACTCTGCGCTTACACTCGATCGAAGTAGTTTCAGAGTTAGATTCAGACCACCGTCCCGTCGTTATGAAGCTCGGTCGCGCTCCCGATTCCGTTCCCGTCACGAGGACTGTGGTGGATTGGCACACGCTGGGCATCAGCCTGGCTGAATCTGATCCACCATCGCTACCGTTTAGCCCGGACTCTACCCCGTCTCCTCAGGATACCGCTGAAGCCATAGACATCTTAACGTCACACATCACCTCGACATTAGATAGGTCATCGA…
>novel.14294
GTATAGTAACCGGCAAACATCTTGAGCAAATGACCTTGACTGCGCAGAACCGAATTTTAGATCACTTTGGTGGTGAGGGTGAGGCGCGACGGCAGGGGAAATCGTATCGAGCGCTTTATTGGTAGATCAGTCGAACCTTGCGTCCCGCACCGCGCCCTCATTCCGCTTGCTCCCAAAAGTACGCTTGCGTACAGTGGAAAGTTATTATATTATTAAAGTCTATCGTTATTAATCGTTAAGTTATTTGTTATAATTACTTGTGGACTTTGTTGCCATTGCTATTTGTTGTGTGTTTGTTGATTTTTTATAAAACATACACTATGCCGCGACAAACCGGTGTAGTATTCAAAAGAAAGGGTAGAAAAATTGTGTACGACGTATATTGCTTCATTATAAAAC…
>novel.5513
TTTAATTCGGAGGTGTCGATTTAAAACGTTCATTACCTAATCGATTCTGTTACAATTTCCCATAAACATGAATTACGAAAATAAAATAATACTTGCGCCAATGGTCAGAATAGGAACATTGCCAATGAGACTTTTGGCTCTAAAATACGGTGCTGACATTGTTTATACTGAAGAGCTTATAGACTGGAAGTTTTTACGATCTAAGAGAAGATTTAACGACATACTTAACACAGTAGATTATGTTGATCAAACAGATGGAACTATTGTATTCCGCACTTGTGAAGAAGAAAAGAAAAAAGTGGTTTTACAACTCGGGACGTGTGATGAAGCCAGAGCTTTAAAGGTTGCCAAATTAGTGGAACATGATGTGGCAGCAATAGATATTAATATGGGATGCCC…
>novel.2232
CAGCGCTTTAAAATTGTGGTCGAATCTCCATTTGCTGTCCAGCACGAGGCCCAAATACTTGAGCTTCGGCTGGACAGCAATGGTGACACCCCCGACTACGAGATTCGCGCCTTGAGGTGGCCCTTTCCGAGCTGAGTGGAAGCACACTGCTTCGGATTTTTGGAGGGCCACCTCGAGGCCGAGTCTCTTTATTCGTCTTACCACAGTTGCCACTGCAGCCACAACCAGGACGGCTGCTGACCGGTAGTCGTCTCCGCGAGCCGTCACCAGCGTGTCGTCAGCGTAGCNNNN
>novel.2231
CACCTACATTTTTTATTGAGTCAGAACTCATATCTGCCATCTAGTGAGTTTATTAGATCATTAATGCCTAAAAGTTACAAAAATGACGTCGCCACAGGAGTAAGATGACGCTAGTTGTATGTTATTTTCCTTTGTATGGGAGTTGCACCCCCCTGAGTTCGGGTGTCATCGTATTCCGATAAAGAACTGACTTTTCCTGAAGGAAAATAATTTCTCACTACATCTACATAAACCTACGTATTTATAACCATGGATTAATATATCATAGCTATTATAGGTACTAATCTGTGGCATTTATTTACTGTGTAAAACAATGCAAAGTAAATAATCAAAATAGTGGTACACAATCGCTAGTAGTACTAAGAAATAGTGATATAAAACAGAAACAAGAAAGCATAA…
>novel.2230
CTAGATAGATAAAGTTAAAAATTAAAAGCCGATTTGCAAAGAAATAAGAATTTAATTATGCTCTTTGAATTAAATTGCAATATATGTATGTGTTAGGTATAATCAAATTAAAAGACAAATTTAAACAGGATGTTTAACTCGAAAAACTTTCTGTTTTTTATTGCCGTATTCATTGAGACAATTTTTAACGCTAATGGTGATTTATTTAATGAAGAGCTATTTATTAAACCTCTACCACCGGCACACCTTTACACATATTTTCAATTTACTACCTTAGTAAATGATAACCTGTCATCCGAGCACACCTATTTAGCACCTAGGTCTTTGGTGGAAGTGTTGACACGATTCCAAGTTGATGAACTGCATTTCACACTAACCGAGGGGCAGTGGAGGCATAAT…
>novel.2237
ATGACTAAGTTCACGCACGTCCGCGACTGGCCCCTGCTCGAGTCTGCGTTGTTCGTGCTGATGTCGTACGCGGCTTTCCTTATCGCTGAAGTCTGCGAGTTGACAGGTGTGGTAGCGGTCCTGTTCTGCGGCATATGCCAAGCTCATTACACTTACAACAATTTGTCGTCCGATTCACGCAATCGAACCAAACAGCTGTTCGAATTGCTCAACTTCCTGGCGGAGAACTTCATATTCACGTACATCGGGGTGTCGATGTTCACGTTCCCGAAGCACCATTTCGATCCGTGGTTCATCATCGCCGGATTTATAACTTCAATGCTCGGCCGCGCGGTTAACATATATCCGTTGTCATTCCTGTTGAACTTAGGACGGAAGCCGCCCATACCGGTGAACTTC…
>novel.5516
CAAATATGAACATTATGAGTGATTTAGAACCAGCAGATTTGAAAAATTATCTATAAATGGATTCGATCTCGTTTGACCTAATATTAAACCTTATGACACCGTTTATTCAAAAGCAGGATACTATCCTACGATAGTCTATTATATAAATATTACATATCTAATCCTACGATAGTATAAGTCCAAAATAAAGATTGGTTGTAACATTAAGATTTAATAAATTTTATATGGTCACCACACTAGACGAGGACACCGCGACCAAAAAGTTTTCTCTTTCGAGACCTATTTCTCGGCATTAGACAGCACTCCAGTTGTAGGTACTTATTAACTCCATGTGCGAGCTAGTCCGAGTTACGCTGCAGTCTGTGGAGCTTGTCGGGCAAGTTGCAAATGCAAATGGCT…
>novel.5515
CTAAATTTGACATTCTTGTACGTGACAGACAACGAATTTTATTGAATTTTATTGAATTAGTAGGTACATAAATTCATATTTGCCTTGTTTTCTTATAATAATAGCAGCGAATAATTGCGTCAAAGATACAGCTGAGCAATTTTTTGCACCATAATTGTGGTGAATTTAAAAAACAATGACATCATCAAATACCTTACAAAAAGCTATTGATCTTGTCACTAAGGCTACTGAAGAGGACAAGAACAAGAACTATGAAGAAGCATTACGTTTATATGAGCACGGTGTAGAGTATTTTCTTCATGCAGTAAAATATGAGGCCCAAGGTGAAAGGGCAAAAGAAAGCATTCGTGCAAAATGCCTTCAATATCTTGATAGAGCTGAAAAATTAAAGGAATATCT…
>novel.5514
TACTAAATTCAGAGGAACTGTGTTCGTAATTTTAATTTATTATTATCTGGAAATGACTGGAAAGTGTGTCTCTTTAACGCAGAAATTTCATAATACCCAATAGATAATATACCAAACGTAACGGATCTGCTGAAATCTTGAAAACAATTTGGTTTTGCTCCTGTTTAAAATAATTAAAATTACTAGCAAAATGGATAAATATGCTTTGCCAAATTTACCTACACCACAACATGTACTTGAAGACGCTTCCGACAGTGAAATTTTGAATCTTACATATTCATTTAAGTTACAAACGGATGATGAAGCATTGCAGAACGCATATTCTTGTTTTCAAAACTGTAAACAGCTGGAAGCAGATTCAGTCAAACAAAACGATTTGAATATTAAACTTCAAGAGCT…
>novel.2239
ATTCTGTCAGACAGAGAAAAACAGGCAATTTGTGTGCTATTGTGTCGAAGATTTTATTTTGTCAGCAAAAAATCTAGACTACTCAACGAAAGTGAAAATTCAAATGTTGTTTACATTGAACTTCAATGCTAAACTAAGTCATTTTTCTGTGATGTAAACCTGCCAATTTCGTAATAAAATCATGAATCGCAATGTAGTTTTCACATTTTTTCTGTTTTGTTTTGTAACAATATGTCGAGGCTCAGGTACGGACATCGCACTAGATGCTAAAGCCACTCTTTTACACCGTATAGATAGTTTGAATCTACTTATTTACACTTGCCTCCTAACTCTTACTGTGCTAACGATCTGGTTGTTCAAACATCGTCGAGTCAGCTGGCTTCACGAAACTGGACTGGC…
>novel.2238
ATTTATGCGTTTTTCCTGTAGAAAGAAAGCATTACTGGTGGCCTGAAGGCCTTTTCAATTCCACCAGGATAGGTGTGCGAGCAAAGGCTCGGCCAGGAGAGATGGGATTTGCTAACAACTGCCCGAGCGCCTCCGAAGCAGATCTAACAGCTCAAGGGCTGCTGCTTCGCGAAGGAATCTACTACCGGATCGGAATCGCGACCCGCTGAGAAGACCCGGCGAGAAACTCAGCGAGCTGATGTATGGATTAGATATGGGATTAGGTACGTTACCTGTCAACTCGCAGACTTCAGCGATAAGGAAAGCCGCGTACGACATCAGCACGAACAACGCAGACTCGAGCAGGGGCCAGTCGCGGACGTGCGTGAACTTAGATATCAATGCTGTCAAACATCCCAT…
>novel.13478
CCGGGCTATTAATAGGTGCAATGAGACCTCCTCTGTTTGTGACAGAAAAAGATCTGGCCGTCCACGTAGTTTTCGTACGAAAACGGTGGTCAAAGCAGTAAGGGAAAGAATTCGAAGAAATCCTGTCCGAAAACAAAATATTTTATATCGGGAGATGAAGATAGCACCTAGAACCATGTCGCGTATTTTAAAAGATGACTTAAGACTTTTTTTTGTTTTCCTTTGTAACAGTATTTATGGCCAGACTAAGTATATCGTGGAGCGAAAGGCAAAATGGTTTAAGCGGTATAACGTCTAATACGCGACATTTATCTTTGTAACGTCTAATACGCGACATTTATCTTTGAAATTAAGGGTCCGTTTCATTTGGTATCAGCATCAACAATGCGGCGTTTTTAA…
>novel.13479
GTCCTTTCAACATGGTATTTTTCTTTATTACCTGGAGTGTTTCGACTTCGTTGTCTTCTCTCTCTTTTAGTAGTTGTTGACACTGTTCCCGTGATGTTTTTAGTTGCTGAAGAGCCACTTGAAGTTGGTCATCAACTTGACGAGCTTTGGTACCTCTGGTCATCATTTTGGATTTGTAGAAAAAATTTATAGTACCCTCGTAAAATAAAGAAAATTTGTACAATTATGCAGTAAAATGCACTAATTGAACGTTTTACGTAACAATAAACTTATATTATCACTTAGATATACGTTTTATATAATATTAAGTACAATACAGAACTTAAAACGATTTTAATTTAAATAATAATTGGGAGAGCACAATAATATTGAC
>novel.13476
AAAAGGTATGCATTTTTCAATATTTTGTATGTTTTAGATGTAATTTTTTGGTAAATTCAAGTTGATGTAACTTTATTTCTATCTACAATAATAATTCAGCTTTTACATAGTGGAATAATCACATATTACTCAGCTAAATGATAATGATGTAGTAGGCAAAATAAATTTAACCAAAATTGTTTTTTGACCTTTAATTATTTTCGATTCCGCGGGGTAAAGACGAACACTCCATGTCGGGCAATCTCGAACATTCGCCGTTACCCCACTCCCGTTTGTTGGTACCCCGTTCAACTTTTTTTAAAATATTATTACAGATGCCTTGTACTTACAAAAGAAAGACCGAACTGAAGTATAGTTTAGAAGATCTCAAAAAGGCTATAGACGATGTTAAAACCAAAA…
>novel.13477
TTTCCACTTTCTCATCATCATACATTTTTATTCACATGATTAAATACATATTTTATCAAAAGCATTCCGGATAAGATCTGACATTATTATAATTAACATAATTAACGGTATATCTATACATTGAAATAAAATTAGAGCGTCTGTTTGTTGTATTGAAATAACCGCTTTTTACTACATGCATATACACCAAAATAACATTTTTTACAATTTTTGTCTGTCTGTTTGTTCCGGATGATCTATAGAACGGCTGGACTCACTAATAGGTAGCTGATGATTTAAGGAGTAACTTAGGCTACTTTTTTTAGAATAGCTTCGCCCCGCGGCTTCACCCGCAGTTATTGTCGTAACGCGCGCAACATGGCGGGCTTCGCCTATCAATAATAGAATTTAATGTTTCCG…
>novel.13474
TTATTATGAAAGCAACACAAAAAATGGATGTAAACTGTGATTGTTAAATTTTGAATGCCACCTTATTGATTATCCTAATGTTAAAACAATAAATATTTATTGTGTTAATTAAACATTCACAATAATTATTTATTGTGAACTTTCTATTAATAGGGGTCATGCCAATGTAGAACTATGTGGTTGAAAAATGTTTCTTAATTACTAAAATAATATTGTGAAACAATGTTATTATTTATTACAAATACTTGTAAGGATTAAAGATTATTGGAATAGAACCATGTTTTATTTTCCATATGCAGAATTCTCTACTAAAGAATTCTGGATATTTCTAGTACTAAGAACAATACAATACTAATGAGAATATGGTAAGTCCCATCCAAAGAACCCTTCTAAGGCCCA…
>novel.13475
GTTTATCATAAACCACTACTTACTACTAGACATATTCATAAATAGTTCAAGATATACCTTAAAACTATGACTGTTGTATATTAAACACATTAAAATAATAAGGCATAACTTACAATACGAGTATATTCTAAAATAAAACATAACTTAGGACAAAACACAAATATACAATAATTTTAAAGAAATATTAATTAATATACCTAACATTGATATTTTTTATTGCATAAGGCCCACCTGATGGTGAGTGGTTACCGTCGCCCATGGACTTCAGCAATGCCAGGGACAGAGCAAAGCCGCTGCCTATTGTTAAGTACTCTCCACAAGCCAAATTATGTTTCTAATATTAGCTTTTATTGTGATGTATGGTTTGAAAGTATAGCATTATATCTACTATATTTATCA…
>novel.13472
ACAACGTGGTGCGGCCCATCCTCAAGCGACAGTTCCGGCGCGACGAGTTCTCGGTCGCATCAACGAGATCGTCTACTTCCTGCCGTTCTCTCGCGCCGAGCTGCTGGCGCTGGTGCAGGCCGAGCTGCAGCGCTGGGCGGCGCGCGCGCGCCAGCGGCACGGCATGCTGCTGCTCTGGGAGGACGACGTGCTGGGAGCCCTGGCCGACGGGTACGAGGTGCACTACGGCGCGCGCTCCATCCAGCACGAGGTGGAGCGGCGCGTGGTGAGTCAGCTGGCGCTGGCGGCGGAGCGCGGGCTGGTGGCGCGCGGCTGCACGCTGCGGCTGCGCGCGGCGCCCGCCGGCCTGGCGCTGGCGCTGCGCCCCGCCGGCGCCGCTGACTTCCAGCCGCTGCACCT…
>novel.13473
GAAAAACACAATGATGAGGAATGTAATATTTTCCCTTATGCAGGTCGGTGGCTGAGACACGGGTCATGTGACCATTATTTAAGTAGTCCAGCATGAAGTCCGAATACTGCTCATGAAGGTTTGGGTTTGAAAGAAGTCTTCGTTCCAATGAATGAAATCTTCGCAATGCATTTTCACGCGAACCCGGAAACTGTAACTCCCCATCCCTCTGCCTAAACGGCAAAGAAACGATGTACCTTCCAGATGTACCTCGAGCGTGGGTTTCAGTGAAAAGTTTCTCACATTGCTGCTCGTCCGGCGTTAGAACTGATGATTTAGGTATGACCTCCAACTCCCACAGTCTCCTCAATTCCTCATGGAGAGGAGTATCGTGTTCTCTTAGAAAAAAAGAATTTGAGT…
>novel.13470
ATTTCTGATGTTTCGAATATGTATTTTCCAATTTTCATGGTAACAAAGGACTACAGTGTTACTTGTAAAGATTTGAACATTGTGGGAACTATTGTATGTTTGACATGACGCTTATTACCATAGAATACACAAAAACCATAGAAAATACTATAGAGTTATTATTTGTAACTGGGGTAATCTTGCAGAGGAGCCAGTCTCGAAATGAAAGTGAAAGTGAATATATTAAAACCTACACAACAAGCCTACATAAACAAAGCTGGTATCTACTTTTTAACATGATGTTAGTCATTGTAGTAATGTGATAATGGATAATGTACCCCCTTACCCTGAAAATATGACTTGGCGGCTATAGGTTTTAAGCCATGCTATATTTTTTATCTTGATCAATCTTTAATTTAT…
>novel.13471
ATTCTGACAAGTCCGATAAAAATGAAGAGGCCTTTTCATTATGGACTGATCACCATAAGTTAGTGCATCGTAACTGGAAAATTAACAAATCTGAAGACGTTTTGTCTGACGAACTTTCCGTTTATCTCCGAACTCCTGTTGGAAGACTTAAAGAAAATCCGTTAGAAATTTGGAGAGATTACAAAATACAATTCCCGAAGCTGTACAAAATAGCTTTTAAGTATTTAACAATAGTTGGCACGTCAGTCCCTTCAGAAAGACTTTTTTCACAGGCAGGGCTAGTTATGACTGAACAAAGAAACCGGCTGAAGGGGAAGAGATTAAGCAAACTTTTGTTTTTACATAGCATTGACAAAAAATATTGGAATATGTAAAAAAAATGTGTTGTCTCGGTGATTT…
>novel.14129
CCGATTCCTGCCCAATGCTGCCCAGATACAAGCGCCTCTCAACGCATTGCTAGTTGGTTCCGTTAAAGGTGCGCAACCCGTCGCTATTGAGGGAAAGTCATTGCAAGCCTTCCAAGACTGCAAAACCAGCCTATGCAATGCAGCTCTCCTAGCCCATCCCGATACTCAAGCAAAGTTGAGTCTCGTGACAGACGCTTCGGACTCTGCAATAGGTGGAGTACTCCAGCAGCT
>novel.14128
TCTCAATTTATTTGTTATAATGTCGCGAGTTAATAACTGCGTTGATAAAATTCATAATCGATGTATCAAATGGTAAATGTCGCACGGACACCTATCTCTGAATAGACTTTTGTGATTTCGTTTATAAGATTAAATTAAGTTTAAAATATAAAGCGTAGTAGATAAGAATCGATGTTTAAGGTAAAAGGTGCATTAAAATTTGAACAGTCTTCAAAATGGCGGCCATATTGGCTAACTCCAACATTGAATACGTATGCATTTGTAATTCACGTCAGAAGTTCATACGAAATTTTCGTAGATCAGATATCATTCGCTATAATCTATCTTACAGTCGATTTCCAACTGTATTCGTGCTCAATGCTATAGTTAGAAAATGGTTTTTAGAAATCTTCGTAAACT…
>novel.1528
TAGCGAAGCTCGCTATAGAAAGCAGAGTATTAAATACACTTGACATTGGCGAAATCTAAAAGGAAACGCCATAAACCTAAGAGATAGATAGATAGATATTATTAAATTTGTTTGAAATTATCTTCTTCAAGTAGTTGCGAAATATCTTCATTTGAGCATAACATTAATGAAAGTCGAACAAAATGAAGAATTCAAACAAGTTAAAAGACCTTCAAATGACAATAGCTCGGATGCCTCTTCAACAATGCTGTGTGACTGTACTGCCCGAGTTTGGTGTGAAATGGAGGGAGGTATTTCGCGCGGTCAGATTGGCCAGACTGCCGATGACAGCGGCCAGTGTAGCCAGAGTACTGACCAGACACATTGCCAAGTCTCTAGAGGCTCATGAGTTAAACGATA…
>novel.1529
TTGACTAGCCATCTTTAATTTTTATAAACATTTATTATTAAACGTAAAATCTTCATTCTAAGAACAATTCAATTTAATTCTATACAGAACACAAGTGCTTACTCCGAAGTACGAAGTATTGAAATTAACTTACACAATTATCATATATAGATATTTCGAGTCTCTTTCGTTTGACAATTCCGAGCGCGGGTAACAGAATCGAATTTCAAAAACACCTTTTTTTCATTGCTAAATTGTAATTTTGACAGTACAGAATATATTTTTACCGCCAAAAAAAAATGTCATTTTGACAGCGCAGATAATATATTTTATTTCGAAATCAAAAAAAAGGTTGAAGGCTTTCCGGAAACTATATTCTTTTGTATTCAACAAAACCTCTTGGAATACTATATCATGAGT…
>novel.14125
CAATAATTATATACTGAAGTATTCCAGATGTCTGTATGTATACTGATGTTAAAATTACGGCACAATCGTATTTATAGTGAAAACCAAAACTAGAACTATAACTATAACTTGTAGTCGATAATAATTTGCGCAGGAGTTGCCGCCCCTTTCAACATGTCCTCCGCCTGAAGAACAATAGATCAAAGCGTGGCCATCTTGTGTCTTTACCACTCCGACAAATAAGATGCGCCGGCGACATGTGGCAGGGGGCGTGGTTTAACATTCTTTGCACACGGCACTCGGATCACCTGATGTGACGTAAAATCGTATGATTTTGGTGCTTCGTTGAGATGTGCGAGTTGACTTGCTCACTCGCCACACTACTCCCCCGGCGAGACCGTGACTACGGGCGATAGTATT…
>novel.1527
CGCCCAACGACGTAAAATTATATATAATCAAACTATTTAACCTACTTTTATAGGTCACGTCGAGTAAATATTTGAACATTTGATTAATTACCTTAAATGTACCCCGGAGATGAAATTCGTCAGGGTCACTCTACAAATATCGTATTTATAAATGTTAGGACGCGTAGTTTGAGCACCGCTGTTCCAGGAAATGTGCTTTAGCTTTGTTTTCGGTTTAAACGTGGAAATTCTACAGGTGTCCAAATATATATATTTTACTATTTCGATTTTAATTTCCTATGGGCGTTCAGCTGACGCCACTTGTTATTTTTCCGCCAGTAAAAAGAACCTCAAGAATTTGTACAGACTTATACATCACCAATAATAATACTAAGCATATAAAAAATATTTGTATTTTTT…
>novel.1524
AAAAAAATAGAGAAACATTTACTTTGAAATCCCTGTAAAAGTTAAATAAATGGTAATTGCGTCACGGTGTCTCTTTGCAGGCTATCAATCATACGCTCCGTAGCTGACAGTTGACACTGCGGAATCGCATCAAAGGACGAGGATAAATTAGTAAATTTAGTGATTGTGGCGTTGCAAAAAATCTAAACAATGACCAATATTTCGGTAGGTCAATAACAACAAGAAAATGGGTGACTTAAAAACTTTAACCACGATTAAATGCAACCAGCAAGCTATTCGCGCGGTCAGGTTTAATGTAGACGGCACATACTGCCTCAGCTGTGGTGCAGATAAAAAGATCAAACTTTGGAATCCCCATCGCGATCTCATGCTCAAAACATACGGCGGACACGCCAACGA…
>novel.1525
TAATTACATATGCTTTTTATACAATTCATTGCTTGTCATTTTAGCCATCATTTCTTTATTTGGTTTAAAATTAGCACAATTACCCGCTTCATTTAAAATATGTTGTTTGGCCAGTAAAGTACCATTGATACTTTCATTGGATAAACTATTTCTAATTTTAGTCTAAATTAAGTTTACTTGGCTAAAAATTCTTTCACAATCAGCTCTAGAATGCGGTAAAATTAATAAATTCAATGAAAATTGGGATATAGACTTATACCTAATCTTCAAAATGTCTATTAACATCGCCTCAAAACTTATCAGGGCTTGTTGTCAAATTAATCTTTTTATATAA
>novel.1522
AAAAAACCAACATTTTTGTACTAAAAATTGTATTTTATTCCTCTTAATAGGTACAATAAGGCACTTATATTAATAATTATTGTTTATAAATTCGTCTATATATATGTTTATAAATTATGTGGTGAAACTTAAAAATAAATTCAATAAAATTTGGTAAACTAAAAAACTATTTGAACAACATTGTATGTATGTATAATTAAAATTTGTACGTAAATATGTTTTTTCATTTGAAAATAAAAGGCTAATATTGAATACATTCCATTCATATCTCCTTCCCTTCTCCCAGTCACCTGGGGCCGGCGCAACATGT
>novel.1523
TAAATTTGTTTATTTTTTTAACAGTGACGCGAACAGATGTGTGTATACCATATTGAATGCGTTGATCCGTAATTTTCCAAACTTAATAATGTCAACACATTTGTCGGCAAGTGTACAGGGATTTGTAATAAAGAAAGTTGATCGGAAGCTCTAGATAACAAAAAAAAAAGAAAACAAAAAAAGTTATTGTGACCGAATTTCGTAAATTAATTCCAGTGGGTGTGCTATAAAAGATAGAACGTAAGCGTAAAGGATATGCATCATTGACATTAAAAGCACCGAACCGCAATGGACATAGTGCAAAACATCAACCTTCAAAGTCGCGACGCAATGAACAACGACGTATCGTCCGCATCGAGCGAAGACAACACCACGTTCGGCAAGATCAGGCGTTACTAC…
>novel.14123
AAGTTGGCTTTTGGGTTAGGTGAAGATATTGAAAAACGTGAGAAGGCCATGGCTAACCTATTAGTTTTAGCGAAAGAAAACAGTGGTGCTGAGGTAATGTTAAAAAATGGTGTAGTTCAAAGAATTCAACAACTACTAAAAGTGGAAAAAAATTCTGAAATTTACATCAATGCTATCCGTGTCATAGGTCAAATTTGCAAAAAGAACATTGAAAGAACAAGAGCAGTTTTGAAAGTTGTTGGGATACCGTGGATTTTAGAAATCATTGACAGTACTGATGAGAAGAGAGTGAATGCGGCTCAGTATTGCCTTCAGATCATACTTAACTCATTTTCAGGGATGGACAATAAACAGGAATCAAAACCTGACCCTAAAACTTTGTGAGGAAAACCAAAGTGA…
>novel.1521
AGGTGGGTGGCGCATTTACGTCGTAGACGTCTGTGGGCTCCAGTAACCACTTAACACCAGGTGGGCTGTGAGCTCGTCTACACATGTAAGCAATATTTTATATTTGTTATTGGATGTTCGTGTTGTTATAATATCTGACAGACATAAGTGAATGTGGATATGGTACCTACTGTAAGCCGACCTAGTTGTGAATTCGATTCCAATGTCCATAAGAGGGCGGCGACATTCCTAATTCTCACTTAAGATCAAATGTGACGTGAACACGTTCAACTGTCTATGGGAAAAAAGGGATCACAGCCTACCCG
>novel.11180
TTTCCATCCCGATTTTTATTTTTTTTATTCTATGCACAGATCCGCAATAAGGTTGCAAGGTGGCAATCAAATATTATAATTGTAGTACGATAAATTCTTATTCAGAGTTTATAATTTCAAGTTCCTTTAATTATAATTTTTTTTTAATTCAATTTGATCTCCTGCCCTCGCCGGTCGACTACTGATCAACTATCAATCGATCAGTTATCCCCGCCAGGTGTCACCACTCATCCAGCAAACATCACGTAGTAGGGATGAGGACGAAGCCGGTCTCCTGTCTTACTCACTATACATTTTTCAGCCATGTTTCTTTGGTTTTATTTGTGTATCAATCGTAGCTTGCCAGCCATGTTTTTTTGGTTTTATTTGTGTATCAATAGTATGTTCAATAGGTCTGAG…
>novel.11183
TGACATTTGAAAAATTAAGCATTTTCACTATTTTCAGATTGCTGCATACATATTTGAATTATAATTTTGCTGTGTAAATCATAAATAATCTAAAGTCTTATTTTCGGGTGTATAAATTAAGTAGGTACTAACACCGCGGAGTATGGTAATAATGGACAGTGCAGAATCTGTCGGTAGCTTAGAAGAGCAAGCTCTCAAAAGAAAAGAAAGACTGAAGAATCTAAAAAGAAAACGAACAAACAGTGATAATACATCAAATAATACTACAAATGAAACAATGACACTGCCCAAACCAAAATTTAGAAGTTACAAGCCTCAAGATGAAGCATTACAAGAATCCAAACTTAATGATGCAGAACCAACAGTGATAGAAGAAGAAGTAAAAGATTTGTTGGAGGC…
>novel.11184
TTGGGCAGTGTCATTGTTTCATTTGTAGTATTATGTGATGTATTATCACTGTTTGTTCGTTTTCTTTTTAGATTCTTCAGTCTTTCTTTTCTTTTGAGAGCTTGCTCTTCTAAGCTACCGACAGATTCTGCACTGTCCATTATTACCATACTCCGCGGTGTTAGTACCTACTTAATTTATACACCCGAAAATAAGACTTTAGATTATTTATGATTTACACAGCAAAATTATAATTCAAATATGTATGCAGCAATCTGAAAATAGTGAAAATGCTTAATTTTTC
>novel.11185
GAAAGCGTAGCTCCGTTGAAAGTACTGCATCCCATTGTAAAATTAGTTTAGAGAAAAACTATTTAATTATTCCTCAAAAAATGTATAGGAATTGTTGAGTGGGTGAATTTTGCTATTCTTTACATAGTTATTCACACCATGTGTTTAAATAAAAACAATATTTTCAAGTGATTAGGTACTGATCTAGTCATCCATGGCCACCATTTTAGAATTTACTCGGTGGTGTTCAAATTTTCAGACACTCTTAAAGTCAAAACTGGGGAAAATGGTATCGACGAGGCAAATGAGTAGCGTTGGGGGTGGTAACGGAAGCAGTGATGGTGCAGGCCCATCACACGCGGAATCTGTGTCCGTGTCCCGGGTGACACGACATTCTAGCGCCTTGATGCCGGGAGGCTC…
>novel.5638
CTTCTGTCTAGCCGGTGAATCGAGTGGGCCCACCGTGCCTGCCTCCGTAACGCTAGATGGCATTCAAGTCGCACCCCGTTACCGAGCGGTTGTGTGTTCCGTAGCTTGTCGTCGTTCTAACTTTCCGCGTGCTCCTCTCGTTCGTGAAGAACGTTACAATTGGAAGTTGCTTTTTGTTTGAAATTATTTAACCGTCAACTCGGTTTCGACTTTAATAGCCCACCTTGCAACGCCTTTACGCTTGTAAATTTTCTTTCGAGGGGTCGCAAAACAGTGTTGGTGTGATAAAAAAATATGTGATTTGTGTTGTGTTTATGTTTGCAATGTGTGGTTTAGTGTAGACGTGGGTGGTTCACGATGGGATACACTACGAATGGCGCGGGTCGGGCAGCGCACGAG…
>novel.5639
GTCGTCTTGAGTTCGACAGAATGACTAAAGACGTGGCTATGAAAACTTGTAGCAATTCCCTGCTGTCTTTCCTCTTTTCTTTGAATAAATTATAATACGTGAACGATTTATGAACAAAAGTATCGATGTACCTAATTTCCGATATTTCTAATAGTAACTCTTTGGTGAAATTTTGAAAATGGAATATTTGTCGCGCACTATGAATGGCAACAGCGGCAAATGTCAAGTTAATGGCACGGTCCGCGACATTCGGGAAATGAAAAGGAGCGAATCCGCAATGAGTCCAGCGCCCCCCGCTCACTGTAACAAAACTGGCGTTCCGTTCTCGGCAGTCAAGCAGTCGCAAGCGACAAGCGGAGGGAAGTGTACGTATAGCGAAATGGAACGTGATCGTATCGG…
>novel.11188
GCGACTTGCAGTTTTTGTCTTGTAAACATAAATGAAAAGTACCGAAACATATTATTATCTACTTTATTTGGGAAACTCGTTTCTTGATTATAAAAATAGTAAATAGTCAATTACTGAAAAAATCATGGATGCTGAAGTTGCAGAACAGCTTAGAGATCTAATTACTAGATTACAAACTGATGAAGACATACCAAGTGCTATGAATCAGCTTAAAACGTTATTAGTTTCCGCACCAACTGAAATTTCTGAAACTATCCTAGAGGTAGGATTATCCAAAATACTCCAATGCTTCAACATTTTTGATAGACACCTAGTTGATTTAATATGTGAAGTGCTCACACTGTGTTTTGAAAAATTTTCACCTGGAGAAGTGATTAAGAGTTTTACAGGTAACTTCAT…
>novel.5637
ATTTATTTGATAGTATGAATTCAAAAAATGGTCAGAGTTGTCAATATTTTATTAGGTAACTCTTTTTAGTTATGTTGATTTTGGTCACTGAACTTTTTAATATACGTAACATTCTGTTTTTAGAATTTTATGTTAGTAGAATATTCATCTGTGGATAGTTCTTGATTTTATATTCGTAAATTCTTTTTAAATGCGCCCTCAGATTATCAAAGGTTTTTCTCAGTTTGATCTGATTGAAAGATAGAATGATTAAATGTATACTGCAGATGGTAACTATAAAAAAATATTGATTCGTCTTTACAATACCTCTCGTATTAAAGTCACTGGCATATGTGGGTACACTTCACAAAAATTCTCTTACTTAACACAAATACCTTTTTACATAGCAAGCTCGATAAT…
>novel.5634
ATGCCCACAATTTCTTTAAAGCGCGATGCGCTTTTCGCCGCACTCGGTTCTACATACAGTATGAGAATATTTTGTAAAAAAATTAGTTTAATTTTAATTCAAATTAAAATGCTTTTATCGAAACATTTCAGCTGATGAAGAATTTCAAGACCTATGTTTCAAATTTGGTTTAGAGCTTGATGAAGTTACTACGGAGAAACAAATGTTAATTAAAGAACAAGGTGACCAAGCAGATGCTGAATTATCTGATGAGATCCTCTACAGAATAGACATCCCAGCCAATAGATATGACTTATTGTGCCTCGAAGGACTTGTTGATGGTCTATTAGTGTTCCAGGGGAAGAAACCTCCACCTCAGTACAAAGTGAAAAAATATGAAGACTGTAACTCTTTACACCT…
>novel.5635
CGAATATGTTTATCATCTAGCGACCCGTGTGTTGTTTGTATTGTTGAGTGCGTGAGTAGAATGGAATGACGCGAATAGTTAGTTGCAAGCCGCGAGCGTCGCTGCTCTAGAGGAGAGTGCTCATCGTTCAGTCAGTCCTCGCTAAAACGTCGAGCGCGTCGGAGCTCATTCAAACGAGGCCGATAGCAAATATTTGAGTGCCGTTTTCGTCACTAGTTGCGACTAATGTACCTTATCGAGTCAGATAATAGTGCGAATTAGTGCGCGTTTGTTTCCTCCATTTGTGGCAGTGATATAGTGTTGTTTCTTAGTTCGAGAACAGCGTAGATACTACGTGGCCATGGGCTTGTGTTACCACACAAAGTGTGTCCTTCAAAGGTCCTGACACAGAAGTAGCGA…
>novel.5632
CCGAAATGGTTCTAAAATTATATGCCGTTTCTGATGGCCTCCACGCTCTCTGTGAGGCAAGCCCTTGTCGCGCTTGAAGTACCATTTGAATTGATTAATGTGGACTTCGGCGCTGGGGAGCATATGACATCAGATTATGCCCTGATGAATCCACAAAAAGAAATTCCTGTTCTTGACGATGAAGGTTTCTATTTGAGCGAAAGCAATGCTATCCTACAATATATATGTGATAAGTACCGTCCTGGCTCACCTTTGTACCCACAGGATCCTAAGTCCAGAGCTATCGTAAACCACCGTCTCTGTTTTAACTTATCAAGCTATTATGCTAATATCTCAGCCTACACAATGGCACCTATATTCTTTGACTACGAACGCACTCCACTGGGTCTCAAAAAAGTT…
>novel.5633
TTAAAACGTCATTCAAAAATAGCTTCAAGAAATCAAAGATGAAAGTTATTTTTAATATTATGTCTTAAAAATTCAGTTTGGTAAACTCTCTAAATTTTAGAATGAATTCTGATAAATTAGACGAGGCGTATTCTATTCTATTGCATACAACACATAATGAGAAGACTTTTATTTATAGAGGAATCTTATTAAAATTATGCGTTCTATAAAGGCAAATGTTAATTTATACTCGAGTGCGAAGCAAGGTGATTATAAGTTTATTTCGTGTGACATTAAGCATACATCAATTATCAAAATAAAAGCGTGTGCTGGTGTATTGAACTATGGTGCACCTGAAGATGTTGAGTACTCAACTAAGTTCTGACACTTTAACTATAAATGATCTCCCAAATGAAATAC…
>novel.5630
TGGCACTGGTCCTGTGTTGTTGTTCTGCTGACTTGGTCAGCTCCCGCTACAGCTGTTGTCGGAGGTGCGCCGGCGTCACCTCCGGAACCCGATGCAGCTGTAGTTTTCATCCAGCGACATGGCAGAAGCGCGAGGCTAGAGGGTCTCAAAGACGACAAACTCGGTTACTACACTTTCTTTGGGATAAGATATGCTGAGCCACCGCTAGGACCACGAAGGTTCCAACGGCCAGTGAGGCAGTATTTAGCAAGTGAGCTGAACGCCACGAGACAATGCTTACCGTGTCCGCAACGAGACCCTTACTATCCCGACCGATTTATTGGTCACGAAGATTGTTTGTGTCTCAATGTATTCGCTCCCAAAATGCCTGGCGATGAACGAGGTTGCCCAGTAGTCTTC…
>novel.5631
CATTGTTTTTGTCGTCGGATACGTGACTGGAAATGCAATAAGGGAAAATGCAGAAACTTCAAACGTAAAGGATAAGAATACTACTGCAAATGATTTGGACAAACCCGTGGATTATGACAATAAAGAAGAATGTTTTCAGATTGGACATTCCTGTACCAACCATAAGGACTGTTGCACGAATGCGTGTCTGGGTTATGCGAAGAAATGCGTTTCAGGGTCCGGGTAAAAGCGGATAAAAAACTTGTCGTTTATTTTATTAGACATCATGTATCGATTACAAAATAATATAATAATATGTATTTAAGTAAAAATCTTGTTTGGAGCTCCTCTGTTGCGTGAGGAAATATG
>novel.7859
AAAATATTGATAACATTTCGTTCTATTAATTCAAAAGATGCTGAAATAAAATTAAATAGATTATGGCTGTTACAACGATTGCCGGGAAGGGTAAAGGGCCCATAGTAGACCCGGCGTTATGCCGATGTTGTCGCTCTATAAAGAAGTGCCGACTTTTAACATCTGAATACGAATGGATGGGTCAAAAAGAAGTTTATTCAGAGATGTTAATGGACTGCTTTGGTTTGCTTCTTTCCAATCTGGACGGAGACAACAAGGAGTCGTGCATATGTGCAACATGCGTTGTCAGACTGAGAGACGCGTATGCATTCCGTCAGCAGGTTCTACAGTGCGAGGAGGCATTTCTAAATGCCAAACTACAAAGTAAAGAAGAAGCCTCAAGCAGGATTGACGTTCAAG…
>novel.9010
TTCAGTAAAATATGGTCCATATATTTTTCCATATCGAATAAAATCACAATGTGTTAGTTATTTTACACAAATATAACTAACCGACAAAGAGTATTTTACGGTGAATAATTCTGCTATTTCACATTTACGCTACATAATATGCCCTGAAGAGAATTATATCCGATAAAAACATTAACAATTTGTAAGAGTGCAGAAGATTAACTTCAAAAATACGTTAAACATTTATATATATTATTATATATTATATAATCCCTCAACACGGTAATAAATATAGAAATATATTGAAATTGGAATGATTGTTACAAACTGGAAACATATGTAATACGGGTCAATAATTTAGGATAGCCATATCATTTATATTATAGATTATAACACGCATACAATTATTGAATTTCGAAT…
>novel.7852
CTAGGACTTCTAATCCACATATTCGATTGAGCGTTACATTTCCAAATTGACGTCAGGATGATGGGACCTCATGTGACATTTTAAGCTAACTTTCTGAGCGAATTGTTTCTCGCATAGAACGCAAACGAAACGTTTATTGTCGCTGTGTATCCACAAATGCTGAGTTAGACTCTTCTTACGCAGAAAGGACTTTTCGCAGACGTGACATTTGAATGTTTTCTCGCCCGTGTGACCTAATCGGTGGTCTTCCAGGCGGTTCTTAGACTCGAACCTGAGTCCGCAGCAGGTACACATGAAACTATCATCAGTATGTGACACCTTGTAATGGTTGTAGAATAGTTTGCGTGACTGAAACACTAATGTGCATTCTGGACACGTGTACGAAGTTTCGGGACGTCC…
>novel.7853
CGCGCCCGCTAGCTTCATGGCGTCGGTAATAATTTTCGTCAATAAAAAAAGAAAAACTAGTTAGCATAGTTCTAAACTTGTAAATAACATTAAGCTTTACTTTAAACTATGTGGTAATATTTAAATGTAAGTTTAGTGATAATTTTGTGATAATGGCTGATAAAACAAGTGAATGGCGACCCGGGCCCACGGTTTGTCGGTGTTGTCTCGCTGAAGGCTGTTACAAAGACATTTCCACTGAATATTTTTGGATGGGAAAGAGGGAAGTCTACGCTGAGATGTTAGCAGAAACCTTCAGTGTCTCCATTGCATACTCAAAGTCAGGCGGTCCTAACAGCAACAGCCGTCTTATCTGTGAACCATGCATATCCCGTCTCCGAGATGCTTCAGACTTTAAGA…
>novel.7855
GAAAATGCGAAATTCCGTTGAAAAATATTTATTGTTAGATATTTGTAAATATTTTTTTGTTGCTGACCCAAATTGTGATGGCAGTTCCAAGCGTCAAGGGGCCAATTGTAGACCCGGGTTTGTGCCGGTGCTGTGGATCTATTAAAAAATGTCGCGTCTTGAATGAGGAGTATGAATTTTGTGGAGAAAAAGAAATTTATTCGGATATGTTCTTCGACTGCTTTGGGCTTTTGTTATCACACCTTGACAGAGCGCAAGCTGAGAGGCTCATATGTGCCACGTGTGTTACAAGGCTTCGTGACGCGACCGCATTCCGGAAGCAAGTGCTGATCTGTGAGCAGACCCTACTCCAGGTTGCATACGAAGCAGAAAATGAAAGGTTCGACATTAAAAGCGAAA…
>novel.7856
ATAATCTTTATTAAAACAATTAGCAAATTACGTTCACGGCTCACGCCAATTGTTAACGAAAACCGATTTCACATAAAGCACAAGTATTTGTTGGCAAATATAATTTTATAATTTATTTTTGAATTTTACACGAGTCTAGCTCATTTTACATAAGTCTATATACCTAGTCAGGTCATAAGTATTGTCACACAGTAAAAACTTTTCTTTTAGAATGCTGGCCACAAAAAAGTTTATTGAATTCGAATTTCGAATTGTTCATGAAAATAAAATTAGTATACATTTAGAATTTTACTCATTTTTAAATATGGAGTGAACGCTTAAAGAAGACCGTGTTGCAGTTATTGCGTTGCATCGTTGCGGTTACGCGCCAATTCAAATTTTTAACATACTGAAAAATTT…
>novel.7857
GCAAGATATTGTTTTAATTTTGTAAATTAAAGAAATGAATTCTAATAAAAAAGGACCCATAATTGACTCTGGCTCGTGTCGTTGCTGCGGTGCCACAAAACGTTGTCGTTTGCTAAATGTTGAATACGACTGGAGCGGCCAAAAAGAGATTTATTCAGACATGTTTTTAGATTGTTTTGGACTTCTATTATCACACTTAGATGGTGAGGCAGAGGAACGTCTGATATGCGCAACCTGCGTGCTGAGGCTTCGTGATGCTAGTCTCTTCAGGAGACAAGTACTGCTGTGCGAGGAGACATTATTGAAAAGCAGGATGACCACAGTTACAGAAAACGACATTGAATTGAAGGTTGACATTGAAGTTAAGAAAGAGACAAGCGAACACTGCATTTTGGAGGA…
>novel.14085
TTCGGATTTGAGAGTCCTAGCTAGTCGCCAGTATGCTTGGTGGGAGGGCGCGAGTTGTTCTAAATAACTATGCCAATTATCGTTACGCGCGTCACTTAGGCGGGAGTGGACTTCGCGTTGTAGACGACGCATCCGAATCCGGTTTGAATGCGTGGGAAGACGATCGTAGGCCCGGATTGCCGCGTTCCTAACTCTTAAGAGATTCCTAAGTTCGGAGGACAGTCTGATGCGGTGGAAGCTGTCCTCCACATCGACTTCTTTTGAAGATCTAATGATCGCGGAAGAGATGTGATCGGTAATGATGTTTATGGATTCGACGGTGTCCTCGGGGGATAGATTCGAATCCGGGCCGTAAGGGAGGATTGGCGGAGCGGCTTCGGCTAGGCACGTGCCCAGCTT…
>novel.5180
ATCAGATTTGCGACAACCCTGAACCGAACAAGTCCGTGAATCGCCACCTATACGGTTTCTGATCTTGTACTTGAAATCTCAAGTTTCTTATGACTCATTACTGATGCGGACACGTGCTCGGGCTGAGTCCAACGTGAGTTCGATCTGCTATTCCAATACGAGGGCAGCACGCACACATTTACCAAGTTATATAACTAACCATTTTGATGTGTTTCTATACAATTTCTAATTTATTCACTACGGAATATATTAAGCATTTATTATATTTCGGAATGCAAAAGTAATTAAAAACTATGCGAGAGTCGCAATCCATTTTAGGGCACGATGTCGCAGGTCTATTTCTGCCGTGAAGCAGTAATGCGTTTCGGTTTGAGGGGTGGGGCAGCCGTTGTAACTATA…
>novel.5182
GAGAAATCAATAATAAATTACAGTTTCCGAAGCGAAGCGAGGGCGGGTCGCTAGTAAGAAATATAATGCGAACGTAAACAAAATGTGTTTTAAAATTTTGACGTTCCGAATAACGTGATCTTATTTCATCTGGGATTTTCCAAACAACAAAAACAGTTTAATGATGCAACAAACTAGCCCTAATTTCCTCAGATTAACAATGATTGTTATTGTTCTTTGAATCGGCTATCAAAACAAAAACAGCAACGCACCGGGCTGTCAATTTTTCTGTTGTACTTGAAAATAACTTTGATTTATTGTATTGGTTGATGAAATTCTCGGATATCAACATCCGAAATAAGTCTTGGGAGAGGCTTTTAAGGATTTGTACATTTAAATTTGTTAACGGAAATAAACTTA…
>novel.5183
ATGAGTGCCAAAAAAGATTCCGAAACGAAATTGCGCGAGGACGAGTACGCTGATTCCGGTTTTGTTACTGGTGAAATATCAGGACCGTGTGATAGTAATGATATCGATTCAGGGATGATCGATTATGATGAAAAGAATAGTGAAGGTGAAAGTGGAGTGAAATCCATTACGGATAGGCTGTCACAAGTAATGGTTAGTGTTCAGAGTCCTGCACAGAGTACCGCAGACATTCCTCCGCTGTATCTACTGTTCCAACAGGACGAGGACGGAGACACACAACTACACATCGCCTCCGTACACGGCTGTGAAAAGTCAGTGGGTACCCTCATCAGGGTGTGCCCTGAGAAGTCGTGGCTGGACGTGCCCAACGATTATGGCCATACGCCACTGCATCTAGCG…
>novel.5184
CAAATTAATAACAACTTTCGCGCCAATGCCAAAAATGTTTTTATCTAAATTATTAAAGTATTTTGTTTGTTATCTCTCTCATTGTTAAGTAAATAAGTAACACACAATGTTCGCAGAAAAAGTTATAGAACTAATTAAAGAAGTAGATAGAAATCCTGACACAATAGATCAATATAATGATGAAAAAATACGCCAAATAATAGAAGAAATGCATTTATTATTTAAATTGAACATGAATGATGCTAATGCTACAACAGAAAACAGATCATTGTGGACCACAGTTCAAGTAAGACATTCTGCCCTTGAACGCAATAAAAGGTGTATATTAGCCTATCTCTACAACAGAATGAAAAAAATTAAGACATTACGTTGGGAATATGGTGCAGTACTACCTCCAGA…
>novel.5185
TTGAATAGTTTGAAAATCAAACCATTGTGCCAGACTTTGTCGAACGCTTTTGCGACGTCGACAGAAGAGAGCTCCCGTGTATAACGGTTTTGGTCGATTAAGCCCCACAAGAATGTGCTCCGTGAGGCGGTGCACCTGTTGAACGCATGAGTGATTTGTACGGAATCCGAATTGTTCATCGATAAGAATGCCCTTGGATGAGACGAAGTCTCTGAGGCGTTTGTAGAGCAGACGCTCATACAGTTTGCCTAGAGACATGAGGAGGCTAATCGGGCGGTAGCTCGTCGGATCATTTTTTGGTTTACCGGGTTTATGTATGCCGATAACGTCCGCTTCTTTCCACACCGCGGGAAAGATACAGTTCGCCATAGCGGCATTGAAAATAGATGCCAACATCAC…
>novel.5186
CGCTCATCTATTTCTGGCGCGCATACTGCACGTGTTGCTCGCATGCCGCCGACTGCACGGTGCTGTACGACTGGCAGTGACGCAGAGGGCGATGTCGCTTAGTCTGCGGCCTGCTGCTGCGGACTACCCAACGGATTATCTATCAGGACGGTCGAGCGGGACGCCCGCCACACGTGGTGCAACCTCACATCATGGGAGCAGACTGGAGCTGGGACGGCTGCCCTGCTTCCACATCATCCTTACGAGTGGACCCCGGTGACATGCAGCCTTTTCTTCGAAATTAATATGTGAAGGTCGAGGTGGGCACTTCGGTGCTTTACTTCCCATTTTTGAGGTTGAGGTGGGCACTTCGGTGCTTTACTTCCCATTTTTGAGGTTGAGGTGGGCACTTCGGTGCTT…
>novel.5188
GAAAACTATGCACTAAGTGACTTATAAGAACACCATAATTCTTCCATAAGTATTTTACCATATGATAAGCAAAGCCCCATACATTAAAAAGATAAATTTAAAATAGTTACTGGTTGAAAGAAATGATAATGCACAAAAAATATTTAAATACTAGATATTAAGAACTAGTTTTTTTACACGAGCATCAAATTAAAACTAAAATAGGCTTATTTTAGCCACTGGTGAGTAAGACGGAAAGTGGCTGTTATAATGTTAATAAAATATCAAAATAAGACAAATAGTTTTTGGAGTTCCAATTAAAGTTTAAAGCAAAAATATTATGTGGGCTGTTCCGGGCTTAGAAGACATTATCAAAGCAATAATATAATTTGATGCTCCTGTATAGCTCCTGCTAGCACA…
>novel.5189
CCCGCCAAAAAGTCTCATCGGTCATGCTGACTTGTTTAAATTGTGGAGTTTTCTCAAATAATTAAACCTGTACTAAATACTGATCCGTTCTAGTTTATTTGAACTTAACTAATAGTTTATGGTAAAGTTTATTTAACAAAAATATGTCTAGTCTTGTGTCATAACAATAGAAATGGAATCATTATCAAAACAAGAGCTAATATCTACCATAACAAAACAAGCTGATCAGATAAAACGATACGAATCACGTTTACGGGATGTAGTCACAGCTTACAAGGGCTTGGTTAAAGAGAAAGAAGCATTAGAGATCAGCTTGAAGGCACTCAACAAGACTGAAAACACTATAGATGGAAGTGAAGATGATTCGGTCACAGCCCTCACTCTGTCTCTTTCTACCCT…
>novel.766
TACCGAGAGGGAGAGCAGAAGTCCCAAGGTGGTGTTGGTTTTATCGTCCACAAGTCTCTCGTGAACAACATTGTGTCCGTCGGGAGCGTCTCGAATAGGGTAGCGTGCCTGATACTCAGAATATCGTAACGATATTCATTGAAGGTCATACAGGTTTACGCTCCCACTCAGACACACCCAGACGATGAGGTAGAAGCTTTGTATGAGAACGTCAGTAGGGCCATACATAGCTCCAAAACACATTTTACTGTTGTTATGGGAGACTTTAATGCAAAGCTGGGTTGTAGAAGCAATGATGAGTTGAAAGTGGGTCAGTTTGGATATGGGCAGCGGAACTCCAGAGGACAGAGGTTGGCTGACTTTCTGGAGAAAGAAGGACTCTATATGATGAATTCTTTC…
>novel.767
AGGAAACTATTGAGCGGAACCAAGGCTCCAGAGTCTTTGCAAGAGACGTGTCTATTGGGCAGAGCCACTTGACAAATCTGAAAACCGAAGATGGACGTCTAACGTCGAATAAGGCCGAGGTGCTACGGGAGATAGAAAGATTTTATGGGCAGTTATACACCTCGATATCCAATGAGCCTGCAAGCTCGGTTACAGACCCTAGAGCCAAGTTAACCCGACACTATACCGAGGATATCCCGGACATCAGCCTGTACGAGATTAGGATGGCCCTCAAACAGCTCAAGAACAACAAGGCGCCGGGCGAGGATGGAATCACCACAGAGCTTTTGAAAGCGGGCGGGACGCCGGTACTGAAAGTCCTTCAGAAGCTATTTAATTCCTCCTTGCTCAAAGGGAAAA…
>novel.760
ATGACTCGACACGCTCGAAATTGTACAGCAGGTGCTGTGTATACATATCATGAAAAGAAAAAGGACGCTGCTGCTTCTGGCTACGGTACTCAAAGTGAACGTGTCGGAAAAGACTCCATAAAAAACTTTGATTGCTGCAGCCTAACATTACAGCCTTGTAGAAACCCTGTGGTCACAAAAGAAGGCTACTTATTCGATAAGGAAGCTATTTTAGAGTACATCATCAGTAAGAAGAACGCATATAACCGCTTATTAAAGAAATATGAGAAACAATTAAAAAAAGATGAAGTTGAAAGAGCCGAGCTTGCGGTGGCTGAAAAAGAAGCGAAACTCATTAAATTCATGAACAGGGAAAAAAATATTTCATCTACTACACCAAGTACTTCAGCTATAGAGGAA…
>novel.761
CGGATCTAGAAAGAGGTTAGTTTCGTCTATGGAATGCTGTCCAGAGAAGAATAGAGATGCGTTTTAGTTACACTAAGCATCGCACACCATCTACAATTCTTAGGCCATAGTGTAATTTATCGACGGCTTTTTGAGACCATAGACTACGGTGAATTTACGAGACAACCACAGAAACAAACAAAATCAATTAAAAAAGTTTGTCAATGTCAAATAACGTCAAGGGGGTGTGAATATTTCTTTCCTTTATTTTCTAAAGATTTTAATTTTATTTTTATTTTTGTTGTTGTAATGTGCTTACAATAATACAATTTATTTACAAAAAGTACAATGAATACGTTACCAGAGGCCACTATCGTGGATTCAAGTCAATTAACACCAGTTTATTTGATAAATCCGAAT…
>novel.763
GTCTTTGGCGGTGTAATGTCGTGACTGTTGTGCTGCGCTTCTCCGTTTCCAAAAGGAATATTATTAATAATGTTTCTAGAAATAACTGTAGAGAAGTTTTAAACCCCTTCGTTCGGTGGTGAAAATCTAGTGTTTGTTTGATAAGTCGTAAGAACAGAATTGCAAATGTCAATATGTCAGGATTTTGGCCTTAATTTCCAGCATAGAATGGGCGCAAATATATCACAGTTGGAAAGAGATATCGGGTCAGAGCAGTTCCCACCTAACGAACATTATTTCGGATTAGTCAATTTTGGCAACACTTGTTACAGCAACTCAGTGTTGCAAGCTTTATATTTTTGTCGCCCATTCAGAGAGAAAGTATTAGAGTACAAAGCTAAGAATAAAAGGACCAAGGAA…
>novel.12985
ATCAGCTGGTTAGTAATCATTTATGATGACCTTGTTATCGATACATGTCGGAAAGAGGGGACTCTTTGATCAAACCATAGATTTTGTAGGACAAATATTTTTTCGAATAATTTAGATAATTGTCTTGAGATTTAACAAAAAAAAATTCAGTTAGTAATAAATATTTGAGAATCATCAAATCAACATATTTTATCCTTGCTACCTCTGTTAGCTACCACAATCGAGAGTTTCGTATAGGAAATTATTGGGCGTCTCATCAAAATAAAGCTACTCACGGAAAATTAGCTTGATAGTAATCAAGTGCAAAAATGGGCGGTGGATCCTGGACTATAAACGATCGATCTAATTATTAATTATTATTATTTCATTTTAATTTAAACTATATTTAAATGTAAAGGA…
>novel.12984
CATTGTATTATTGTTACATTCTTTAAACAATAATTTTTGATAGTATATTATATTTTAAATATTTTCTTATTAAATTTTTTGTCATTTAAATTTATGTTTTTGTATGACTATTTGACTAAATATTAATTTAATATGGGATAATTTTTTCAATATCGATGATTCTATGTGATATTTATGTAGACACTGTATTTATTTGCATGTTTCTCAAATAAACAATTTTTAATTTTTTTTTAATAATTTCTCATACACAGCACTGAGCCAGCTTCAACATCATCAGCGTCTCAATCTACTGGAATCATTGATTCTTCGATATCTTTAACGTCTGCTGAAAATGTAGAACCGGACCCATTGCCAGGCACTTCACGGTTAGTTAATTAAATATTTTTTTTTATTTGTTAG…
>novel.12987
GTCTAAAAGTTGTGTCAAAATAATTTTTTCAAAGATTTTACTCTACGTAGGAAGTACTGAAATAGGTCTATAGTTAGAGGGGTCATCAGTACTACCAGATTTAAAAAGAGGAATCACTTTACTATGTTTCATTAAGTCAGGAAATACACCACACTTAATACAATCATTAAAAATACTAACAAGATGAGAAGCAATAATGTCTATTACAGACTTCAAAACCTTTACTGATATTCCCCACAAGTCAGCTGTATTTTTTACATTAAGGCTATTAAAACTTTTTATTATATTGTTTGAATTAAT
>novel.12986
AATTGTTTGTGACAATTCGGAGAGTGAGCGGTGGTTAAAAAAAGCTATACCTACCTTGAAACCATGGCCGGACGCAGAATTGTCTATTATAGAAACACGGGACATACCAATCATCATAACAGGAACCGCATACATTCCATACAGCGAAGCTTTAACTATCAGTACCGCTTTTCATTTGTTGAACATTCAAAATCGAGGTCTGAACACAGAACACTGGAGAATGGTGAGTGTTAGGCCTGAAACGTTTGGTCAAACTGTAACATTCACTCTGGATCATGATTCCGCTGAGGTCTTACGAAGTCTAAACGGTCGCATCACACTTGGCTTCGAGAAGATCAAAATTGAAATAGAGAGTAATGTCAGTGAAACTCTAGATGACCCCGTACCAGGACCTTCGGG…
>novel.768
TGCCAATTCTTCTCAGGACGGAGGCTAGTTCTTGTGAATTGGCGGTAGTTCTTTTGACGTTCAACAAGTATGTACTTTCATTTATGTTGAATAATTTTTTTTTATTTGATTTGATTTGACTTCACAGCAGAAAAGCAGCTCGGGCCAAAAATACAATATAAAATATTACTAATACCAAATAAAACACAATACAACAGTTATGTTTTTTATTAATTTTTCCAGTCCTCCTTCACTTAGTAAACGAAAATAAGACAAAGTATCAATAGAAATTGACTTGTATTTAAATTTGTATTTGACCCTTTTAATGTTTAGCATAATTTCACATGTTTAGCAGAAATTTCTAAGGGATTTCAAAAAAAGTACCTTATAAAAACAAAAACAAAACACAAAAATCAGTTC…
>novel.769
NNNNNGGGCGGCGCGTGCGGCTGCGGCGTGCGCTGTCCCGCGGCGCCGCCCGTGTGCCCGCCCTCGCACCTGCTGTGCGACGCGCACGCCTCCCGCCCGCAGTGTCTGCCCGTCGAATGGAAATGTGACGGGCAACAAGACTGCGAGGACGGGCGCGACGAGGCGGAGTGCGGCGCGTGCGGCGGCGACGTGCGCTGCGCCGACGGCACGTGCGCGCCCGCGCTGTCGGCGTGCGCGGCCGGCGCGCTCTGCGCCAACCCGCCGCCGCCCGACGCCTTCAGATGTGACGAAGGTCTGTGCATCGCGGCGAGGTTCGTGTGCGACGGGCGGCCGCAGTGCGCCGACGGCTCGGACGAGGCGCCCGCGGCCTGCGCCTACGGACACACCGACCAGTCGAGT…
>novel.12983
CACACCTCAAGCGGTCCGCATACGTGGCATGGGATGATGCCAGGAGGCGTCGGGATCCTAACATCTCAGAGGAAAGGCGGAAATATAACGCCGCCTCCAGGTCCTACAAGAAGGTAATTGCCAAGGCGAAGTCGGAGCACGTTGCTAGAGTTGGCGAGCGACTAAAGAGCTATCCCTCTGGGAGCCGTGCTTTTTGGTCGCTCGCCAAAGCTGCAGAAGGAAACTTTTGCAGGTCTAGTCTCCCACC
>novel.12982
CATGCGGTATAAAACACAGAGAGAACCGAAGTCCCTCCGTAGACCCAGAGGTTCCAAGCGATCCGCGAGAGCAGGACTATCGACCATCCGAACAGCCCGTTTCTGTATGGAGTCAAATGGAAGTAGCTGGTATTTGGGAGCCCCGGCCCAGAGGTGAGAGCAGTACTCCACGCGAGGTCGGACCTGCGCCTTATAAAGCGCAAGTCTCTGACCAGGCGTGAAATACCGCTTCGCTCTGTTGAGAACTCCCAACATTTTAGAGGCCAATTTGGCTTTACCTTCCAAATGACTCCGAAACTGGACATCACTCGAAATATCGACCCCCAGAATCCCGATACTCGCGGAAAGCTGCAGGGATACTCCTTGAAATTCCGGCGCCATGACAAAAGGGTCCTTCTT…
>novel.15298
GTGATATAGGCAGGTTTTAGGCGATCTATGGTGACGGTTAATTGTTTGCCATTTACCTCAATGTCGAACGATTTCGATCCTCTTCTTAAGACTTTGTAGGGGCCAATGTATGGTGGTTCGAGCGACTTTCGGAGGGGTCCTTGCCTCAAGAACACATGGGATGTCGTGTTTAGGTCCTTAGGCACGTAGAAGGTTCGGTTTTCGCTGTGCCATGTAGTCGGTCGAGGGGCAAGTTTGTTCATATGTCCGCGTAGTCGATAAGCCAGGTCGTTGTCGTCTCCTGGGGGTGCTGCGGATGTGTTGAAGAACTGTCCAGGTAAGCGGAGAGGCTCACCGTAGACCAGTTCTGCTGCGGATGCCTAGATGTCATCTTTCCAGGCGCTGCGGATGCCCAGAAGT…
>novel.15299
TACGTGGAGATGTCGCGCCGGTTCGTACCCATATCCGCAGCAGGTCTCCAAGGTGAAGAGCCTCTAGTCGATAGAATAATGTAGGTAAGGGAAGTCGGCAAATTGGATCCGTAACTTCGGAATAAGGATTGGCTCTGAGGACCGGGGCGTGTCGGGTTTGGACGGGAAGCGGATGCGGCCGGTGCCGGGTCTGGTCGATGTTCGTGCGTTATGTTCGTTTTAGCGAGTTAGTATTTTAATATAATGCGGCCTCAAAAACTGTATATATTTAATATGACACTCGCGAAAATCGTCTTACGTTTCGGACTGGATCCGGACCCGCGTTCTCCGGCCTTCCGCGGATCTTCCTAGCCGTAAGGTCGTGTCGGTTTCGTTTCGTGCGCGATCGGCACGATTCTG…
>novel.12988
TGATCATCATATGATGGCCAGAACCATAATTGTTAGCTTGTATTGCATAACATGGCAAACACACATGGGTTTCCAGTGCCCCGACTCTCTGACGAACATGCTGAAATTGATGTTTCTTATCAAATTCATAACATTGTATTTTTTGGGAGAGAAGAGGAAACACAGCACTTAGCACCACGTCAACATTCAAGGGTGGTTCAATTGGATTGTGGAGAACAGACATTAAATTTAGTCCAACCTCTGTATTCTAGTATTTTTATGTAGATATTTTTAAAACTGCTGTTCTTAATTATGTGAACTGAGAGGGCAAGAATAGCCTAATTATTTCTGCCTATAATTTTTTAATTGTGTTTAGTGGAAATATACATATTTCCTTAACATTTTTGTGTTTATAGTAAA…
>novel.10978
TGAACGCGTGCGGTCGTCGGTCAGTGTGTGAGGTGCTAGTGAGCGAGTGAGCCGCGACCATCCGACTTAAAAAAATGCGAGTGTTCCTGCTGTTAGCTCTTTTCGGGGCCACTTTAGCGAGAGAAGATGACTGGCAGCCGATACTGCCGGAATCTTCTATCACCTACTCTTCATACAAATCAGCAGAACGTTCCTTGGACTCCAGCCCATCATTGAAGATTCTCAATCGAAGACCGATCTCCAGCAACTACGTAGCGAACAACAAAGTGAATCTACTCAGTTCTGCCGCACCAATGTCTGACGCATGCAGCGTGTACAAGGCATCGCTGAATCAGGAGTTGTACTTCCAGTACGTAGAATACGAGAGCAACCTGCCAGACCTCAAGGAGTTTACGATGT…
>novel.4587
GCCGCCTCCTCCTGCATCTTCCCAATAATCCTCACAAGAGCAAACTCCCGATGGTCTAGAATCTGCCACCGGATCGGAAACGCGACCCACTAAGAAGATCCGGCGAGGAATTCAATGGGCTGTGTCTGTGGGTTAATTTACTCGCCGAGCCCTTCGTCGCAAGCGACGGGTTCAGCAAGAACGATGACCGCCAAATCTCTCATTGCTTTCGTCTGTAAACATTTTTTTCTTTCAAAATGGAGAATGTACTAAATAAAACAAAGAATGAACAGACATCAAATTTAATAGATAAGTTTCACCTATATATTATGTTTAACATTCATTTGATTATTATTATATTGTCTATCCATACACTGGCGTATTTTATGTATAGATATAAACACGGAGGAATAAAAATGA…
>novel.10973
CGGACCATCACTAGTGCTGCCTCTGCAGAGCGATTTGTGAAACTTTAGTGCATTCTTTTCCATACAACTAACAACAACTGGCCTAAAGTCGGTATTACGGATGCTTTTGTGTGCCACACAACAGCAGATATTTAGCAATTTCGTTTGTCAAATTTGCGACACCTTTTGTATCTGGTGCTGAATTGTTGCTAACTATCTGCAAGTGTAAAATTTGTGAAATTAAATTATTTTAACGTGATTTAGGTATGTACTATGGACAGAGCTCAAATAATAAATGGGGCTTTGGAGTCTAAGGAAATTAGGTCGGATACATACGAATTAGTGCGTATGCG
>novel.4585
AAATGACAGATGACATTACGATGAGAAGGATGAAGAAAATTAACATGTAAAGGATATAAAATAAAAGACAATAGATAAGCATGTTTCATTAATCATATACTTTAAGAAATATCTTTATTTATATATGTATGTATATAAGACTAATTTTTGTTTGTAGGAGACATGTTCGAGCGCGCCAAAGTTGTGGCGAGTTTGAAACCAAGATGGCCGCTGCATCCCGCTTACATGCATACGTTTGGTACGAATTTGACAAGACAGCTTTTCTTAACCTCTTCTTTTTCAAACTGGTAATCAGATTATCTGAATTTGTGCGTCACTGTCTGCTGTGTCTACTGATTGATATGGAATAAATTTCCTATATCACGTCCATAGACAAACGTTGTAATATTTTTAAACCGA…
>novel.4584
GCCACTTAATACCAGTTGAGCTGTGAGCTCGTTCATCCATATATGCAATAAAGACAAAAAAACATGAAAAATATATGACCTTAAAACTTATTAATTCAATGTGTAAATAAATGTCTTTATTTTAGTATTTTACGTACGACCTATTGTGTATGACATTATAGTTATACATATCACAATAAACGTATAAAAGGAAGCGTTCTTGATTTTGTAATTTAGTATTATCATACATCCAGCAGCTACAGCAAGTCACGTATAGTTTAACATGTTAATGTCAGTGATTATTGTCTTGGTTTTAATATTCGCGTTTCGTACTTATCTACGGATGACTAAGCAAATGTGCGATCAGAATGTTTCTATGGTCGGCAGAGTTGTTATAGTGACGGGAGCCAATTCGGGAAT…
>novel.4583
CGAGACTGCACGCGATCCGTAAAATGTTCAACAAAACGTATATTATCTTAGTTAATAAATTTACATCACGACAGAATGTTAGATGGGCTAGTAATCTTCGTTCGACCACAGACAGCTACCTCCACAATCCAGGGTCAGAACCTTTGACGTTAGCGACGCTCGGTGACATCATCGAAGAGACAGTTCATAAATTTCCTGGTAGAGTGGCCGTGAAGTCAATGCACGAAGGCATCAGTCTTACCTATGAGGAGTTGTTAATACGGGCGGATTCTATGGCATATGGTCTTCGAAATCAAGGACTACAAAAAGGCGATCGAGTAGGAATCTGGTCACATAACAGCGTTTCTTATTTAGTTTCCTTAGTGGCAGCAGCCAGAGCTGGTTTGATTTCGGTTTTAA…
>novel.4582
GAACAGTTGACATCCAAAATTGTCCTTGTATCAATTTGATAACCCACTATCAACTTTTTTTTTCATCTAAAAAGGCCAAGTTTTGTTTCGTTGCTGACTATATTAAGTGAAGTTCACACGTGCGAAGAGGCAGGGAATAAATCATTTAGTTTGTTTACGGTAGCTGCACGCACGTCTTTTTGTGCGGCTGCTTTTAACGCGAATAAATAAATAAACTTTGTTGTTTTAAAAGTGAATGATGTTAGTATTAAAATTGAATTTGATTAATTTCTTAGTGGTTTTAAATTTAACTAAATTGATAGAAGCAGCATGGCTAAGATGTTACAAAGGATCTTTAGATGACTTCATTGTGGCTCCGCTAACTGAATCTCTGTCACCGTCCTTCATATCTTGTATTGA…
>novel.15454
AGGTGGCGATGGCCGGCGACTTCATCCTCGCTGTGGCGTCGATGATGATAGCTCGCTTGCGCAGCGATGATGTCACACTCGTGCTCAGTCAAGTGGTAACTGATTTGGTGCAGGGCGAATTCATGCAACTTGGCAGCAAAGAAACTGAAAACGAGCGGTTCGCTCACTACCTCACAAAGACGTACAGGAAGACGGCTTCATTAATTGCTAATTCTGTTAAGGCGGTCGCCTTACTGAGCGGCGCCGACGAGAGCACGTGCGAGTTGGCGTTCCAATACGGACGAAACTTGGGGCTGGCGTTTCAGCTCGTCGACGACTTGTTGGACTTCGTGTCTTCAGCACAGGCCATGGGCAAGCCCACCGCGGCCGACCTCAAACTCGGTCTTGCCACCGCGCCTG…
>novel.4580
CCGATTTGTTGTAAAGAGAATTTTTAGTTTTTAGGATGGAATAATAATTTAAAGTCTTAACTGTTTTAATGAACAGCATTATTGTTTATATTAACTGTAATTTAAGAATTGTATTAATATGGTGTTTATAAAATAGTACCGCTAAATTTTGAGTCAAATTTTATTTATAATTATAATTTTCTTGTACTGTTTATTTATTTTTCAAGAGTAAGATGGCAAATTCAGTGAACATATCGATAGAGGCACCTATAGAGAACCAAATACAGGAGATTACTTATGATGGGCAAGAGATTTATCAAGCACCTTTATCGATGTCAGAAAATCTGGCAAGACTAGCACAGAAGATAGATTTTTCAAAAACAGAAGATGAGTTCTGTAACATCAAGAAAGAAGGTGAAA…
>novel.6729
TTGATTGTTGATTCAGTTGAAATGCGCGTTGTAACTCGTCTTTGTAAAAACTAAAATTCGTTCGGCGAGCTCGGCGACAACGACCTAGCTAAATTAGAATTGTGTTTATAATTAAATGAAAGATATTTAGAACTCCTTGCAGTAAACGCCCCAACAGGGCTACAGTTGTTTAAATATTAGTAAAACATTCCCAAAATGTGCGGATCCTCAAGAATGCTTCGTGCATATAAACAATTACCAAGATCATGGCAATGCAGACTGTCAAGTAGCTCTTCAGCTACGCCTCCGTCAACCTCAGGAGTTTCTTACACCAAACTAAGCATAGGAGTGCCAAAAGAGATTTGGCAAGATGAAAGAAGGGTTGCAGTAGTACCAGCCGTAGTCAGTAAATTAGTAAAA…
>novel.6728
NNNNNCGCCCAGCAATGGAAAACGAAGCACATTGATAACAACGTGAACCCGCGATGGGACTTCTGGTGTGAGGCGATAATAAGTTCAAAGAAGAGTCAATCGCTGCAGTGCGAGCTGTGGGACTGGGACCCTGGGATGGGCATTCAGAACGATGATTACCTCGGCAGGTGTTCATTGGACATATCTCAAGTAGTTCGATTTGGCCGCTTGGACACTTGGCAGACCTTGCAACAAGCGAAGCACGGTAAAGTCCAACTGAGATTATCTTGGCATCGTTTATCCACGGATGTAACTGAGTTAAGTCGAGCACTGACGGAAACTCTCCTTATCAAGACGGGAGATTTGAGCTCAGCAGTACTCTCTGTTTACATAGACTCGTGTAAGAAGCTACCGAACGCC…
>novel.15186
AATGAGCTCCATTAAATGAATTCGAATGAAACCAAACTGTTTACCATCCAAATTCGATTGTCGGGCAGATAGAAAACGAAAATTCACTCATAGTGAACCTCGGCCTGCATTTGTGAAACGGCAAAGACTCACTATTATCAAGGAAATTAAAGAGACAACTAAAAATGAGATGTGTCGTATTATTATACCTTTGCCATCTTGTAGTCAAGATGTCCAGCCACTTGAAAATAGGTGTAGTAATGACAAAGCTATCCAAGTAGCTCCAGCACAGGAACACAAAGGCAAGGCAAGTGTGTATTGCCACATCACCCCTTAATATATCTGA
>novel.15187
CGCGGCTATTGATCTGGACGAGATCGGGGCGGGGGAGGGCCTCCGCTGTAGGCTGACGGCCAATGGGGCCAAGCTACTAGAGTGTCCCGGTGCCGATAGTTCCGGCATCGCGGAGCGTCTGGCGGCGAAGCTCCGTACGGTTCTGCCTGAGGAGGAGGTTCGAGTGCACAGGCCGGTCAAAATGGCTGAATTGAGAGTGACCGGCCTGGACGACTGCACCACTAAGGATGAGGTGGCGGCGGCTATTGCCACCCGGGGCAACTGCGCCCTGGAGAATATAACCGTAGGCGAGCTGCGCCTCGGTTATACCGGGGCTGGCTCTGTTTGGGTGCGTTGCCCGGTAGAGGCGGCCACCTCCTTGGCTGCTCCTCCGCCCGGGAGACCGTCGGGGGAACCGGG…
>novel.15180
CTGTGTTATGGGTACCAGAAACTGATATACATACATACTTGTATATATTTAAATACCTCTCCTCAGAATTCCGTGGATCCCGCACCCTAACCCATGCACCAGCCCGCTGAGTTTCTCGCCGGATCTTCTCAGCGGGTCGCGACTCCGATCCGGTAGTAGATTCATTCGCGAAGCAATTGCTCTTGAGTTGTTAGGTCTCCCTCGGAGGCGCTCGGGCAGCTGTTAGCAAATCCCACCCCTCCTGGCTGAGCCTTTGCTCGCCCACCTGTCCTGGTGAAACTGGAAAGGCCTCCGGGCCACCAGTAATCTTCCAATCATAAAAAAAAAGTCCAAATACGAATCCTCAAGTTCTTCGGGCACATCACTCGTAATGAGGACTCCGTTGAGCGGTTGGTGGTG…
>novel.15181
AGTCCTCCGCTACAACTTGTTTCGATGACCTATCTAATGTCGAGGTGATGTGTGACGTTAAGATGTCTATGGCTTCAGCGGTATCCTGAGGAGACGGGGTAGAGTCCGGGCTAAACGGTAGCGATGGTGGATCAGATTCAGCCAGGCTGATGCCCAGCGTGTGCCAATCCACCACAGTCCTCGTGACGGGAACGGAATCGGAAGCGCGACCGAGCTTCATAACGACGGGACGGTGGTCTGAATCTAACTCTGAAACTACTTCGATCGAGTGTAAGCGCAGAGTTACGTTTTTTAATAACGCTATGTCGAGTATATCCGGGCGATGCGCGATATTTAGCGGGTAGTGAGTCGGGATTAGCGGAGCGACGATATCGAAGGCGAGATTATCGACTAACGCGT…
>novel.15182
TTCTTTTATGTTTCTTCCAGCTACAGACGTGGCACAGATGCAGCTCCCCGACGGAGTTCTGATGTCTCAAGCTCAGAACACTTCATTCACCGACCGTTACAACCCTAACGTCATGCCCGAAACCTCTTATGCCCAGAACTATGCCTACCCGGCCGCCGAGAAACCCTACGACAAGGATAACTCCGCGTACAATCCGCACACGCAACAATATCCGCCTCAGATACCAGACCCGCAGCAAGTGTATACCGGCCCTTATTACAGCACGCCCCAGAACAGCGCCGCGTCCGTGTCGGAGCCGCAATCCGTGCAATATAGCAACCAACCACCCAACATGAACACGAATCCAAATATTCAATATCCAGTCTACAATGACCCTTACGCGCAGAATGTTCAGTCTGT…
>novel.15183
CCAATTTTATGGAAATACGCACTTTTTTTTTTTAAGTTAGGGAATCCATTTACGGATACCCGGTCGCGGAGGTATATAAATACGCACCTAACACGTGTTAACTTATTAATCCTTAATCTTAGGGTGTATTATGTGTCTGGATGAACGCCATCCTGCCTATTTGTACCGTGAGCAGGGCACCCCTCCGTTCTGATGGGTACTTATATTATTATGATATTGAAATGTCGACTTAGAGCTTCAAAGCGGGCGCCTTATCAGCAAGCCACTCAATATCACCCACTTAAAAAGTTAAATAAATAAAGCTCAGTATCCAAACCAGTCAAAAGCACGTAGACCGGGCCATCAAATTTAGTATCCGTTTGCTTTTTACGGTATAGCCGGACTTAGAACTCTTATTAC…
>novel.6720
AGATGGCATTCCCTGAGGCGAAATTAAAGGCACTGGAAGACAAACTTTCACATCCCCGTTGGGTTGTACCAGTGCTGCCAGAACAAGAATTGGAAGCTCTTCTAGTCGCTGCAACAGAACTAGCTGCAAAAGGAGAAGATGTACACAATGCGGCGTGTCAGAAATTTTACACTGATGCTCTCACAATATCTTTTACAAAGATATTAACAGATGATGCAGTATCATCGTGGAAAAATAATATACAACAGTGTGTAAGATCCAACTGTGAGAAGCTAGTCAAGTTGTGTGCTCTTAAACTTGATGATCCCAGATTTTTGCATCTATTGACTATGACATTAAACCCCAGTAACAAGTTTCATATGTTCAATGCATCGCGAACGAGCGAGGGCCTTTCGGTGA…
>novel.6723
GTGAATTAGAGCCGGCTGATTGATTACCCATACAAATTTTAAATTGTAAAATATTTTGTTCTGTTGAAATGTGATGGACTTTCGCTAAAATAAATTTGTTAAGCTTAGTTTTCAATCCGATACCTATGTCAAACTTCATCAAGAACAGGGTCAATTTGTAATTTGCTTCATATCATTGAAATGGGCGCAGTATAAGCTAAGAAACCATAATAGGAACTTAAATTTTAAAATGGAACCGACTTCGACCAATGTCGCAGAACTTCTTCATAAATTATGTTCCCATCTGTCAACAGATCTAGATGGTGCATATGAACTGGCTATGTCATATTTGTCATCAACAAGCGAAAAGACGCGTTCATCTGCAGACGAGAAACTACTTTGTCAAAAGATTTACTCAAA…
>novel.6725
TTATTTAATATTATTTTATTATAGACTCGTGAAAACCTTAGAAAATATTAATATTATTAAAGTAATGTTTCTTTTTTAAGTACAAAGGCCGTATATTTAAGTACATGTCGTGTCCGTGTTTAATCACTATTCATTTCTTATTTATCACAGTCTTCGTTAGGCAAGTGCTTACATAATAAACAACAATTGTTAGATATTTACGGAAAGTCTTTAAATTATTGTCATACATTGTCTTAAATCTATAAACTGTCTCCTGTGTCCGTATATTACCTATTTTGCTACAATTCTACGCAGTTAAACAATAGAATATAAAGCAATAATATTCCAAAACGACAAAAATTCGGATTACAAAAGATATGTGCTCGTTTTAGGAACGCATCGAATTAATTACGAAGGGTT…
>novel.6724
GTTAGTTCATTGCGGTATAAAGTTTGGATGAGACACGTTCATGGAATTAATTACAATTGTTGTGGAGGTTCCGCGCACGCATGAGCATCATCATCGCGCAGCGCGCACTCGCACGACTACAACGCGCCTAGTTTTTTTACATTCAATTTGCACTCGACCGTAGCTGCGCGCGCGCATTGTTTTAGTTTTAAATCGGCCCGCTATCGCGAATATTCCTCCAAGTTTGATAAGATCATTATATCACCGTGATAAGAACAATCAAGGACTGAGTTACGGACGAAACCGTATAGTTCACCTTCCATATGTGGCACCTGTTTGATTATTTTCAAGTGTTTATACCATAGAGTTTTAAAACGTGAATTTGTGGTGATATTGGTTTATCGGATGTCGCGGCACGCA…
>novel.3006
GTACTGGCGATGGCAACACTGTACAAAAAATAGTACACAATCGCTAAGGAACAATAATTTTGTTCTATTTTTGTGTTTAAATTAGTTTATGTCCTGTAGTATAGACATATATAGCTCTCGTTATAGATAAAACAGTAAGTGTTCTTATCAAGACGTATGAGTGTCAAGCGGTAAACGTACTCGGACGGGTCGCGGTGCGTTTCCAAACAGCGTGGTGTTCCCCGGCGGAGTTACCGAAGACGCTGACGAAGACGATCGCTGGCTACAGCTGTTCAGTTTGTTTGGTTACACGAACACAGATTTAGAGTCTCTACATCACGCTAATGGTCCTATCACTCCAATTTTACAAAAGAATCCCATTCGAAGGCACATATCATTAAGAATTACAGCCATCAGGGA…
>novel.3003
TGGGTGTCAGTGTGCGCGCAGACGCCGGTGCAGCCGCACGCGCCGCGAGCTGCGATGAGGTAGCGGCGCGGCCATGGTGTACCCGGAGCCGTCCCGCTGGGGCGCGCCCGACGCCGCGCTCGCGCCCCTCTACGACGACGTCTACAGAGCTGATGGAGTCCTCTCGACTGTGAATGTAGTGGAAGCCCTCCAAGAGTTTTGGCAGGTGAAGGCGGCACGAGGCGGGGGCGCGGCGGGCGGCGCCCTCGTCATCTACGAGTCTGTGCCGGCTGCTCATCCGCCCTACGTCTGCTACGTCACGCTCCCCGGTGGAGCGTGCTTTGGCAGTTTTCAAAACTGCCCAACTAAAGCGGAAGCAAGACGCAGCGCCGCTAAAATAGCATTAATGAACAGCGTATT…
>novel.3002
ATTATTGGAGTTTACTCCTTAAGAATCGATTTACATATATAGGCCCGGGGTATGAAAATTATGGGGACCAAAATCGTACTAGCATGTCACACGAAATGCGTTATGCGCCTGATTGGCTCCTGATTGCGTGATGCGTGCGCGCGCCAATCAGGAGCCAACGCGCGGCCGCGTTATCGCAGGTGACGCCGGGCTGCTGCGCCGGCAGTCCGCCAC
>novel.3001
GTCGAACGTAAACGGTACTTCTAAGTTAGCTGCATTATTTGCGTTTTCATAAAAATTGTAACATAGAGTTAGCTTAGCATTAAACTATTCCACGTATTTAGAACAATATAAAATCAAATAGTACATTATAACCAGTAATTTTAAGTTATATTTTATTTATAAAAATCGTCGGAATCTTGTTACAATGGTGAAAGATGGACAAAATAAATATCGGTCGTTGTCGATCTAGCGAGACTTTGTGACGCAGACGCTATGTGTAATGTGATCTAGTGCTACAGAATTAAAGGATTTCTAAGCCCCGGTGTATATTGCAGTCATGGCCAGTGAGGAATCCAGCGTAAGAGTTGCTGTGAGGATTCGTCCACAAACACCAGCCGAGATTGTGGAGGGATGCGGTAT…
>novel.3000
CTCTGTTAATTTTAGCACACTTTTTCTTGCAATTATTCTTATAATCACTCCACACCTTAATTAACAAACAAACATTAAATTAGAATTTCTAAACAAGAAAGATGAATAACAAAGTTAGTAGATTCAGTCAAGTGCTTCAGCAGAAAAAAATAGCGTCCCTTGAGTTAACACTTGACATACAATACGACCGACGTAACTTGGCGAGTCCGAACTTCGCGCAGAAGGCTGCGCACAAACGTTTTTAGGAACCAAATGGTGGTATGAGCAACGTGCGCGGGGCGGAGGTCTAGGCTAGGGATTGACTCTATGTAAACACAATCGTCCCTTTATTCAATCAAATATCACAATCGATTTTTATCGGTTTGGAATTTATTGATTTTTGTTTATATGAAATAATGA…
>novel.9526
TTTTTTTTTTTATTGCTTAGATGGGTGGACGAGCTCACAGCCCACCTGGTGTTAAGTGGTTACTGGAGCCCATAGACTTCTACAATGTAAATGCGCCACCCACCTTGAGATATTATAAGTTCTAAGGTCTCAGTATAGTTACAACGGCTACCCCACCCTTCAAACCGAAACGCATTACTACTTCACGGCAGAAAAAGGCGG
>novel.9525
CAAACGCTTAGTCTTTAGTTGTTGATACAATACGCAAGGCGGTGGTCATACACGAACATAACAGCTCACTAAAAACTAAAACTAGCTTACCATTAAGCTAGTTAAAATTAAAACGTGAAGTGATTACTTACAGCCTATTCGCATTATTATAATTTTTTCGTGATACAATTTGAAAGTTTCCAAAAGTGAAAGGAGAGGGGGAGTGTAAGATGTCTCCGAAACTCTCACAATGCTTATTTAGAAACAACATCATCATTCTTCTAGGGCTTTTGTCGTTTTCCTTAATAGCCCCAGCAATTACGTTGACGACTTTTGACAAAAGGTCCAAAACATGTGAAAGCGATGACTGCGTGCCCATGGCTGTCAGAGAAGAAACGAATTTGTCAAACGTAACTGAGA…
>novel.9522
ATGGCTCCGGCGCAACAGAACATTGAAGTTTGCACAGAAGTAATGGAACCTGCATTGGAATTAAGACTCACGTCTGATGGATGTAAAGACGAAAATAATGTGGAGCACTCCAAAAATAACAACACAGTCAAACAAAATAATATATTAAACGAGAAAACCAATAACGAAACAGACTTTGACATCAGCAAATATGAAGCAATGGAGTTCACGCCACGGATCAGGTGGCCGGACCTTGTAGTTCAAGTGTCGCTACACTTAGTTTCAATTTACGGAATTTTCCTCATAGTAACTAATGAAGTCAAACTTCTGACTACGTTGTTCGCTTTAGCCACCATTTACACGTCGGGATTTGGAATAACCGCGGGTGTACATAGACTGTGGTCACATAGAGCTTATAAG…
>novel.9523
GCTTTTTCCAGCATTTTTAGATATTAAGAGGGATTGACTAAATCTAAATTATAATTTTTTATAAAAAATACGACCAACTTTTAGTAAATAACTAGCGTTAAGTTTATTGTTTGATAATTGTTAATTTTAAAATTTATGTAAACAGATTATCAAAATACGTTAATGTTTCAAAATAAATTGTATGTAATTACCAAAAAAATTCATAAAGTTCGACGTAGCGAGTAATTACCAATGTAAATTTTTAACAGCTAAATTTGTTAATTACAATTAATGATAAAAAAATTCAAACATTCAAACTTAAAAACTACCTATGAAATAAAATATATATGTTAACACAAAGTTTTTGGATACTGCGTTTTTTAGACTCTCCCAAGACGATCACCGTCCGGTTTACCTATT…
>novel.9521
TATGACCGCTACGAAGGATCAGTCGTCGGAATGGTAGAAACCAAAATGGAAGACGGAAAGCAAGCGGCGACTCCAGCAGAGGAAATAAATCTCAGTAACAAGAGAGAAGCAAACTGGCCCGCTGTACTTTTTTTCATTCACATACATCTGCTCTCTCTTTATGGAATTTACCTTCTGATATATGAAGTTAAATGGATGACGGTCATATTTTTAATAACATTGACATTTCCCGCCATACTCGCAATGACGACCGGAGCTCATCGACTTTGGGCGCACCGTACTTACAAAGCAAGCACAGAATTGCGCATTGTTCTAATGCTGCTTCAGACTTTAGCTGGTGTTGGCCCTATTTACAACTGGGTTAGACATCACAGACTACATCACGCACACTTTGCTACA…
>novel.9528
CACCGACCGTGTCTATGCGAAGTCGTTTACGTCTCATAACCACGGAAACGCGCACCGGATTTCGCGCGTTATCTTTAGAACTATTTACGAGTAATTGCTTATTATCCAAAAGTGCAAAATATATAATAAATTTATATGTGTGTGAATGAAAATTATTTCTCGACTAGGTCACTTTAAAAAGGTCACGTTCATTAATCGTGAAATGAAAATTTAATTAAGAAATCGTGTGTATTAATTAATGTATCAAGAAAGTATCAATAACGCGTTTGTTTAAATATTCGAAATGATGGCAGATGAAACCGTCAACATGGAAATGCTCGAGAACAATTTGCTGAATGTCACGAACGTGACAGACCAATCTTCTGCGTACAGTGAATCCTACCCATTACATCTGCTAGT…
>novel.9529
AAGAAATCCCAAACGTAAGCAGAAACTGTTGGCCCTTCAGATGGGGTTAAGCAGAACCACGGTGAAAAGGGTGTTAAATGAAGACTTAGGGCTTCGGGCATATTGAAGAAAAACAGGACATCGTTTGAATGCTCGTCTAATGGACCTGAGACTGAAGAGATGCCGCGCTTTGTTGAAACGGTACGCGGGAAAAAAATATCGGGAAATTCTTTTTTCGGATGAAAAAATTTTTACCGTAGAAGAGAGCTACAACAAACAAAATGATAAGGTGTACGCACACAGTAGTGAAGAAGCGAGCAACCGTATTCCGCGTGTCCAACGAGGTCATTTTCCATCCTCGCTCATGGTATGGTTGGGAGTTTCTTATTGGGGCTTAACAGAGGTACATTTTTGTGAGAA…
>novel.224
GTTCACCCGAGTGTACCGCGATAGATGCTGCGTACTAAGAAGCATCGCCGGCTCAAACGGGGTGTTGCAACCAAGTATTAGAAGAGATCCATACGTATATAAGAGGAACGTTTGAATACGTATTCATACCACACGTCAAGTGCTTTCTGCAAAAGAAGGTTGTTCAAAACAAAAGCAAAACAAAAATGAAACTGTTCGTGATCGTCGCCCTTGTCGCCGTAGCATCGGCTGCTCCCCAAAACCCTCAGGACGTACAGATCCTTCGCTATGACAGCAACAATGATGGCTTGAACGCTTACGACTTTGCTTGGGAACTGTCGGATGGCAGTAAGCACCAAGAACAGGGTCAACTGAAAAACCAAGGTACAGAAAATGAAGCTATATCGGTTCAAGGACAGT…
>novel.15238
GAAAGAAGTGCGCAAAGTTAATAATGGCTTTTATAAATATTATATCAATTAATAGTTGTATCCCTTCACTGCTGCTCATACTGCTGGTGTCAGCTCAAACGAAGCCGCAGCCCGCGCTGGTGTCTCCGTGCCCTAGTGTCTTCGAATACGACACAAGCATACAGCATCCAGGTAGATGGTACGGCGTTATCAAGCTATCAAGCGACTACACTATCCACTCGTTGTGGTTGAACATACATCTGGACGACAACTATTCTGAGGCGTTTAAGGTGAAAAC
>novel.15239
CAACCTAAAACCTTTTACCTTCCAACCTAATAATACGGATGTTTTAAATTTTAAAATTGCAACACTGTGATTGTCGAACATTGAATTGCCACAAATCTGTCTGCAGGTGTTACGGAGTTTTCCCCACAAAACAAGTTCGAGAAGTTAATAATGACTTTTTTAAATATTATATCAATTGCGAGTTGTATCCCTTCACTGCTGCTCATACTACTGGTGTCAGCTCAAACGAAGACGCAGCCCGCGCTGGTGTCTCCGTGCCCTAGTGTCTTCGAATACGACACAAGCATACAGCATCCAGGTAGATGGTACGGCGTTATCAAGCTATCAAGCGACTACACTATCCACTCGTTGTGGTTAAGAGTACATTTCGACAACCATACTATCGCGTTTAAGAACTGC…
>novel.15236
TGAACATGCATTACTCAATCCAAATGGCATAGTCGTATATTCATACAGTCCATCCGGTGTGACAAAGGCTGTCTTTTCAATTGATGATTCTGCAATAGGTATTTGGTGAAACCCTGCGGCCATGTCAAAGGTTGTAAAGAATTGCCCCTTGGCCAATTGGTCAATTTGGTCTGAAATTAGTGGCAGCGGGTAATGGTCCCGTAAGGTATTAGAGTTAAGTTCTCTGAAATCCACGCACATGCGATCGTCACCATTCTTCTTCTTCACCAAGATGATGGGACTGGAGTATGGAGACTTGCTTTCGCGTACAATGCCATGCTCCATCAACTCTTTCACAATGGCTCGCACCCTTTCTCGTTCGATTGGACTGAGCCTGTAAGGTCTTCGTTCTACATATTT…
>novel.15237
TGTTATCATTGTCGCTCTTGTTTATTTGTACTCAACTAGAACGTTCAGGTACTGGGAAAAAAGAGGTATCAAACATGATAAGCCTGTGCCCTTCTTCGGCACCGATTCAGAGGGATATCTACTCAGAAAAAGCATGACCCAAACTGCTGTGGATGCATATCTCAAATACCCCAATGAAAAAGTCATCGGTTTCTTCAGATCCTCAAGGCCTGAGCTAATCATCAGAGACCCGGATATTATAAAACAAATTCTAACAACAGACTTCGCGTATTTCTATCCAAGAGGACTGAAGCCACATAAAAAGGTAATTGAGCCGTTGATGCGTAACCTGTTTTTCGCTGATGGGGATCTGTGGCGTCTACTACGTCAACGTATGACACCTGCATTTACGAGCGGGAA…
>novel.15234
AGACTTCCAGACTATACATCAAGGAAATTTGGCTTTAGATTCATTTTCAATGCTTTGGAAAAACAATTGGGTAACACTTATTGATGGTCTGCTACAAGTTAATGTATTGAGGCAACGACACGTTGGAGTATCACAGCCCACAGAAATTAGAAATCTGAGTATAAATGTTTCTGAACACGAGAAGCATATCACGAACATTGATGGCAAGAATGTAGTGCAGGCCCGTGTTTTCAAACAATATGAGACTACAACATGTGGAGGTGTGACTTTACAGGGAGTTACATTCCATCATTTGCCACATCTGACAGAAAAAACCGTTACACTAAACTTTTTACCAGGCGTTAAGAGCGAATTAAATAGTGCATTATTAGGAAGCAATTGCCACACGCCTTTGCCACA…
>novel.15235
AGAAGAAAACATTGCGAGTTCTAGGAATCCCAGTTTCGGAGACATGGTTTTATCCGCCACCAATAGAAGAGGATGCAATATTGTGATTAATTGTCTTAAGGGAGAGCTAAGAAATGTTTCATTAAGATGCTCATCAAGATGGACTCTGGACGTTTCAAAATACAATCCTCAAGACAGTTCTTTATTCGGAATGGCCAATTTGAATGATGACAGATCGTATGTGACTATAAATGTGTTGAGCTTATTGATGAGGCGAAATTCCCAGCAGCTGAATATCTTGCAAAAAGCATTAAGCGAAGGTATATCCAGGGGTTACGTTCGTCCTTTGTCTCGAGTGACGTATGCTGCCGAAGAGGTATCCCGGGCCTTCCAGCTGCTTGTAACTAGACAACATCGTGG…
>novel.15232
GGACGACATGATCGACGACGTTCAATCGTTCGTGGCGGCTGCTGAAGTATTAAAAGAGTGCGGAGCCTACAAAATATATGTACTGGCCACCCACGGCCTGCTCTCGTCCGACGCTCCACGATTAATTGAGGATTCGCCCATAGACGAGGTTGTCGTCACCAACACGGTGCCTCATGAACTACAAAAGATGCAGTGCAATAAGATCAAAACTATCGATATATCGATACTGATCAGCGAAGCGATCCGGCGCATTCATAACAAAGAATCTATGTCTTATCTCTTCAAAAACGTTACCCTTGAAGATTAACTTTGAAATCTTCTCTTGTAATACAAGTATTATGCTGTTTTTTGTTAGATTTTTTGTATTCATTATTGTAATTAAGCTGTGTAAGGAATAGT…
>novel.15233
TTCGGGTTTACCAGGGGTCGCTCTACAACTGATGCAGGTGCTTATCTAGTCAAAAATATTTTTAAATCTTGGGAGGAATCGCATGATTGTCTTGGAATTTTCTGTGACTTATCCAAAGCATTTGACTGTGTTGAACATGAAACATTGGTGAGGAAACTACATCACTATGGTATTAGGGATGGTGCATTGGAACTTATTACTTCCTATTTATCAGGACGGATACAAACAGTAGATGTGAAAGGTAATAGATCTTCAGGCACCTTGTTGAAAATGGGTGTACCTCAGGGTTCCATTTTGGGTCCTTTTTTATTTCTAATATATATAAACGATTTACCTAGTTTTATTGAGTCCCGACACGAGGTCGTATTATTCGCAGATGATACATCTTTATTATTTAAA…
>novel.15230
TAATATTTAATTAAATTAAAATAGTGAAGATTTGAGAAGAGAACAATAAAAATGCAACAATAGAATAGTCTTATTTTATGCCCACGATTTCAGTTCTACATATAATGTGACGTTTCATTTTTATTGAATGCAATATATAAACACAATTAAAAATGCGAAGGAACACGGGGTCAGCGACCTCGGACGCGGTAAAATTTCACGCTTACGGCCTGGCCACGGGGATCGGCGCCGCGGCGGTGCGAACAGCGAAGCGGTGGACGAGGCGACCATTCGCGCAGCACCGTTTGCAGGCCACGGGTACTCACGTTCGCCGCCGCGACTAGTAAGGAAGTCCGATAGCGAAATGTCTATATCGAAATTATCTCGATATTGCTTACAAATTAATAGTTTTTTGGTTCA…
>novel.15231
ACGGAGAAGCACTACGTTTACCAGGAGAATTGTTTAACCCCGAAGTAAGCGATACCGTCAACGTAACAGAGTACATGGCACGACTTCGCAAGTTTGTTAAAGACCTACGACCCACACCAGCCTCTCGTCACGGCGGTAAGCGTACATTCGTCTTCAAAGACTTAGCAACAGCATCCCACATATTTTTGAGGGATGATACATTGGGAGGTTCGCTTAAACAAGCATATTCTGGACCTCATGAAGTCTTACAGCGTGGTGACAAAGTGTTTAGGATAATCTTAAACGGTAAAAACGTCGCAGTATCTATCGACCGCATCAAGCCGGCCTACATACTGCACGATTCAGATACCACACATACACCATCACCCACACATACATACACTCACACAGATTCACCTG…
>novel.8925
ATGAATAACGGTGATATTAGTGCTCCAAAAGGACGAGGCCGGGGGTGGCAAATGAACAACCAGGCACGCGAGCTCCGGCGGCCTAAGGCAGTTTCAGACGAACCAAAGGGTATGCATTGTTCACATTACGAATACAGTAGACTTTCTCAATCCAATAATCCAATTCCGGCAACTTGTGACGTCGCACACTGGCCCGCACGTATTGCGTTCTTCATAATTACAATACCTACTTCAGTGGATACTTCTAAATCGAAGTTATCAGCAGATGCTAAAGAATGGTACCCTGCAAATTACACTTCTCAAGCGCTACCCGCTTACAACACTGAACCTGCCCCATATAGACCATCTCGCCCCTCTGTACAAGGTAGACTTCGTCAAGCTCAAGATCAAAATCCATAC…
>novel.8924
TGTCAAACAGTTATGAAATAATTTCAATGAAAATAATATAGTCAAGAATAGTCAAGATCCAAACTATACTTATTAAAGCATGACCACAAAAATTATAGCTAGTGCAACGGTACGGGCTGTAAAGAAACGAATATTGCCTTCGAGAGCTGCTTTGGTACTAACACCGTCAGCTGTGAAAAAGGTTAAAGAAATAATGCAGAAAGAAGAGGCAAAAGGTTATGTCGGTTTAAAAGTTGGAGTACGACAAAGAGGTTGCAATGGTTTATCATATACGTTAGATTACGCGAAGACCAAAGAAAAATTAGACGAAGAAGTAAAACAAGACGGTGTTACAATCATAATAGACAAAAAGGCACAGCTTACTTTATTAGGCACAGAAATGGATTATGTGGAAGACAA…
>novel.8926
GAACCACGTTGCTCCCGCGGCTAACATAAAAAAAACAGGATTGTAGAGTCTGGAGGGCGTCTATGAATGTGCCGGCCACATAAGCGAACACCACACTCGCGTATGTCATGACGGGCATTGACGGGTGGTCTCGATTCTCCTGTGATACGACAGGGGGTGTTTTTTCACATAGGAATTTAAGTATTAGTGTGATTAGTATAAATTAGTCTAAATAATCTAAATTCGTTTGCTTTGACAAATTAATGCTGTATTTTATTAACATTACGATACTTGGGACGGTCTCCTTACAGCCCCTAAAAACAAACTTAAAGTTAAATGCTGGATTGAATTGAATGTAATGTAATAAAATTGTAGATTTTTAAATTTTGCCATTGTATATTTAGACGCATTTGCAATTTG…
>novel.8920
ACCTCTCGAACGATTATTCGACGTTTAATTCCAAAGTAACCCACGAACCACTCATGAACATTAAAACCTGTTATTTATCTAAGATGTCGTTCAGAAGAGTTTTGTGACTGCCAATGGAATAAAAAGTCAATAATTCGTTTTTCTGATTTACCAATAATGTCCAAAAGTCAGATTGCCGGCTTTGATAATAGTCGACTCATGTTACTTTCTTTATTTATTAAAAAATTCTGAGCTCGCGCACCCCTTGTAACTACGCGCCTCTAGGCGCGTGCCTAGTTGCCTTACGGATAATCCGCCTTTGCTCAATCCCCTATCCACGCCATCTGTTGACGCTACAAAAAAAAATACGCGTGTGAAAATGGCGCGAAAAGAGTGAAAAAAAAACTACAACATGGTGCC…
>novel.8923
GTCAACTTACTTGATATAAATTAATTTTGATAAGTTGTCGGGTTTTAAGTTTTACCCATTGGTGTATTTAATGTTACTTAAATCCGAATGATTTGATACTTACAATGGGCGGTCAAAAATTCGAATATGACGAAAGTGGATCTACATTCTTTTATTTTGTTTTATCATTTCTTGCATTAATATTAGTACCAGCTACATTTTATTATTGGCCTAAAAAACGAAAAGAAGATCCTGCAAAATTAGCCGAAAGATGTCAGTGTCCAAATTGTGTTAGCAAACAACTAATCATAGAACAATCGCAGCCTTACAAAAGCGTGAAAAATTTCTTTGTGAAACTTGCTATAGTATCTGGATGGGTGCTACTTGGATTTCTGGCATACAAGGTCTCACAGTTTGATT…
>novel.255
CGGATCTCGCCCAAGCCCTGGCCCTCTAAGTGTTTCGGGTCTCCCTCACATGTCGGCCTGGGGACCGGCGAAGGGGGCCTAAGAAGACGACGTGCAAGCTGCTCTGCACGCGTTTTATGCATGAGCATCCGGGTGATGGAAGGCCGGCTATCCTCAACCCACGCTGGTTCTGACCCAGCGGGGTATTCCGTAGGATAGACCATTCTAACCGGTGCCATCTAGGCGGGCTTCGGATAGCCTGCCGACCGAGAGGGCTGGTGGTCGTGGCGCCGACGACCGCCAGTCCGGCGTCCCGAGGGGGAGGGTGATGGGAGAGATGTGCTCCGCACTAAACGCTTCACTTTCCCCCCCTTGCCTTTTCATGAGTTTTGTCTCATGCGAGGTTTGGACGTTGGTTGT…
>novel.8929
CTATTTAAATTAATGCAATTTTCAAAATTTACAACACAATAAAATAGCTCACAAGGCCCAATTCGATATTTATGATTTAATACTTATGTATCATTTGTGGCATTATTTTATATCAACCTCGGCAACATTATTCACAAACAATTTTAATTATTGATTCCTTTTCTTTTCAAATGCATAGTAGAACGAACGAGCTCATAACCCTCCTGGTGACAAATGGTTACCGGGCCCGTAGATACAACGAGAATGCCGCCATCAGCGTTATACTTGAGGTTGAAGTTTCAATTAGATTGTATTACGGTTATCCTATCCTTCAAATCTAACACTGTTTTTAAATAAAATCATTTTGTTATAAAACTTAATTCTTATTTTAAAACTGTTAGAACTATTTTAAATATAATA…
>novel.8928
GTTTGAAGCAAATTGCATCTAACAAACAATTTTGTTTACAAATTTCCAAGTTTTGGGAATAAAATGGGTTGTACTCAAAGTGAAATATCACCTCAATCAACACCTCATGAGACACCCAAGAAAGGCTGCACTGATGTTCTGTGGCTAGTTATTTACATCGTGTTTTGGATATTGATGCTCATTGTGGCGTGTATTTCATTTATTTATGGAAACCCTCAGAGACTGATAAATGGATTTGATTCTTTCGGGAATACATGTGGCGTTAAAAGCAACAAGCAACTTATGAACAATTCGCTTTCTGGTATTAACACTTTGGATAAAAAATACCTATTTTTCATGGACGTGAAAGAACTACGAAAGTCCTTAAAAATTTGTGTAAAGGAGTGTCCCAACAAAAAA…
>novel.3915
AAAAAAAAAAATTCTATGAAAAAGAGTTCACCGAACAAAACAAATAAAAATTATGTTACTTGAAAATAAAATGAATAACATACTTTCATAACCAAATCAATTAATTAAAAATGGTCTCTAGTGAAGAAGAACCGGAAACAAAGCAGGACGACGCTTTAAAATGGGACGTAGATATGGAGATACAATTATTTTACGCTATGTCCAACCATAAACCAGTTGGTATAAATAAACACTTCCAAATGGCCTGTATATGGGAGAAATTATCGAATTCAGTTACCAAAGAGATATCAACCCAAGATATATGGAAACACTTAGGCAGTTTATATGATTTTACGATGTTAGACGAAGCCGAACCTATACCGTTTCCCAATCACGAAATTACGTTCTGTTTGCCCGAAA…
>novel.3917
CTGGAAACGCACTATGGATGACCGCAGTGGCTCCAGGTAGTATGGATGAACTCTACTCCGGTGGCGGGCGGTGCGATGGTAAAAACGAGATGCCGGTATCATCTCGAACAATTCCTCAGAGCACTCCCCATGGAACATGCGGTACAAAATACAGAGGGAACCGAAGTCCCTCCGCAGACCCAGAGGTTCCAAACGATCCGTGAGAATGG
>novel.3916
GTTTTACTGGTGCATTCATTACCTTATTTTTTCACACAACCATTAATCTAGTAAATAATTGAAAACTGGTTAATAATGTTATAAATTTTAATTATAATGGCAAATCACTATGAAGTGCCCAATTGGGCTGGTAAGCCGCCAACCGGACTCCACTTAGACGTTCTAAAAGGAGATAAATTAATTCAGAAACTAATGATAGACGAGAAAAAATGTTATTTATTTGGACGGAATCCTCAAATGAATGACTTCTGCATTGATCATGCTAGCTGCTCTAGGGTGCACGCTGCTCTGGTCTACCACAAACATTTGAATAGATCATTTTTAGTCGACCTCGGTAGTACTCATGGCACTTATATTGGAAAAATGCGCTTAGAATCAAACAAACCAACACAATTACCG…
>novel.3911
TAAACAATCTCTTTAATTCATTGCCTAGTGCCTACTCACAAATAAAACTGATAAATTGCATCATTGACAAAAATGGAGTTCAATGATACAACCAAAACAGAGGACACATTAACTTTAAAAAAATATGAAAATTTCACAAAAGACGAAATGATAGAAATAAAACATTTTTCAAATTCAGATCATGAAAGTAATGCAAGAAAAGAAGATTCAGATAAAACACAACAAAAGGATGAGAGATATGATAATCCATTCAGAGAAGAAAAAACTGAAATAAATAATTCTATTATAGAAATGACGGAAAGCAGTGAAAAGCGAGATAGTAAACATGACAGCACGAATAGTTCGTCTAATAGTCGTGAGAACTATTCCCCCATGAAAATAGATTTCATGGCTCTTGAG…
>novel.3913
ACTACTGTCTATGATTTGTTGTGTATATTATTCGCATTTTGCATGCCTGATGCCATAAATTGCCATAGTTTTGCTACTTACTACTACTAGGTGCCTACCTATTTAATTACGTTTTCACATAAAGAGCTATTAACTCGTAGTTGTAATTCCTCAATTATAACACTGTTTTAACATTATAAAACCATGGGAGTCGACGTGGAAACTATTTCACCTGGAAATGGATCAACTTACCCAAAACCGGGCCAAACTGTAGTCGTTCACTACACTGGAACGTTACAAAACGGAAAGAAATTCGATTCATCTCGAGATAGAGGGCAACCTTTTAAATTCACATTAGGCAAAGGTGATGTCATTAAAGGATGGGATCAAGGATTAGCAAAGATGTCTGTAGGGGAAAGA…
>novel.3912
AAAAAGAGTCATATTAAAAGTAATTTAAATTATAAATCAGCAAAATAATGTTATTTAATTTAATCTGCCAATGATTAATTTAAAGAAAATAACGTAAAATGATAAAAGATTATAAAAAAAGTATATAAAATGTGTTTCATTTTTGTGTTTGTCAAAAAAGTTATTAGTAGGACATTTTTTATAAGGTTACCTAACATAACATAACAGAATAGTTATGTGATCAATTATCAGTAATTATAAGTAACTTGTTTCAAATACATAAGTAATCTGTTACAGTTAATGTAATTAGATTAACTTATAATCGAATTACTTTATAACTGATTACAATAAGTACTCGCTGTAATCAGTTACGTAAGTAACCTGTTACAAAGTATCTCAATTACCAATTACAATGTAACT…
>novel.3919
TCAAGTTTTTGAGATGGTGGGAGAGCACGGTCTCAGTCAAGGGTGTAATTCAACCTGATGTTCTAAAATATTTATATCTTCCCTTTGCCAATTCACTGAACGAAATAAAAAAAAGTTTGACATCTTGGGTTTGACATTTATTTCTAAGTAAATAAAATTGTTTTGAAATAATTTTTCAGAATGACGTGGTGGTGAGATATTGTTTTCTTTAGTGGAACTGAATTAAAATAAACTGAATCACACTTACTTATTTTTATAGAAGAATACATCGCCATTAACATGTTGAAAGCCGTAATACTTATCGGAGGACCACAAAAAGGTACCCGATTTCGGCCTCTATCACTTGACATTCCAAAACCACTATTTCCAATAGCCGGTTTACCCTTAATACAACATCAT…
>novel.3918
CATCAATAGTCGAACGACCTCTAGTGAATCCATATTGTTTGTTATGAAGCAGGTTATTGGAATAGAAATGGTTCAAAAGCTGTTCCAAAATAATTTTTTCAAAAATTTTACTCAATGTAGGTAGTACTGAAATGGGTCTAAAGTTAGTGGGGTCAAAAGTACTACCAGATTTAAACAGAGGTATTATTTTACTATATTTCATTAGATCAGGAAACACACCATTATAAATACAGTCATTAAATATTGTAGCAAGGTAAGGTGCGATTATATCAATAATGGATTTTATAACCTTAATTGATATTCCCCATAAATCACCAGTTTTTTTAATATTAATGGTCTTGAAATTATCAATTATGTCCTTTATAGCAATATTTGTGAACTTAAAGTTAACACTGCATT…
>novel.2754
AGTTTGGTACAGGAATGAAACTGAAACCAAAGTTTTTGGGACCATATCGAATAGTAAAGGTCAAAAGAAAGAATAGATACAATGTTGAGAAGGCTGACGCACAAGTTGAAGGCCCTAACAAGACTACTACATCTGCTGATTTTATGAAAAAGTGGCCTGATTACTTAAGTGACTGAATAAACAGAAAGGATGAGTTCAAGATTGGTAGTATGAAAGGATGAGTGAATTATATTGTTAACCCTAGTTATAGTTCTATTATGTTACATTTATTAGCATACGATGTTCTAATATCCTTTTATCATAAGATGAGTTATGTTTTTTTTTAAGTTAGTTTTGTTGTAATATGTTCAGTCTTTAGTCATATGATGTTAATGTAATAGTTGTTAATTGTTTTGTTTA…
>novel.2755
GAAACGACGTGTGGCGAGTCAGACTGGATGTAATTAACAATTTGCGCAGCTCTGTCGGCGAAGCAGCGATGAAACCTGGTGACCTCTCGTGGCAGAGTGGCAACAAGAAGTTTACAATTTTCAACAATTTTCTATTAGGACTTCTTAACTGGTGCATTATTAAAATATCAATTCGTATTAATTCTAGTGTTGCATGATAGTAATAGAGACAAAATGATTACGAATTTCGATAAACTTTGTGCTGATTTGGAAAGGCAAGAACTTGAGACACCAAATGGAATAGCCAGTCCCTCGACTTACGCTCAGCTATTAGCTATTTATTTGTATCAAAATGATCTGTGTAATGCAAAATTTTTATGGAAGAGAATACCACAAAATGTAATGAGTAGCTCCCCTGAA…
>novel.2756
CCAGGGCCGCGGGTCGCCCGGATCGCGCGGCGCCGCAGTCCGCGCGCCGACCGCACGCGCCGCACACGAGCGCGCAACATGCGCACCGACACAGCACCGCGAGTGTACTCTAACTCTCACCTTAACATTGTGAAGTGACAGACTTTCAGGATTACACACAAACCTATACTCAAACGAACTTAATTCAAGATGGCGACGTCTGGAGGGAAACGGCGAGATGAGGGTAGCGATAACTCTGACGATGAACTCACACCCCTGGCGAACGAAATATATGGTGGAAGTCAGCGCACAGTACAAGAAACGAAAGGATGGGACGTGTTCAGAGAATTTCCGCCGAAACAGGACAGTGTGTCCATGGAGACTCAGAAATGTTTGGAATTCACAGTGCGAATGTTAAAA…
>novel.5529
CGACCGAAGCGACACGGGGGACTCGGACAAAGAGTAAAGCGTCGCGTTTGGCTGTCGCGTTTGTACGTTGTTAAGCGTGGCGATTGAATTATAATAATAATTTTAAATAAAGTTCGTGGACTTGTTTACGTATTTATTAAATAACATCAACAAAAAAATAATTGTGCTTGTGACTTTACCTTTTAATAGCGGTGAACGTGATTTTTGTAATACTTTAAGGCTCGTACTTAGTGATTAACAACCAGGATCTGTGAGTGTAGTTGTGGAAGCAGGTGTTGCATTCCAGGGGCGTTAAGGACGCAGCCTCCGCTTCAAATAGAAAGGTGAATTTGTCACTATCATCCTATTTTCGATATCGAGATGGCGGCTAGATTATGAGGTCCGCTAACAAACGGCATT…
>novel.2750
ATGGCTTCAACTTTTAATGAGTCAATGTTCGATTTTGATTTAAATTTTCTTCATCCAACGACACCGAGTGATGGTCAGGTTTCAAAATTAGAATCTTGTTTCAGTTCTCTAATAAAAAAGTACTATGAAAAAAAAGATCTATTGGACCAAACAGAAAAGAGCCTCCTCACGTCGAAAGAAGAGTGTAAACAGATATGTATTGACTATAGGAAATCAATGGAAACTTGTTCTAAATTAGAAAATGATATGCAGATCTTGCAGAATGTTAACAAAGGACTTGAAAGTAAATGTTTTCAAGCAGAAAATCAGTATGCCGCTGCAACATCCTTAACACATCAACTCCAGGCAAAAAAACTAAATAAAAAAAGTAAATTGATATTAAAAACATATGAAAAACAT…
>novel.2752
AAAAAATTTATAAAATGGAAATTGAAGAGCACGAGCTCCGCTGCAAAAAACGTTTGAGTCTGGAGCGGTGTAGCGGTAATTGTGACGGCTAATGCGGGAGGCAACGCGGGCGTACGAAAGCTCCGGCTCGTACTAGCGGTGCCGTTAGCGCAGGCTCGGGCGGGCGGCGAGGCGGCGGCGGCGGGCGGACCGTGGGAGGTACCGTTAATGACGTCATATCCGTGACGTCGCAGTCGTGACGTCAGACTGCGCGATATAGGTACCAGGCTCAACGGCGGCGGCCTCAGTAACGCACCGACCGTTCGCCAGCGCGTACCTGCCTCCGCGCTCTGAAAACCGACTGACTGAGTGAGTGAGTGCGCGTGCAGTGAGTGGAATGTGCTCAGCCGCATGAGGATC…
>novel.2753
GTTTACCTACGCGATACGCTCGCGCGTGTGTGTGTGGAGCCATATCGTTGCGCGAACGCAGCGGCATCGACGGTTCGCGCCCGCGAGAGAATTTTATAAAGTGAACGCGACTAACTTGTTCCGATGCCGTCACTGCGTTGTTGGAACACAGAGCTCGATTGTAAATTGTACTAATTGGGCATGGCGGTCTCCGGCAAAACATCAGCTATATCAATTCTCTTCCCGATGCTCACATTATACAACGTATGTATAATTAACCAGTGAAGTACCTGTGTAAGAATCAACGCGGTCACGACGCTTGTGTCAGAACTGGGTGCATAATGCACATGCGACTGTGTGTGTGAAGTGTTCGTAAATAGTCAGGGCTAGAGGAGTTCATCGTAATGGTTCTCGGTATTG…
>novel.2758
GATGGCGACATCGATTTCAAGCCGAGCGCAGTGACGTTGCTCATCGACTTGATGAAGAAAGACAAGAACTTGGGAGCCGCGTGCGGCCGCATCCATCCAGTCGGCTCAGGTTTCATGACGTGGTATCAGAAGTTTGAATACGCGATCGGTCACTGGCTTCAAAAGGCCACCGAACACATGATCGGCTGCGTGCTCTGTAGTCCCGGATGCTTCTCGCTGTTCAGAGGAAAGGCTCTGATGGACGACAATGTCATGAAGAAATACACACTGACTTCCCATGAAGCGAGGCATTACGTGCAATACGATCAAGGTGAGGACCGTTGGCTTTGCACACTGCTCCTTCAGCGCGGGTACCGGGTTGAATATTCAGCCGCATCTGACGCGTACACGCATTGTCCA…
>novel.2759
TAGAATAGAATGAATAACAAATCGACTAGTAATTCATAATTCTAGATTTTCTTGGATACTTACATGAATATTACTTAGAAAATGAAAAACATAATTCATAATTTAGACAAAATGTGGATCAACCACCACTGATTTTTGTTCATTGTGATAATAATAATAATAATATAAATATAAATATTTAACTGGTCCCGTGATAAGTTCGTAAAGAACTTGTGTTACAGGTACCAGATAACGGAAATAAATGTAAGATTTTTATTATACACATACATATATTTAATATACATCCATAACCCTGGAAAAGACGTTTATATTTATCATACAAATATCTTCCCTTGGCGGGATTCGAACCCGCGACCCCCTTGTGTAGCGACCATGTCACTTACCACTACACCAGTCGGC…
>novel.8683
CAGACGTACGTACAATGATGAATTGATAAAGTGGTGCGACGTTGTGGTGCCCTGTGGTGGGGACGGAACTTTTTTATTGGCGGCCTCAAGAGTCCGAGATCCCAATAAGCCCGTGATAGGTTTGAACAGCGCCCCGCACAAGTCCGTGGGACGTCTCTGTCTGCCCACGTGGTGCTCGAACGATGTGAAGGGCGCGCTCCACGCCCTCAAGGAGGGTCGATTCCGTTGGATGCGTCGTTCAAGGATACGCACGACGGTCACCTGCGAACCTAAACACCTGGACACCATCACGCCAGTCGACTTACACACGCTGCATTACAGCAGGTACCCGCCTGTGCATAGCGCAGAATACAACACAGACACCAAGAGGCCACTCGGAATAGACGCACAAGGAGATAA…
>novel.13111
TTTCAACAAGGTGCCTGAAGATCTATTACCTTTCACATCTACTGTTTGTATCCGTCCTGATAAATAGGAAGTAATAAGTTCCAATGCACCATCCCTAATACCATAGTGATGTAGTTTCCTCACCAATGTTTCATGTTCAACACAGTCAAATGCTTTGGATAAGTCACAGAAAATTCCAAGACAATCATGCGATTCCTCCCAAGATTTAAAAATATTTTTGACTAGATAAGCACCTGCATCAGTTGTAGAGCGACCCCTGGTAAACCCGAATTGTTTATTATGAAGCAGGTTATTTGAATTAAAATGTTCTAAAAGTTGGGTCAAAATAATTTTTTCAAAAATTTTACTCAACGTAGGGAGTACTGAAATAGGTCTATAGTTAGAGGGGTCATCAGTACT…
>novel.13110
GTTTTTTGTTAGCATTTCTGATAAAACGAAGACAATAACCAATAATACGTTGAACCTTACGAATTGATGAAAACCTTTCGAGCAAAGAATCGATAAAGTTAGGTTCATCATTCACGACCAACGAAAAACAGCGTTCCTCGGCAAGCATATCAGTCTCGTTCACCTCGAGACCGGAATTTGAAGGCCATGAAGATGAAGGTTGCCGAAGCCAGCTCGGTCCCGCCCACCATAACTCACTCTGGAGTAGGTCGCTCGGACACATACCGCGGGAAGCTATGTCCGCAGGATTTTCATTAGAGCGCACGTGATTCCAGTGAGTTTCGGGGACAGTTTCTTGGATATGACTAACCCTATTAGCAACAAATGTTTTCCAACGCGAGGAATGGCCACGAATCCATG…
>novel.13113
ATTGGACAAGCAAATTCCAGGTAAGTGCGTGGTGCCTCGAGGAACGGTGTGCGCGGTGAGCGCGATGGTGATGGGCCGCGCGCGCCGACTCTGGGGACCCGACGCGGCAGAGTACCGACCCGAGCGCTGGCTGGCCCCGCCACACGCGCAGCCGGCTGCCTTCCTCGCCTTCAGCTACGGCAGGAGAGCATGCATAGGGAAAAATTACGCTATGGCGATATTGAAGACAGTGTTGGCAAGTTGCGTTCGAGAGCTGGAGTTTACCGCGGAACAAGCTGAGCTGCAGTTGAAGTTAGACGTGGTACTGCGGCCGGCCTCAGGCCACCTCCTGCAAGTCAAGACTAGAAACTTAAAATAAATCACGTACCTTCAAATATTAC
>novel.10885
TAACATAAGTCTGAAGCTAATAACCGCGTATTAAAAATGATTCAAATTCAATGAACATCATTTTTGACTATGACGTAATTACTATACGCTTATTATGTATTGTACGTCCCACTAATTCGGTAATTATGTTCAGATTCGGTTAAGTTTGCCTACGTTTGCCGCTAGGGGCGCTTTTCCAGTTCCATACAAATTTGAGTTAACTTTTACGCTATCGAGAACGTTAAAAAACTCGCACTGAGCACACTGGGACGTTATACGTAAACGCCTTAACGTATTAGAGACCTTAGAACTTGTATCTCAAGATGGGTGGCGCATTTGCGTTGTAGATGTCCATGGGCTCCAGTAACCGCTTAACACCAGGTGGGCTGTGAGCTCCTCCACCCATCTAAGCCATAAAAAA
>novel.13115
GGAATGACGGGAAGTGTTTGTCTGAAGTCACCTGAAAGGACTAACAGAGTGCCACCAAATAGTTTGTCGTTGTTTTTAATATCTTTCAATGTCCTGTTCAACGCCTCAAGCGAATGTTTGTGTGTGTACATTCATATTTTCCACTCTAAGCACCGCCATCTCACTGCCTTTATGGACATAATTGCAAATGTATTTGATGCTCTTCACAGAACTGCAGAACTCAACATTAATATGAGCATTGTATGTTTTGCTCAGCAGGGGTGAATATGGCACGACCTAACGATTGTCAAGATCAATGTCTGTGTTGCTGATGTTTTTAATAAATGATTGTCCGCCATTATCTGGATTCCTTCGACGATATATTGGATATCCGTTGACATTTGTGATTGTATCGTTAGT…
>novel.13114
GACACCATGCAAGTCACAAAATATATTTTACACTATTGACATTAATTGCATGATAAAAAATAAATGTATTAGTATGACAAAACCTAACAAATACTATTTAGGTAGCTACAATTTTAGACAAGTAGCAAACTCGCTACATTATTTTTTACACATTTATCTAGCCATGAATTTGGCTAATCAACCTACTGCTTCTTTTGAGCAGGAAAAAAATATGACATCTATTAATTTGGAATCCGTTCCAAGTAATTTAAATTAAATACTAAGACAACAGAGTTTACCTCTTGCAGTAAATATGATTTATTTGGACACAGCCCATCAACAAATACTGTTTCTTTGAAAACAACTGTGATCAACCTGGTGCATCAGAACTTACAAGGTTTGATGGGTAAAGAACTTGAA…
>novel.13117
AAAATATTGGTTATACATATTAGTATTATTAAGTTCAGTTAATTTTCTGTAGTCTTATAATATAACAGTTCCTCTATTTTAAGTAAATTCTTTTTTTTCAACGAAATACATAATTTATTTTAATCAATATCTAAGTGGACCATCAGTATCATTAAAATTTCGCAATTTAAATTTCAATTCAATTAAAAATCGCCATTTTTCTTTAATAAATCTAAAATCGACTTTATATTTACAATCACTATTTCGCGACTTTTAAGTTTTTGTTTCAATACCTTAACATCTTGTCGTAATTTTGCTTTTCTCGGGGTATTTTTTATTTCTTGCGTTTGAGTACTTGATTCTTCTTGTTTGACCTTTATATAGGACATTTTCCAGAAATTCCAACGTCATATTTACTAG…
>novel.13116
CGCGCGCTCACCTACTTCTGACGTGCATACTGCACGTGTTGCTCGCATGCCGCCGACTGCACGGTGCTGTACGACTGGCAGTGACGCAGAGGGCGATGTCGCTTAGTCTGCGGCCTGCTACTGCGGACTACCCAACGGATTATCTATCAGGACGGTCGAGCGGGACGCCCGCCACACGTGGTGCAGCCTCGCATCGTGGGAGCAGACTGGAGCTGGGACGGCTGCCCTGCTTCCACATCATCCTTACGAGTGGACCCCGGTGACATGCAGCCTTTTCTTCGAAATTAATATGTGAAGGTCGAGGTGGGCACTTCGGTGCTTTACTTCCCATTTTTGAGGTTGAGGTGGGCACTTCGGTGCTTTACTTCCCATTTTTGAGGTTGAGGTGGGCACGACGGT…
>novel.13119
GAAATGGAAGAAACTCGCGATGATAAACTTCGGTAACAACAACATTGAAAATGTCGATTGGGCTATCAAATTGGTCCCAAGACTTCAGCACCTGAGTCTCTCGTCAAACAAACTCAAAGAGCTTTGTGACATATCAAGCCTTCACGAACTAAGGATATTAGATTTGTCCATGAACTCGTTTTCGCTCTGTGAGAAGTGGCACGCTAAAATAGGTAACGTAGTAAAAATAGAACTATCACAGAATAAGGTTGAATCGTTACGTGGGTTTTCCAGACTCTATTCTTTAGAGAGTTTAAATTTAGGCTGTAATGTTATAACGGATGTTGAAGAGGTCCAGCATATATGTAAATTACCTTGCTTAGAGTATCTATGGCTGACGGCGAATCCCGTTGCCTCGAT…
>novel.13118
CCGGAGTAATGCTAACACTGACCCTAGCAAGAGCAGTGCTTCGCAGAATCTACCACCGGATCGGAAACGCGACCAACTGAGAAGATCCGGCGAGAAACTCAGTGGGCTGTGTCAATGGGTTGATTCGCTCGTTGAGCCCTTTGTCGCAAGCGACGGGTTCGACGAGGACGGTGACCGGACCTCCCCTCCGGGCTCATCCCCGTGGAAGCCAAACTAATATAGTGTGTGAAGACATTGCACTATGGTCGTGTGTCGTCCAGGGAGCTTCCTGCGCAGCATGCCCCGTCTGCTGCTGGGCTACTCCCGGCTGGGGGTGTGGTGGTGGGGCGCGGAGTGCGCGGTGGAGAGCTCGGGGGGCGTGGCCTCGTGCCTGCCCGCGGCCGCCGCGCTCGCCGCCGC…
>novel.5523
TGGCATTTTTCATTATTTATTTTATTGTGAATTACATTTTTGAAGAAATTAATAGTAATTTTGTTCGTATTTCGATATATTTCACGCATAATGTTCTTGGTCTTAGTTAAGTAGTGTGAACATAGTTACGAATAATCAAAAAATCCACCGCCAGTTATTGGAATAGTACTAAACATGTATCTATACTAATATTATAAAGAGGAAAGATTTGTTTGTTTGTTTGTTTCGAATAGGCTCCGAAACTACTGGACCGATTTGAAAAATTCTTTTCCCATTAGAAGCCGACAGTGTCCCTGATGAACATAGGCTACTTTTTTTAATTTTTTTTTTTTTTGTTTTTTTTTTTTTTGTTTCATGTGTGTTTTAATGTTTCCGAAGCGAAGCGAGGGCGGGTCGCTA…
>novel.5520
GCAGCACTGATGGTGTTCGTATTAGACCTCACTAATACTTGCGAAATTGATAATTAAATTGTCGAAAAAATGTTCAGGCGTAATAAGGAAATGAACATTTGCGATTAATTTCTGTGGTTCTCCGTGGATTTACTGAAAGCAGGCTTCTATATTGCGTTACTACATCCGTTATTACGTCCGCGGCTTCAACGGGACATCTCAATTTCTCGTGTCGGGGTCACCATTTTAGGAAATATGTTGTCAACTGTCGTCGTTGCGGATTAAACTCAAACTGCAGTATAGGAAGCACTTATTTATTCCACACGCACCTTAAAATCGTATACATTAACAATCAATTGGTTTTTATCCTTTGAACCTTTTAAAAACGTAAAACACAAATTTTTATCTCATGACATTTTT…
>novel.2538
ATGGCTGGTCGCGTGATAAGCTTGAAATTAAGCTGCCCCGACTTGGAGTTCAAATGTCGCGCGGGTCAATACGTGCTGTTGCAGTGTTTGGATTCTTCGCTCATAGAATGGCATCCTTTCACTGTTGTCAAGGTTCCTACAGAAAACCAAAGATACTTTATAGTCTGGATAAGAGTTAAAGGCGATTGGACTGACGCCTTAGAGAAACTGTTGCTTTATACAAGACCGAATACTTTGAATATATTGGTCGACGGTCCATTTTCAAGTCCCATGGAAGGCGTCAGTTGGTGTGAAGTCGCCATATGTGTGGCTGCCGGAGTTGGAATCACGCCTTTTGTACCGGTTTTACATCATATGCTACAAAACCCACGGAGTCGATTTCCCGGCAGAGTCCATTTA…
>novel.12603
ATTTCACATGTTTGTTTAATTTTATTTATTTTCTCGAGTACAAAGATAATATTATAATAGTTTAGTGAAAAATTAAAATGGGTGTTTTTTTTTTTCAAACAAAACTTTGTAAACCTTTTTCCGTATAGATGTCGCTAGGAATTAGTTAAATTTCAGTATTATAAAAACAGAAAATTGTAGTCTAGATAACTTAGATAATAATCTAGTAGGACTATAGTAGATATGACTATAATAATATATCGACGCTTGAAAGGCAAAAGTGACTAAGCGACAATAACTGCTTTGTACATAAATGATAGGCAATGACCATATTCGATGCGCAAAAAAAAAATACATTTCTAGGTCTATTAAAATCATTTCAATCCTACAGCTACTAGCTAGATTCTACTACAGCTAGAT…
>novel.12600
CACAGGTTTACAAGTTTAGTTAATTTAGATTTCTAACTTGTGATTTACAAGATTTAAACAATTGTAGGATTTAATGATTCGTTAAAATGGCAGACCAATTGCTAATTCATGATGATATTAAACTATATACGACGTCTGATAAATTTTATTTTGAGCCGACAATCAACCCTACAGAGATTATGGTCATAGACAGAGTCACAGGAGAAGCCAGTGTTAAAGATATAAATTCAGTAAGGATCCCAATACCGGCAAACGCCTACAAACCAGTATGTGGATTCTTAGGCTCCATAAAACTTATTTCCGGATTGTATTTGGTTGTAGCTAAGTACAGGATACTGGTTGGAAAAATTAATGGGCATGAAATATACCAGCTTGCCGGCACAGACATCATACCGTATA…
>novel.5521
GTGAATAAGCACCGAATAAAACATGTTGCACAAACGCAATAGGTCCAAACAGGGCCCTGGCGTACATCCTAACAAAGAACTCGATCCTCGAACCTTCCTCGATACAATGTCGGGATTACCACGAAGTAACCGGCAATATCATTTGCCCGAATGTTGTCCGAGGCATCGACCACCTTAGAGATCCTCGCCTTAATAAAGGTCTCGCGTTTACTTTAGAAGAACGTCAGGCTCTCGGCATTCACGGTCTTTTGGCGGCCAAATTCAAAAGTCAAGAAGAACAGCTGGACATTTGCAGGATATCAGTGGACAGATACGAGGACAATCTGAACAAATATCTCTACCTCGTCGAGTTACAGGATCGAAACGAGAAACTGTTCTTTAGACTTCTAGCCGAGAACG…
>novel.12606
AGATTATACTACACATTAGACAACGCGTCTTTTACACAGTACGCGTAATAATTTACATTGAAAACATTGTGTTACATTAATGTAAAAACGGAAATCAAGTAATATTTAGGGCATAATTTGATTTAATCAAAATGGCAGATAAATACGACAAAAATGGGTATAATAGTGGCGATTTTAAAAGAAATACCACACAAGGTAAACCAGAGGAACTCGATCAAAATGGCGAAGAAGGTATCAAAATAAATGAAAAAGCCGGTGAATACATGCGTGAACTACTTAGCGAGAAGATCAAACTCAATAATTCAAAATTTCCACTATCTATGAAGTTAATTGATCAAGAAGTAACAAAAGTACAGGCTAGTGGTCGTATCACCAAGGACTCAAAATATGTGGATGTGT…
>novel.12607
GCACGACGCGCGCTGCGGAAACACACGAAATACGAACGTACCTACCGTGCGTTCAAATTTGGAACGACCCACGAAAATCAGACGTGTTTCCTGATTCTATTCATGCGATTTGAATTAAGTGAAAAACGATTCTCAACAGAATCGTTCTGAGCGATTTTAATGCAATCACAAATTGTAGGCATAGGTTTTTTTTTTTTTTTTTGAAAACTGTCGTGCGTGTTATTACTTAAGTGACAATATTCTCGTAATTTTTAAAAATATTTCAGAACTGAATGAGTAAAATTATGAAATGTGACTAGTGACGTGTTTATATTTTTATAACATTATTGTGATTATTAAGTGCTTTTTATAGTGCACTCAATAGTAGTAAATTAGTTTTCCTGTTGTGTATCCACATTT…
>novel.12604
TTCTCAACAGGTAAATCTTACAACTAGGAACTCCCTTGGGAATGTGACAACTTTTCTGGTATAACCGAGGTAGTACAGCGCGGTAAGTTGCAACATTGAAACATCAGATTTTACTATAATAATATTATTTTTTTCATTGCCGAATAAGTAAATACGAAACGAAAGATTGACAAATGCGAGCCAAACGCTTTTATCAGCGCGGCTTACGACAATTTTTTTGAAAAAATCGCGTATATTAAACCCGTGTGTCTAAACAATTTTTGTAACGTAATTCGATTTTCATATTATAACGCTACAGAAGCACAAGTAAGATGTGATCATTAATAATAATTTAAATTTTCCCTTTAGGCCATCACATTCCCAGCGATCATCACACATCCCAAAACGACAATGTATTTG…
>novel.12605
CCCGAATATATTAAGTGTATAATCTATGGATTAGTCTGTGATTCGTTTATGAGTTGTCAGTGGTAGAAAATTTCAGTTTTGAGGCTCATACATAATGGCCACCGAGGTCGAAGAAACGATCAAGAGGATCCAAGCCCACAAAGGGGTGATGGGTGTCGTCATCGTAAACCACGAAGGTATACCAATCAAAAGCTCATTAGATAATGCCACTTCAGTGTTATATGCTGGGCTTATTGGACAGCTTACTGAGAAGGCCAGGAATGTGGTTCGTGAAATGGACTCCACAAATGAGTTGACATTCCTTCGAGTCAGAAGTCGAAGACATGAGATACTCATTGCACCGGACAGAGAATTCATATTAATTGTTATACAGAACACATCGGATTAAATCTTTACTTA…
>novel.2530
AAAATATTTGAGATTTTGGCAACACCGATTTGAACGTCCTTTAGTCCTTTGCCTTCGTTACGAAAGTAACCTAAAATGTATTCATTTTATATTCAAAGAACATAATCGTGTTGTTGTGCATTACACTAGACCTGATTCTTTTGGAATAAATAATAGTATTTAATAACTGTCAAAATGTTGAGCTAGGCGGATAAATTTGATTATGTCATATTTAAAGGTGATACACTGTACCTTGTGCCTGAAACATGGATACGTGGGAGTTTACTCGAAACCAGTTTTATTTAAAATTACTAATAACACACTCTTCCAGCATCTTGCCAGAATATCAACAGCACAAAACTGGAGAAGTAAAGTTCCACTTAAAACTCAGACAACTGCAACGGTAAAGAATAAAGTCAC…
>novel.5526
CTCGAACGCGCCTGCGATCGCAATGCTATGCAATGAACTGACTGGTTACGAGGTGCTGTCAACGGGACCCGCACTACTGCTGCAGTTCACGGCGAATTCGGCAACACCAGGCCAGGGTTTCGCGGCCACCTTCCACTTTCAACCGCCCCCTGATTCGACGGCTGCTGATTCAGATCGTCTCCTGAAACTCAGCTTCGGTAAAGCCTTTGAATCCCTCGGGCCTGAAGTAAGCGCAACAACATCATCCTGCCACCAAGAATTCAACAGTGATACGACGAAGCATGGAACACTGACTTCTCCTCATTATCCCACTCCATATCCACCGAACACACATTGTCATTACGAATTCTTCGGGAGAGGAAAAGAAAGAATAAGATTAATTTTCCTGGACTTTTTTCT…
>novel.2532
GGATTCTTTTAAATAAAGTGTATTATTTATCTATGTCGTGATTGGAAGCGCGCCTGTCAGGCGAAGCGCATGTTGCTGTGATGGCTCTTTTTCACAATTTTGTAAATTCTTCATTTTTATGATAACAACGTGTTCAGTGTCCTTTCTGGTGTAAAATAATTTTAATTTGTATTTATGCGTTTACTTAAAATGGCCAATCAATCTCAGAAAATCGTTTACAAGCTGGTTCTTACTGGAGGACCCTGCGGCGGCAAAACAACGGGACAGTCACGTTTAAGTACCTTCTTCGAGAACCTAGGATGGAAGGTGTTCCGGGTGCCGGAAACGGCTACCGTCCTTCTCAGCGGAGGCATAAAGTTTGCAGACCTCAGTCCTGAAGAAGCCTCGAAATTCCAAGAG…
>novel.2533
CGACGATGCATTTTCCTTTATTGAGAAACAATGCAAAATTCGAAAGACTTTTAATCACAATGCACCAGCCGTCGCTATACGTGCATCTTTCAGTGTGCTTAGTGCGAGTTTCTTAACGTTCTCGATAGCGTAAAAGTTAACCCAATTTTGTATGCAGTTGGAACAGCGCCCCTAGCGGCAAAAGTACGCAAACAATCCCATTCCATACAAATATGAGCTAACTTTTACGCTATCGAGTTAAAAAACTCGCACTAAGCACACTGGACTGTTTATGTCCCATCACGTTAAAGCCAATTAAATCTTTGGGTGACCAACGTTTCAGTAGCGACGCTGTTTGTTGGCGCAATGACATCGAAAATTCAACTTTTCGTCTACATGTATAGCAAATAGTTTTTAAGC…
>novel.2534
GATTACAACAAACAATAAACAAGTTTTATTATTAATTAATAAGTTCATTTGTACCAGAAAATGAACGCTCTTTTGGATTATGGAACATCTTCCAGTAGTAGCAGTGATGAATGTGACGAGACAGAAGAATCTACTACAGAGACTCCGAAGCAGAAATTACCAAAACCAAGCTTGGGAGAAAGCACTATTCAAACATCAGTCTTTTCCAATCCTTTTGTGGCAGCTGAGCAAGCGAAAGCAGCGATCCTAGAAAAACATGTGAAAATGGTTCCAGGTAAAGATGGAATGCAGACTATAAATGGAAGGAAGATATGTTGGAATCACAGAAAAGGAAGATGTCGGTTTGGACATAACTGTAAATATGCACATGACACTGATATACAGAAGACACCAGAAGAA…
>novel.2535
AGTGAGTGTTGCTGGCTCGTCGAGAAGTGACGGCGGCATCAATTTCTGAATTAATTACCATTTGTCGCAAAAACTGCGCGTCCTTTATCTTTTCTAGCCAAAAATCTATCATCTTATTCCAAGTTGTGTTTGATAGTAATCTAAATGGCATCAGATGAGGAAGTGGACGGCTCTTTTGCAGGTGATGAGGAAGTAGAGGAAGGTGAGGGTCAAAATGACAATTCCGGAGATAGTGACGAGGCTCCACCAAAGGAAGATGAAGATTATTCCCCTGAAGATGGTAGAAAAAAGAAAAAGGGAAAGAAAAGGAAAGCCAGAGGAGAAGAAAAAAAGGGAAGAAAGAAAAAGAAGAAGCGAAAGAATGAAAGTGAAGATGATGATGATTTTGGCCTCGAGATG…
>novel.5527
CATTACGAAATTCATTGGTTTGTTTCTGTGTCTAACTAATCAAATTAAAGTACTGATTTAGAATTACAATACCTTTTGTTGTTTTGCGCGTCCTGACTCGTGAATGGATCGATATGACGGAATTATCTCAAACAATGCTTCGATAATTTGGTAGGTAAGCGGCTTGGCTCTGCCCCTGGCATTGCTGAAGTCCATGGGCGACGGTAGCCACTTACCATCAGCTGGGCCGTATGCTCGTCTGACTAAAAGGGCAATAAAAATAATTAAAAAATAATTTGTCTATATCAGCATTATCAGCACATAGAGAAACTACTTTTGTGATCTTTACTTAGCTTCTACTCATTTGAAAAGCTTTGGCATGAGCGATCGCCTGCCCATCAAATTATAGAGATATCTCTA…
>novel.5524
ATTAGAAGCCGATATTGTCCCTGATGAACATAGGCTACTTTTTTTAATTTTTTTTTAATTTTTTTTTTGCTTGTGTTTTAATGTTTCCGAAGCGAAGCGAGGGCGGGTCGCTAGTGTAGATATAAAATCTAATTGATTCAATACACCAAGGAGCAACAAGAAATTAATTAAAAAAAAAAACCCTGTATTATAATCAATAAAGTGAAGTATGAAATATTCTGAATGTTCTTGATGTTTTATTTAATACGTGCCAACAATTACGTATATCACATTATCTTATTATACTGACAAATAAGTTAACGAGCTCTGTTAACATAAAGAGGGCTACGGCACAGAAAGAGCCAGTGGTGATTCTGTAGCCGATTCGTGAAGACGTTCTCAAATATCCAAAATGAACAA…
>novel.5525
AGTTTGTCGTTCAATTTAATAGCAAATCTTACAAGCACTTACAATGATGAAACTTAACATAGTTGTTATAGTGAACATTCTATGTGCACTTTTGCTTGAGGTAAACGGAGCGTACGTGGTGAAGAGAGACACACCATCGACCCCCCCGAATATATTTGAATCATTTCAAACAAACATGGACATGTTCAGGAAGTGCTTGGATTTAACGCTGGCCAAATCGGTGGACGATGTTAACGTGCATCAACTGAAACCTGTCTTTAATGTTATCGGTGATCAGATTAATAGATTTTCTAAAGCGTTCGAAGATTTGACCGCGAAAAGTACTACAACACAGGAATCGATTTGGGCGTAGACAGTTTCAATTCAGTGTACTTTGGTTATAGAATTCTCGTTTTGATA…
>novel.14640
GCTGATTCTGTCCACAGACGCTCGGTCGGAGGCGTACATTACTTGATGAGTACTTCCAAAGTTTATTCCCTCCCGCCGCTGCCGTACCGCGCCGCACGTCGACTGCGCATGCGACCTTGTTTGTTGTTTGTAGTGTCGTTACAAAGCAGTGTGGTTTCCCAGCTGACCGCGTCACCGCGGCACCGGCCCGCTTTCCCGACGGAGGGAAAGCGGGCTAGTGACGAGCGGTGAGCTGTGAGTGACGGTGTACATTGTAGAAACCGTGTATTTAGGGGTCCGTGACCGCATGCGACAAAGATACAAGTTCAAACATTACTTTAAAAATTACATTGAGTTAGAGATAGTCGTGACCACGGCAGGCGACGGCTGATTGTACACAGTATGTGTATTATCTATGCT…
>novel.14801
ACGTTATCGGTATACATAAGCCGGGCAAACCGACAAACGAAACTTCTAGTTACCGTCCGATTAGTCTCCTCTCGACGATAGGAAAAATTTACGAACGGCTCCTTAGGAAACGCCTCTGGGATTTTGTTACCGCGAACAAAATTCTCATAGACGAACAGTTCGGATTCCGCTCTAAACACTCGTGCGTACAACAAGTGCACCGCCTCACGGAGCACATTCTGATAGGACTAAATAGGCGTAAACAAATCCCGACCGGCGCCCTCTTCTTCGACATCGCGAAGGCGTTCGACAAAGTCTGGCACAACGGTTTAATTTACAAACTGTACAACATGGGAGTGCCAGACAGACTCGTGCTCATCATACGAGACTTCTTGTCGAACCGTTCGTTTCGATATCG
>novel.14642
AGCGGTGAGTATGTTGAGTCGCTCCAACTCTCAGCTGAACTGAAAGTCAAACTTTCTGAGGCACATGATTGTATCTCTAATTTACAGTTAGAGATAATAAATCTAAAAGCCCAAAAAACACAGAGCCTGTACTCGGAACTGATCGAGAGTGAACCAGCTTCGGGAACAGTGATCACCACTTCTCAGTGTGACATACCTACAATAGATTTGACTGGTGGTGACTCCGATAGTACACATTCCTCTCGATTAGTTCTTAGTAAGAAAAAGTGTAAGAGATATTCTAAACTAAATAAGTTTATAAATAAAACGGAGAAACTATTAAAACCTAGAGAATCTATTAATTATATAAAAACTATATGCAAAGACCGAAAAGCACTGCGCACAAA
>novel.9646
AATTTGTCTAGTTAGTGTTTCTTCAGGTTCAAATGTGTAATAACGGTGGTTTATTAACTATTTAATATCTGTGAAAGTGCACAAATGTGGGAAAATGAAGCAAAGCCACTAAACGTAACTTCTCGGCATCTTCCAAAAAGTCCACTGAAAAAGTCTCAGTAAATGACCACCATTTTACTGAGATTATATTTCATCCCATATCATCTTATCTCATTACATTTAATTTCATCCCAGTTGATTAATGTCCCAAATTCTTCATTTCATTTCACTGCATATTACCATTTTTCATAAAAATATCCCATATCACATCATCTTATCTCATTTCAATTCATTTCATTTCATGCCGTGCCATGTTTCATATTAAATTGTCATATTTCATAAAAATATACATATAAAAGA…
>novel.14643
NNNNACTACAGGACCTGGCATAAACTATCTAAGCACGTACGTTTTGATGAAAACGTAAAGAAGGTAGCGCAAGAGCTATACGCGTTGATCAACTACGGCGAGCTCCGCAAGAAGCTGGTGTCGGTGAGCGAGAAGACGTGCGGGCGGCTGGACGAGCTGGTGCGGCGCGGCGGGCTGGCGGTGCGCGCGCGCGGACGCACCCTGCGCGTGCGCACGCCCATGTGCCCAGCACTGCGCGCGCTCAATCACATCACCGAGCGCTCGTGCAGTTCGCGCGTGTGCAGCCGCGCGTGCGTGTCGCTGCGGGCGCGCGACGCGGGCGCGTGGGGGCGCGTGCAGGCCGCCGCGCACAACCCGCGCCTGGCGCTGGCACTGCCGCCGCGCGTCTCCCTGCGCGCG…
>novel.14644
CACACATTGAAGTATATATAATAAAAGAACAATTTAAGATGATTATTCCATCCGTAGTACAGTCGGTGATCTAGTGCCGCCGTGGGTACTTGATGGCGGCGCGTGGCGCGGGGGGCGTCGGCGGTCGGACTTGTTGTGCGTTCTGCGCATTACTCTCTTCTGGTTTTTATTGTCTACTTAACTATTGTCTTCGCGAAGCACAGCCTGAGAGGATTTGCTAACGCTTTCCCTAACAAGAGCACAAGGTCCGGTGAGATACTTAGTGGGTTAAGTTGCACGTCGAACGCACTCGGAGTGCCTAATAGCGCCGAGATCGAGTCGAGAGGATCCGAAATGTCGTGTTTAGGGCGACGGCGCCGCGGTCCCGGCCACGATAAGGCAGCTAGCGCCGTGTCGTGC…
>novel.14645
ATCGTTCGCAAGAGGGACGACACTAACGCCGTAGACAATCAACACGATCCTTCCAAGAGTATTAACAACTTGACATTGAGCACACGCGATCACATAAATCATTAAACCGATATCCAAAATTTCTTGATTTTACACGTTTTATGAAAAAGTACCGAGATTCATGACAATAATGTGTAATAAAATATTATCAGTGTCGTTAGTATTATTGTTTATCGTGATGAGAAGTGAATCTCAGATCAGCAAAAATGAAATGTTCATGTCCACGCCAAAACTGATAGCATCCAACGACTATCCGGTCGAGCGACACCAGGTGACGACTCGTGACGACTATATTCTACAGATGCACAGGATCCCGGCCGGTAGACGGTCGCCTAGAAAAACTGCTGATCAGCAAAGTAA…
>novel.14460
AGACTTAGCACATAAAAAGGATACTCCTATATGACCATCGGAATTAAGAGTTCGAAGATAAACCACAGCTCCATAGCCAGCCTCCGAACTGTCAGCAAAACCATGTAATTGGTACGATTCCATGCTTCCAGTGGTCGATATACATCTAGGAATACGAATACGTTCAATAAGTGGAAGCTCGGCTACGTACAGGTTCCAATGACGCACTATGTCGTCAGGAGGGACATCATCCCACCCAACACTCAAGACCCACAAACGCTGAACCAATAACTTGGGAATGAACGTCAAAGGACAGAGAAAGCCCAAAGGGTCATAAATACGAGCCACCTCACTTAGAATGGTACGCTTGGTACATTCTCTGTGAAGAACATTAACTTGGAAAGAAAAGATGTCCGGAAG…
>novel.14461
ACTACTCGTCCACTCCTTGTTATTTTATCATTACTACATTGTTCATTTAAGCCACCCCTGCTGGTCCTGCTGCTGGGAGTAGGTAGATTAGCATTATTTGTAGAACTATCCAAGGACCTACTTCTCTCCCGTGATCTTGCTGGACTCGCCTGGGTTGCCATGTTACTTCCACATACTATTTTTTCTAAGCTAGGCTCTTGTATAACATATTTAGCTGAAGGCTGACACATGCTAT
>novel.14462
TAATGCGCTTTGTGATTTTCTTTTGTTTCGGCTTACCTTCTTTCGTCTCAGTTTCCTCTACAGTCACCTCTTCAGGCAACTCAACAACTTCTTCTGGCTTGCTCTCTTCGGGGATAGTTTCTTCTACTACAGTAACACTTGTCACAGGGGCCTCATCGTCTTTTTGGACTGTGGTGATTTCGGTGACTTCTTCCTTAGGTCCTTTTCTCTTTTTGATCACTCGCTTAGTGGTTTTAACGGTTTGGACATCGCCAGTTTCAGTTTTGACTTGTGTAATGTGTACTTTCTCAGGGGTTTCTTCAACGACCTGAGCAGTGTCTGGTGTAATATCTGAGAGTGGTGTAGTTGTGTCATCTACGAGTTCCTCTGTGGTTTGAATAGAAACGACTGGTTGTTTGT…
>novel.14463
ATATGGACGCATGGGCGTCCACGCCGCCACCGTAGAGGCTTCCATCAGTAGCGCCTTATTCAGGCGCTTCAATGCCCACCTGGGGAATGACCGGGGCGCACCATGTGGGTAATCCCCGTGGGCGTCCGCGACTGCGGAGCGGGCGGAGAGATCAAACCGAATATATCGGTGATCTGACAGCGTCTCCGCCCCCTCCAAAACCCTCCAGTCGCGGATACGGCGCGCGATGGCCGGGCTCGCAAAAGTAACGTCCACAATGGACTCGCCCTGCCACCGCACGCACGTCGCAACCGACCCTCTATTCAACAAACAGAGGCCGGCCGCGTTCGCCCACCTCTCCAGTA
>novel.14464
GAAAAAGCGTATTCCCTTACGTTAGCATTCTACAATGCTAACGGACTCGCGCGGCAACGCGATCAAATTTTTGAATTCCTCCGCGACAATCTTGTAGATATTCTATTAGTGCAGGAAACCTGTCTGAAGCCCTCGCGTCGTGACCCGAAAGTCGCGAATTACGTCATGGTTAGGAATGACAGACTCACCGCCTCCAAAGGCGGGACTGCCATTTACTATAGGCGGGCCCTGCACGTTGTCCCTCTCGATACTCCCTCGCTCTCACATATCGAGGCGTCAGTGTGCCGTATCTCGCTGACGGGACACCAGCCGATCGTC
>novel.14465
ATAAAAAAAAAACTACATTAAATCCCGTAACAAAAATCATCTCCGTTCCAAGTGCCATATATGAAAGTATAAAAACTTATAGGAATTATGTAAAAAAAAAATTCAATGCATGTTTGTAATTTTCTCATTATAGCAACGCTTTGAGACATTCCAGTAGTTCTAGAACTACGCATTCATTCGTCCCATTCGCATTTAAAGACCTTGACGTATACTCGTGTCCCTTGCGCTTGGTATTCACTAAAGGATCAGTCACGTTACTGCTGTGATACGTTACGACGCATACCATAGCAATTTGTTTCACTCTTGAATCCCAGTGAAGTGACAGCTTACTTAAGTAAGCTACGGAAGCTAAATAGGGCACCCTGCTGGATCCACGTGATCCACTCGTGCTGATGAACG…
>novel.14466
TCAATAATTTATTCTGATAATGGAAAATGTTTTGTAGGACTCATGAACGAATTTACAAAATTTTTATCAAATTGTTCAGGTGATATTGTTGATTATGCCACTAGTCAAAATATTACTTTTAAATTTATTCCCCCTTACGCGCCTCATTTTGGTGGATTATGGGAAGCCGGAGTAAAGAGCTGTAAATATCACCTCCGGCGTGTGTTAGGTAATGCGCATTTAACCTTTGAAGAGTTGAGTACGTCACTGGCTCAGATAGAGGCTGTAATGAACTCCCGACCTCTCACCCCTCTTTCCTCACATCCACACGACCTCTCCCCTCTTTGTCCTGCTCATTTTCTAGTTGGTCGTCCGCTGACTGCACCTGTTTGCGCTGACCTGCAAGAGAGACAACTGTCC…
>novel.14467
CAGAGAACGTTTGGTAAGAATGGGAATTCAAGCTGAATCGCTTGAGCCGGAGTGGTGCTATCAGAATCAAGGACTTTGCTATGGTTAGAGTTTATAGACAACGCGAAGAGGATGTGCTGCCAGCCTTATGAATAATAAATAACAAAGACAGACAATACTATCATAAAACTCATCGCAACTTTTTTCAAATAACCAAAATAAAGAGGAATTCCTTTGCTTTGTTTTGTTACATGAAAAAATTATGTTTAACAAGGTTTTTTGGGCGAAATTACAATTTGAAATAAAAAGTAAGCACTTACTTTGCCAGCTTAAAAAAATATAAGCGAAATAATAATGTTAGAAAATAAAAACAAAATGTATAATGTTAAAATAGGATTTTTTTTATTCAGTTAACAAATA…
>novel.14468
CGGGGGGAGAATAATTACCAAATGAGGCCCTATAGGCTTCGAATTCGGGCGCGATTGACGGATATTTTTCCCGAATGAAGTCGATGAAAAGTTTTTCCTCCATCTTTACGTGATTTTCGCCCGGGGGGGGCGGCCCCGGGACTTAAACACGCGCTCGCCTTGCGGCGAGGCCCCTGCGTCGGTAACACTAAATTGGCCGAAGCGATTCTAGGAATTTTAGAAATTTTAGTGAATAGAATAAGTAGAATAGAATTAGAGTGAATAGAACCACTGCACAGTTCCCGGGCGGCAATGCCTTGCAATTAGGCGCAGGTACAAATTCCGAGAAACACTTGGGCCACAGATGTGCCACGAACAATGATCTATTATCACCGGTAGTCACTTCCGA
>novel.14469
CGCTATAGAGAAATACATTTTATGTGTGCCATATCAGCAAATTTTGAAATTGCCGAAATAGGATGATCGGTATATGTGTTTAGTAGAAGAACGCACGTATACCGATCACAATTTATAATAACAATAATCGTCGCGAGGACGAAAGTGGCTTCTAGAGATACAAACCAACGACGTGCGGACAAGTTTAGAATGATTGTGATAACATCTTCGAAACGAGTTCGTACTACGGCACGTCCAGTTACTTGGTTATTCTTAAACCTAATTTACAGCACGTTCACAGAACACCTTACAACTACAACAACCAGGAAACGAGATGTGTCGCCGTTGTCGATCAAAACAAGCCAATCAATGTTATCTAAAACGTGAATCGCAGTCTACGCAGACAAACAATAGCTTAGA…
>novel.14806
GTCGTGTCGATTCGATTGCCGTCGTGACACTAGTGCGCTCGAGAGCGAGAACGCGGTGATCGAAAGAAAAACTCACAGACGTTTTAGTTTTCTTAACGTGTGTGTGCGTGCGTTGCACCACCGTGTTTTATATGTTTATTATTATATATTTTGAGATTCGAAATTTCGAATATTATAATATTTATGTATAAAATGCGAAACGCGCGCGCGCACACGGCGAAAACGTCGAAACGTCGCGTACACGTCCAAACGTCACGGAGAGTCGCGTGCGCGCGTTCTTGCGGGAGCGCTCGCTCGTGTCTCTCTCGTCGTCGTTGACGGTTTCGTAAATTAACATAGAATACATTTGATCCCTTTATTGTTTTTTTTTTCGACAAGAAAAAAAAAAAAAGAAATTTT…
>novel.14647
ATTCTATTCGTCTAGTATAGACATATATTTTGTAATATTTAGTATTTGTCGTGTTGGATTTTAATCTAAATATTAATTAAATTAATGTAATTGTACAACCTAAGTTCATTTAGTGTTAAGAATCATATTTAAGTAACAAACATGGACCTTCACCGACCGGTGGATCCTAACAAGACATACCAGGAGCTGACGTCTGAGGAGAGATTGAGATATGATCACCAGAAATTGCATGAACTCCACAAAGGCCATGAATCAATGCATACAACTATGGTCTTAATATTAATAGGAGCACTTGTAATTTCACAAGTAGTCATTGTCCAATGGAAGAAACGACATTATAGGTCATATGCTTTCTTCACAATGATCGCCATGTGGTCCATCCCAGTCATGATAAGCTTT…
>novel.9645
ATCGCAAGAAGTGATTTTTATTTCGTAAAAGTATTCCAAATTCCAATTGAACGAGAATTGTTCGGCTTTTATTAAAAACTCATAAAATATATTTCCACTGATTGAATGGTACAATAAATAGTTATATTTAAAAAAAATGGTGAATTCTAGTTTGGCTTACGAAATCCTTTTATATATAAATTCGTTTTATTTTGGTCTCTTCGCAACCTGTGAGCTCGGAACTCTCATTCTCAAATCAGTACTTATTATTGAAAAGTACAACGTTGGACAAGATCCGACTAAACTTGGTCGAGATTATGGCGTTCTATTTGGATTATTTGTGGTTGAAGCTCTGAGGCTATTGTTGGGGCGCAAAGGCAGTCTTAGCGAAAAAGATATACCAGTATTGTTCTCAGTACT…
>novel.8689
ATATGAGTCGACTATTATCAAAGCCGGCAATGTGACTTTTGGACAATTATTGGTAAATCAGAAAAACGAATTATTGACTTTGTATTCCATTGGCAGTCACAAAACTCTTCTGAACGACATCTTAGATAAATAACAGGTTAAGTATTAACCTTTATTTAATGCAGGTTTTGAACCGTATTCTTTGAAGGAGACGATTATATTCAAATCAATCTGTATTGACATATCAATAACATTTTTTTTGTCCAAATGCACAGATTGCCACCTTTGATAATAGACGACTCATATA
>novel.15092
TCCGGTGGTGGCCCACTCGCTGAACACTGTTTTGTTTTTTAATGTTACAGTTTTAGGAATAAATATATCAGTAAAGACCAAATTAATTCTCTGAAACATATTCTGGTATGACAAATTTGGGTTTTTGTTATAAATAATTTCTGAATGTTCTTGCTTAATATTATTTCTAAACTTCTCAATTCGTTTTTTATTAATAGGAACAATCACAAGAGTATTTTTATCTTTAGAATTCATATTAGATTCAAAAGACAGAAATTGTCCACTATGGTCTGATGTTAACTGATTAATAATTTTTTTGTTAGTCGGTGTTACATTTGTAAATATGTTATCTAAACATGTTGCCGATGTGGTCGTTGTCCTAGTAGGCTCTAAAAATAAGTTTGGGAGGTTATATGACTT…
>novel.14807
CGTGTCGCCAGTAGTCCATGTGTGCAGAGCTGCCACGCCGGAGATGTGTGACCCCAAGCGTTGATGATCCGGTCGTGGGCTGCGATGAACTGTTGCGGCGTGATGAGCCAGTGAAGTTGCGTGCCGTAGGACCAGGAAGCGCGGTGAGTCGGCTGCGATGGTCCTGTTGAGGCTGCGATGCTGGCTTGCTGTGGGACGACTGTCAATGACGTGCTTTTATCTGCGAGAATGCGGGGATTGTGGTAGCCGGAGTTCTTGATGCGCTGAAGATGAATCAGAAAGCTGCGATTGTTCCGTCGGGGTCACCAGTTTGGGGAGTCTTAACGACGAAAGGAAGATCTTCCACCGAGCGGATGATATTGCTCGGTAGACCGACGGTCCGAATGTTGTTGTTCGGAA…
>novel.13075
AAAATCCTTCAAGAAGAAAAGATGACGCTTCTGAGCGAGGTGGCGCGGCTGACGGCGGCCCGAGACGCGGCGAGCGCGGCCGCCGACGACGTCGACCTCGACGACGGCGGCGAGTCCCTGGGGCCCGCCCACGCCGGCACCCTCCGCTACAGCAACATGCGGGCCCAGCTCGACGCGCTCAAAGATGAACTGGACAAAGTCGAGCTGCAGAGGGACGATCAGAGGGCACGAAGCGACGCCCTCGAAAGGGAGTTGGCCATTTTAAAATTACGCAACGAGGAGCTACAGATAGCGGCCCAAGAGAACGTGGCTCTGAAAGACGAAGTGGATGCTTTGCGTGAGACGGCGGCGAAGGCGGTCGCGTTGGAGACCACAGTGGCATCGTATAAAAAGCGAATG…
>novel.10114
TTCAATTATTAGCAATGTTCCAAAGATTATCTCACTCTAATATAGCAGTTTTGTTGTTGCAAGAGTGAAGCAGTCGCATTGAAATAAATTATACATGGCTTTCAATCAAAATTGTCACAAATAAAACTAGAATCTGGAACGCACAGTTTTAGTGGACGTGTCGACATCGAAAGACTTGCCATAATTTTTTTTAAAAATAAAACTATCATTTTATAACAATGATTTAATAAAAGTAGACGCGAAATACTAAATTTATAAGAATAAAAAAAAAATAGTAAGGAGTTTTTAATATATAACGAAATATCGACTTGAATTTAGACGAAATTATTGCTCGTATTTTATGTAAACAAAGAATAAATATACTTGAATTAAACAATGTCTGCAATTGTGTGAACAAAA…
>novel.10115
GTTTAAATTAGGGCAAAATTTATTTTAAACAAAACTAAAATAAACTAATAAAATTTGAATATATACAGAATTCAAACTCATGCAACTCCTGACACTGTTGAGTTGTTCTCTTCTTTCGTAACTGCAGAATTTTTATACTTAAAACTGAACTACAAAAAAAATTGGAAAGTGATATTCATTTGTTTACTATACTTCGTTACATGCTTTTTAGCAGTGTAAAATAAAAGGAAGATGGACAATAAAGCCATCGTTAAATTCTGTAAAGAGGTAGGGTGTTGCGATATATGCTGCCTGCGTTATTTAGGGCTTAAGAACCCGGCAACTTACGAAAACTACAAAGAATACATACATAAATATACAGAAAGCGGTGTAGAAGTAGAAAATAATTCAGAAGAACAA…
>novel.10116
GAAATATTCAATAGAATGAAGATTTTACGCATTTTCTCTCTCACTTTCTAAAATTTAACGAATCCATCTATACTGAATTGTTAAGGAATGAAAAAGAATTCAGGTAGTAAACTGAAATAAGTTAAATTGTGAAAAAATCAAACAAACCAATTGATACCACAATCTCTGACATGTATTAGTATTTATAAATAAGGCTTAGAGGATGGGATCATACATTTCATATATTAATAGATTAAATGAAGCTGATGTCAAGGCTTAGACCGAGTTCAATATTCTACAACATATTAATTGAAAGGAAACTGTCTGAACTGAAAATAAAAAGAATCAATGTCAAAGTCAGCTGTCACAGCTGAATTTTATGTAATTCAAAATAATATTTAAAATTCCAAATTATTCTTT…
>novel.10117
CAAAATTTGACAATCAGCTGCAAATTTTGTGTTTAATATAAGATCAGCTGAGTGGAAAAAAAGCGTTTAGGAGGCGAATAACAATTAGAATTTCTCTTATTTTCATTGAACTAACAAGTAGAAACGTCATCCTTATAATAGGCTGAAAATGTTTCAAAATACAATAAGGCATATCAACGTTTTATCAAAAAGAAAACTTCCTATTTTGAGTTTTACACGTACCAAAGCAGCGTACGAAGGAGAGGGCAAGACGACTGTGAGAGTTCTGAACAACGAATATGACCTCGGACTAATGATTGACTCTTTTGCTACTTATGGCTTCAAGTTAAACAACGGCATCACAGTTTTAGGACCTATGGCCATATTTCCAAGAACGGTATTATCTTGGCAAGTCGCAGA…
>novel.10110
TTTTGAAATATAACTTTAATAATAATATAATCTGGATGTAGATATGTATTTACAAAATCATTTAAATCAACCCATTACTATTCTATGCTTCAAAATACTCGTAACTGCCCTATAAATTATCACTTAGTATTCAACTATTACTAATTTATTAACTATAACTATTTTAACTTATTTTAACTATACCTAAAAAAAAAAATACCACTTCTAATTTAAGTTACTTTGACAGATCGATATTTCGATTAAATACGTTTCGATAATTTATTAGATCTGATTTTATGAGAGGGCTACGTGAGGTTTTCAATATATAGTGATAATGCGATACATTCTCCTTGATAAGAAAAATAAATAAAAACTGGCGGGCATAGTCCAGACTTTAGATAGGTGCAATAATAGTAAATG…
>novel.10111
GCCACTTCGTTTCTCGCAATTTTCCATCGAATCCCTAGACATGTCATCTCTTGAACCAGTGTACTAATTGATTTTTTGTAAGGCTGACTTGGCAGCCCAAATAATCCAAGAGCTTTACAGCTTATGTGGCCTGAAGACTCAACTTGGACTTCTTTTGATGGACCTGGTGGGATTTGCGTAGGTGGGATAACACTCAACATCCCTTTGCACGCAATGTTTCCGCGACCGAGCATGCTATGCAAGCAAAAAAGGTGTATTTGTCTTCATGGACCAAGAAAAAGTCGCGTAGGTAGGTTAACATTTGACTTCCCTATGTACGTAAGGTCTTCGCGACCGAGCATGCTATGGGAGCAAAAACGTTTATTTGTCTTGGTGAAACAAGATCATGTCGTGTAAGTA…
>novel.10112
GACAACTATGACAAATCTTAACAACATCTCACAATTCTCACACAAGAAAAGAAAGTTCAGCAAAACAAAAGAGGCAAATCGATTAAATCAAATTGGTTAAGTCAATTAATTATGGATTTAAGTAAACTGCCGAACGATATGAAACTACAATTGTGCAAATCATATTTTAAAGTTGGTTGTCTGTTCCTACCGTTTGTGTGGGCGGTGAATGTGTGTTGGTTCTTCCGAGATGCATTTATAAAACCAGCATATGATGAGCAGAAACTAATAAAGAAATTTGTGATAATGAGTGCAATTGGAGCTTTCGTGTGGGCTGTTATATTGGTTACGTGGATTACGGTGTATCAAACAAACAGAGTGTCGTGGGGAGCTACAGGCGACGCACTATCCTTCATAGTA…
>novel.10113
GTTCTTATCTTCATAATCATACAATCTATGGATTTTTTTGTTTGAGAACATAAATATACATTTAATTCAATTTTGAGCATTTCAATTGTGTTTTTAAATTGTAATTCAATTAATTGTAATAGTGAGAGTTTTAATCGAATGCCTATTGTAATATAGTAAAAATTCTTAAGTTAAAGAGTGGTTCATTTAATTCATTCAATCAATTGAATTTTCACAATAGAATTCATATCAAACAATTGAATTGGAATTATTTAAGCGAGGTAATTACACGTCGTACAAGTTTAGTTCGGATGACAGTTTTTCATACAAACAGATTAATTTAATTTTTGTTTTCCAATGAATAGTGTATTTTATATGTTCCTTAAAACGTTTCATTGAATTGAGAAATGATAAGCGGAG…
>novel.10118
TTGCAACGGAGAGGACGCGTTTAGCTGCACTAAATATTATTATAAATAATTAAATAAATAGTAACAATTTAAGTTAAAAGTAACGTTAAAATCGAATAGAATTCTTTAGAAATTCAAAAAATTTGATAGCGTTCTTTTATTGAAATTAGATATTTGAAAGCCGACGCGACGCTTTAGTTCACTTTTTTTTTCTTCAAAATCGCGTGTTCGGATTCGATTTTTGAAAAGTGCAGTTCTTTTTTTTTTCTCGTCAGTGATGAAGGGACAAAGCAAACGTTTCGTTAGCCATAAAGGCAAGGCTTACGATATAGGCGTTAAGAAGAAACAGGATGTGGGAATCGGGTTCTTGGATCTGTGGCGCTACGCGACAACAACCGAGAGACTGGTCACGTTCCTTGG…
>novel.10119
ATTTTTTAATTGAATTTCAAAATTTTCAATTTTTTTTAAATATTGAATTGTCATCGGTCCTTAAATAAGTATACCAAATTTCGAGTTAATCCGACGTTTTGAAGGGGGTCAAAATCATGTTCAAAGATTCCGTTACATTCCGTTACAGTAGCTAATAAAAGCGTATTAAAAATGACCAATGTTATTTCGGCGTAGTAGTAGTAGAAGAAAAAACAATTACGCATATTAACGAATACATAAAGTCAATTTTATTTGAGTTTAGATTCGATTTTGATATTTTGTACATCGTTGGAAGTAAATGACGCTTCAGACTTCAGTACAGTCCAGCGCGTCGGTGTGAGAGGACCTGTAAGAGCGGGCGCGTTATCGATAAAGCGATATAAGATCGATAAAATAATT…
>novel.14604
[truncated: 21,218 more rows]
