# Supplementary material for: Comparative Analysis of the Integument Transcriptomes between stick Mutant and Wild-Type Silkworms
Source: Int J Mol Sci. 2018 Oct 14;19(10):3158. doi: 10.3390/ijms19103158 (PMC6214029; doi:10.3390/ijms19103158)
Supplement: Supplementary file 1 [file ijms-19-03158-s001.zip › Supplementary Table 3.xlsx]

## Sheet: sk vs Dazao DEGs
ID	sk1	sk2	sk3	Dazao1	Dazao2	Dazao3	log2FoldChange	P-value	FDR	gene_name	gene_chr	gene_start	gene_end	gene_strand	gene_length	gene_description
novel.14136	704.178	251.309	1204.64	0	0	0	12.1219	1.32231e-20	3.04503e-18	-	scaffold28579	1	568	.	568	-
novel.14405	422.897	72.8432	1453.36	0	0	0	11.9734	7.25896e-09	3.28765e-07	-	scaffold35229	1	479	.	479	-
novel.2159	285.187	1194.63	448.157	0	0	0	11.9572	4.34706e-20	9.87144e-18	-	nscaf2511	4048607	4051420	.	2814	-
novel.13880	336.951	116.549	628.107	0	0	0	11.124	3.43911e-17	5.51269e-15	-	scaffold23889	1	643	.	643	-
novel.14702	314.487	225.814	422.941	0	0	0	10.9568	7.08244e-19	1.52366e-16	-	scaffold42521	1	369	.	369	-
novel.14273	325.231	180.894	379.386	0	0	0	10.8358	3.15821e-18	6.00427e-16	-	scaffold32111	1	439	-	360	-
novel.1722	103.527	539.04	185.681	0	0	0	10.7377	7.81168e-16	1.08238e-13	-	nscaf2204	4004374	4005661	+	1288	-
novel.13469	879.978	1788.3	967.377	1.69858	0	0.890486	10.4326	4.75157e-30	2.6789e-27	-	scaffold17505	1	677	.	677	-
novel.5640	147.477	20.6389	461.911	0	0	0	10.3441	8.12319e-07	2.44593e-05	-	nscaf2853	1141453	1141858	.	406	-
novel.14884	155.29	106.837	149.004	0	0	0	9.72956	3.33847e-15	4.16671e-13	-	scaffold6018	74	910	.	837	-
novel.6390	695.388	1716.67	2765.74	2.54787	0	3.56194	9.72081	1.67254e-38	2.10354e-35	-	nscaf2868	1319378	1326705	-	1667	PF00067:Cytochrome P450
novel.4543	54.6934	26.7092	318.638	0	0	0	9.68872	1.37627e-06	3.90661e-05	-	nscaf2823	3933466	3934310	.	845	-
novel.13223	88.8768	165.111	121.495	0	0	0	9.59536	1.67089e-14	1.80921e-12	-	scaffold14718	473	705	.	233	-
novel.13307	1207.16	2792.32	1236.73	4.24645	2.68813	0.890486	9.37572	1.61743e-48	4.4075e-45	-	scaffold15573	1	606	.	606	-
novel.7490	569.398	955.461	99.7178	2.54787	0	0	9.29534	4.50789e-09	2.15509e-07	-	nscaf2902	4143124	4147054	-	1296	PF01395:PBP/GOBP family
novel.13156	72.2734	126.262	99.7178	0	0	0	9.26294	1.43929e-13	1.35244e-11	-	scaffold1406	2749	3183	.	435	-
novel.12038	275.42	392.139	228.09	0.849289	0.896044	0	8.99421	7.8572e-17	1.22348e-14	-	nscaf3075	1044115	1049191	+	2073	-
novel.4171	96.6902	9.71243	357.609	0	0	0.890486	8.94103	5.85306e-06	0.000145658	-	nscaf2815	1168801	1169280	.	480	-
novel.15232	62.5068	86.1978	63.04	0	0	0	8.7694	2.93696e-12	2.35389e-10	-	scaffold8414	102	797	.	696	PF14572:Phosphoribosyl synthetase-associated domain
novel.15399	54.6934	65.5589	82.525	0	0	0	8.70717	4.904e-12	3.71205e-10	-	scaffold954	11115	12632	.	1518	-
novel.7889	63.4834	55.8465	82.525	0	0	0	8.7021	4.94917e-12	3.72898e-10	-	nscaf2916	811414	814082	.	2669	-
novel.15216	77.1568	64.3449	58.4552	0	0	0	8.68985	4.47016e-12	3.43132e-10	-	scaffold8294	11	669	.	659	PF00078:Reverse transcriptase (RNA-dependent DNA polymerase)
novel.7706	33.2067	116.549	46.9934	0	0	0	8.66173	1.00878e-10	6.23818e-09	-	nscaf2903	111362	112001	.	640	-
novel.12781	52.7401	32.7795	99.7178	0	0	0	8.57827	8.12235e-11	5.12743e-09	-	scaffold10570	1	423	.	423	-
novel.15254	41.0201	3.64216	130.665	0	0	0	8.49874	0.000161727	0.00271483	-	scaffold8543	217	749	.	533	-
novel.15248	54.6934	38.8497	80.2327	0	0	0	8.48643	4.45987e-11	2.92847e-09	-	scaffold8519	1	801	.	801	-
novel.1939	55.6701	54.6324	63.04	0	0	0	8.48218	1.63813e-11	1.15446e-09	-	nscaf2330	738894	740621	.	1728	PF00665:Integrase core domain|PF13976:GAG-pre-integrase domain
novel.13015	117.2	84.9838	113.472	0.849289	0	0	8.38659	1.26105e-11	8.92559e-10	-	scaffold12699	5	723	.	719	PF05380:Pao retrotransposon peptidase
novel.13866	46.8801	42.4919	71.0632	0	0	0	8.37034	6.4484e-11	4.15084e-09	-	scaffold2357	106	2353	+	952	-
novel.13680	304.72	514.759	275.083	1.69858	0	1.78097	8.28456	2.47432e-24	8.09104e-22	-	scaffold20349	1	636	.	636	-
novel.13814	42.9734	21.853	71.0632	0	0	0	8.13202	1.39183e-09	7.38847e-08	-	scaffold2258	653	2457	-	470	PF05600:Protein of unknown function (DUF773)
novel.7571	53.7168	122.619	88.256	0.849289	0	0	8.12776	1.73094e-10	1.056e-08	-	nscaf2902	6839589	6839964	.	376	-
novel.15285	41.9967	41.2778	46.9934	0	0	0	8.07004	2.70632e-10	1.60903e-08	-	scaffold8728	226	769	.	544	-
novel.14817	26.37	55.8465	43.5549	0	0	0	8.01559	9.84886e-10	5.38558e-08	-	scaffold5338	312	567	.	256	-
novel.4152	22.4634	30.3514	72.2094	0	0	0	8.00889	3.97229e-09	1.92721e-07	-	nscaf2815	8932	9506	.	575	-
novel.13449	23.44	64.3449	36.6778	0	0	0	8.00009	2.14112e-09	1.09398e-07	-	scaffold17227	1	686	+	282	-
BGIBMGA014323	266.63	560.893	55.0167	2.54787	0.896044	0	7.98199	3.83607e-15	4.66346e-13	BGIBMGA014323	scaffold1449	207	4563	+	897	Putative uncharacterized protein
novel.12109	17.58	44.92	57.3091	0	0	0	7.94571	4.52756e-09	2.15818e-07	-	nscaf3079	721297	722663	-	1367	-
novel.3476	223.657	216.102	629.253	3.39716	0	0.890486	7.93589	1.83189e-21	4.5381e-19	-	nscaf2766	1172394	1175909	.	3516	-
novel.14382	32.2301	24.2811	61.8938	0	0	0	7.9322	2.96424e-09	1.48212e-07	-	scaffold34791	8	558	.	551	-
novel.1977	25.3934	69.2011	21.7774	0	0	0	7.90371	8.56554e-09	3.84743e-07	-	nscaf2330	2911419	2911714	.	296	-
novel.14695	36.1367	33.9935	40.1163	0	0	0	7.82956	1.36775e-09	7.28428e-08	-	scaffold4238	587	1048	.	462	-
novel.620	31.2534	26.7092	51.5782	0	0	0	7.81984	3.10343e-09	1.54228e-07	-	nscaf1690	7459319	7459606	.	288	-
novel.15154	28.3234	41.2778	38.9702	0	0	0	7.8047	2.00799e-09	1.03596e-07	-	scaffold795	22107	24554	-	562	PF13909:C2H2-type zinc-finger domain
novel.12338	31.2534	33.9935	42.4087	0	0	0	7.79404	1.96193e-09	1.02158e-07	-	nscaf3099	646254	646984	.	731	-
novel.2636	285.187	63.1308	1002.91	2.54787	3.58418	0	7.78281	4.4773e-08	1.77249e-06	-	nscaf2589	3703354	3703843	.	490	PF14529:Endonuclease-reverse transcriptase
novel.13418	26.37	26.7092	51.5782	0	0	0	7.75314	5.7259e-09	2.63714e-07	-	scaffold16928	1	688	.	688	-
novel.2799	54.6934	48.5622	1.14618	0	0	0	7.75188	1.95331e-06	5.41299e-05	-	nscaf2623	610037	610602	.	566	-
BGIBMGA002854	181.66	207.603	176.512	1.69858	0	0.890486	7.74779	3.21584e-18	6.04356e-16	BGIBMGA002854	nscaf2575	200356	204697	+	1353	UDP-glucosyltransferase
novel.11751	258.817	237.955	239.552	1.69858	1.79209	0	7.71275	3.64287e-23	1.00951e-20	-	nscaf3063	1103037	1104280	-	1244	-
novel.14023	29.3	42.4919	29.8007	0	0	0	7.70922	3.87011e-09	1.88322e-07	-	scaffold26348	80	558	.	479	-
novel.14018	23.44	26.7092	50.432	0	0	0	7.6953	9.17295e-09	4.07548e-07	-	scaffold26294	1	468	.	468	-
novel.14168	52.7401	55.8465	87.1098	0	0	0.890486	7.69449	1.27614e-09	6.84095e-08	-	scaffold2946	112	692	.	581	-
novel.13506	24.4167	38.8497	36.6778	0	0	0	7.68474	4.97584e-09	2.32443e-07	-	scaffold17904	60	474	.	415	-
novel.14745	1102.66	627.666	1618.41	5.94503	1.79209	8.90486	7.65075	4.45998e-45	9.11508e-42	-	scaffold4614	1	1025	.	1025	-
novel.13612	43.9501	26.7092	25.216	0	0	0	7.63186	8.91891e-09	3.99518e-07	-	scaffold19467	98	671	.	574	-
novel.13632	39.0667	26.7092	29.8007	0	0	0	7.62628	6.43397e-09	2.93842e-07	-	scaffold1967	1052	2145	.	1094	-
BGIBMGA005597	34.1834	24.2811	32.0931	0	0	0	7.54772	1.00851e-08	4.42067e-07	BGIBMGA005597	nscaf2829	7722	16929	+	1197	Putative uncharacterized protein
novel.12439	39.0667	15.7827	34.3854	0	0	0	7.52832	2.95904e-08	1.19458e-06	-	nscaf3104	180662	181373	.	712	-
novel.14350	54.6934	75.2713	40.1163	0	0.896044	0	7.49186	4.61251e-09	2.18593e-07	-	scaffold33927	29	538	.	510	-
novel.11183	86.9235	281.661	98.5716	0.849289	0.896044	0.890486	7.46833	6.04683e-14	5.9201e-12	-	nscaf3048	866523	869932	+	1524	PF08315:cwf18 pre-mRNA splicing factor
novel.14639	16.6034	25.4951	42.4087	0	0	0	7.44284	5.09849e-08	1.98477e-06	-	scaffold416	2462	3246	.	785	-
novel.13353	35.1601	37.6357	11.4618	0	0	0	7.44239	9.44877e-08	3.45447e-06	-	scaffold1609	191	3362	+	1428	PF05622:HOOK protein
novel.13017	3.90667	2.42811	76.7941	0	0	0	7.42094	2.52792e-05	0.000543836	-	scaffold1271	1046	2510	.	1465	-
novel.9173	29.3	12.1405	41.2625	0	0	0	7.41672	1.00518e-07	3.65214e-06	-	nscaf2986	5926426	5926800	.	375	-
novel.15000	30.2767	20.6389	29.8007	0	0	0	7.38182	3.08525e-08	1.24246e-06	-	scaffold6957	1	328	.	328	-
novel.15093	948.345	872.905	955.915	3.39716	8.96044	4.45243	7.37662	5.22656e-70	8.54542e-66	-	scaffold752	26734	33400	+	758	-
novel.11038	514.704	1288.11	767.941	7.6436	6.27231	1.78097	7.34953	1.13885e-41	1.86202e-38	-	nscaf3041	1245999	1247054	.	1056	-
novel.3693	26.37	16.9968	35.5316	0	0	0	7.34804	5.90585e-08	2.26668e-06	-	nscaf2770	1325597	1326283	.	687	PF00078:Reverse transcriptase (RNA-dependent DNA polymerase)
novel.15043	49.8101	38.8497	63.04	0	0	0.890486	7.32879	9.28491e-09	4.11404e-07	-	scaffold716	3944	4863	.	920	-
novel.14415	23.44	53.4184	1.14618	0	0	0	7.32871	1.03292e-05	0.00023921	-	scaffold35513	177	528	.	352	-
novel.12775	226.587	404.28	206.313	1.69858	0.896044	2.67146	7.31112	4.58755e-25	1.59588e-22	-	scaffold10513	58	725	.	668	-
novel.15123	30.2767	20.6389	22.9236	0	0	0	7.25418	6.71246e-08	2.54048e-06	-	scaffold7738	87	774	.	688	PF15511:Centromere kinetochore component CENP-T histone fold
novel.15034	21.4867	16.9968	34.3854	0	0	0	7.23209	1.18382e-07	4.2633e-06	-	scaffold7138	1	817	.	817	-
novel.13903	21.4867	14.5686	35.5316	0	0	0	7.20692	1.83667e-07	6.33536e-06	-	scaffold24267	1	601	.	601	-
novel.3699	17.58	20.6389	30.9469	0	0	0	7.15489	1.52879e-07	5.36389e-06	-	nscaf2770	2050830	2051234	.	405	-
novel.14764	22.4634	23.067	21.7774	0	0	0	7.11744	1.258e-07	4.49089e-06	-	scaffold4807	97	880	.	784	-
novel.24	12.6967	31.5654	22.9236	0	0	0	7.10969	3.19638e-07	1.05791e-05	-	nscaf1071	620089	636428	+	1374	PF07898:Protein of unknown function (DUF1676)
novel.11352	16.6034	46.1341	3.43854	0	0	0	7.08998	7.03533e-06	0.000170664	-	nscaf3056	1398120	1399467	+	721	PF00135:Carboxylesterase family
novel.4256	21.4867	15.7827	28.6545	0	0	0	7.08844	2.26696e-07	7.68979e-06	-	nscaf2818	1632259	1632994	.	736	-
novel.3754	455.127	55.8465	1617.26	8.49289	3.58418	3.56194	7.08621	1.12235e-08	4.88045e-07	-	nscaf2783	124208	124943	.	736	PF14529:Endonuclease-reverse transcriptase
novel.15287	37.1134	14.5686	11.4618	0	0	0	7.03195	1.08024e-06	3.12048e-05	-	scaffold875	3030	9695	-	914	PF03435:Saccharopine dehydrogenase NADP binding domain
novel.5360	16.6034	27.9232	17.1927	0	0	0	6.98914	4.05851e-07	1.31399e-05	-	nscaf2847	4587187	4587707	.	521	-
novel.12962	77.1568	47.3481	97.4254	0.849289	0.896044	0	6.98356	5.30788e-10	3.04504e-08	-	scaffold12229	140	730	.	591	PF07530:Associated with zinc fingers
novel.15087	0.976668	127.476	199.436	0.849289	0.896044	0.890486	6.95825	1.9348e-07	6.6458e-06	-	scaffold7498	442	833	.	392	-
novel.766	39.0667	9.71243	10.3156	0	0	0	6.93738	3.64339e-06	9.54426e-05	-	nscaf1898	2478640	2479169	.	530	-
novel.13482	3.90667	1.21405	53.8705	0	0	0	6.92599	0.000138851	0.00237222	-	scaffold17666	240	656	.	417	-
novel.13875	14.65	18.2108	24.0698	0	0	0	6.87374	7.16347e-07	2.18512e-05	-	scaffold23778	129	524	.	396	-
novel.1030	10.7434	16.9968	28.6545	0	0	0	6.85885	1.50785e-06	4.22871e-05	-	nscaf1898	11682948	11683273	.	326	-
novel.12818	55.6701	7.28432	44.7011	0.849289	0	0	6.83724	1.93833e-06	5.38058e-05	-	scaffold10941	1	747	.	747	PF00078:Reverse transcriptase (RNA-dependent DNA polymerase)
novel.13162	14.65	19.4249	20.6313	0	0	0	6.81605	8.8355e-07	2.63134e-05	-	scaffold1412	4767	5257	.	491	-
novel.15257	10.7434	18.2108	25.216	0	0	0	6.80039	1.66919e-06	4.65721e-05	-	scaffold855	9166	10043	-	878	-
novel.13965	14.65	1.21405	37.824	0	0	0	6.79215	5.80417e-05	0.00111122	-	scaffold25122	74	537	.	464	-
novel.14545	18.5567	23.067	11.4618	0	0	0	6.77439	1.57638e-06	4.41332e-05	-	scaffold39210	1	515	.	515	-
novel.12610	20.51	19.4249	12.608	0	0	0	6.76162	1.40009e-06	3.96047e-05	-	nscaf481	763478	763718	.	241	-
novel.13565	4.88334	2.42811	43.5549	0	0	0	6.71196	0.000106838	0.00187828	-	scaffold18781	157	598	.	442	-
BGIBMGA012098	14.65	7.28432	28.6545	0	0	0	6.7063	6.13005e-06	0.000151426	BGIBMGA012098	nscaf3034	2139478	2140723	+	603	Putative uncharacterized protein
novel.8624	16.6034	18.2108	14.9004	0	0	0	6.68003	1.78688e-06	4.9771e-05	-	nscaf2964	298596	304806	+	590	-
novel.13920	11.72	16.9968	19.4851	0	0	0	6.63272	2.8659e-06	7.70682e-05	-	scaffold24519	1	594	.	594	PF00078:Reverse transcriptase (RNA-dependent DNA polymerase)
novel.14802	14.65	15.7827	17.1927	0	0	0	6.61765	2.51907e-06	6.819e-05	-	scaffold5238	5	665	.	661	-
novel.4916	161.15	162.683	273.937	2.54787	1.79209	1.78097	6.60428	1.49398e-23	4.44119e-21	-	nscaf2829	1484165	1497282	+	527	-
novel.9795	379.924	152.971	375.947	5.09574	2.68813	1.78097	6.56163	3.41418e-26	1.35133e-23	-	nscaf3013	666739	668051	.	1313	-
novel.14705	12.6967	13.3546	19.4851	0	0	0	6.55252	4.35457e-06	0.00011177	-	scaffold42598	23	377	.	355	-
novel.14399	20.51	29.1373	37.824	0	0	0.890486	6.53085	8.4412e-07	2.5231e-05	-	scaffold35021	23	538	.	516	-
BGIBMGA004760	2.93	13.3546	28.6545	0	0	0	6.53008	4.90734e-05	0.000965524	BGIBMGA004760	nscaf2815	8246	9665	+	591	Putative uncharacterized protein
novel.14571	7.81335	1.21405	35.5316	0	0	0	6.52199	0.000196417	0.00322431	-	scaffold39819	156	414	.	259	-
novel.14153	192.404	258.594	190.266	0	3.58418	3.56194	6.50694	3.4713e-26	1.35133e-23	-	scaffold2899	849	1225	.	377	-
novel.13805	10.7434	24.2811	9.16945	0	0	0	6.50585	1.11583e-05	0.000256233	-	scaffold2246	1991	2285	.	295	-
novel.5186	15.6267	20.6389	49.2858	0	0	0.890486	6.49926	2.58314e-06	6.98089e-05	-	nscaf2842	160358	160767	+	410	-
novel.14202	9.76668	16.9968	17.1927	0	0	0	6.49866	6.60533e-06	0.00016095	-	scaffold3059	14	609	.	596	-
novel.2257	62.5068	44.92	207.459	2.54787	0.896044	0	6.49414	3.6399e-11	2.42908e-09	-	nscaf2529	1560659	1561248	.	590	-
novel.14377	12.6967	18.2108	12.608	0	0	0	6.48583	6.02276e-06	0.000149427	-	scaffold34656	17	422	.	406	-
novel.11541	41.0201	19.4249	93.9869	0.849289	0.896044	0	6.46018	1.44281e-07	5.09501e-06	-	nscaf3058	5479058	5479651	-	539	-
novel.13191	13.6734	3.64216	25.216	0	0	0	6.45709	4.14436e-05	0.000827354	-	scaffold14343	2	705	.	704	-
novel.962	14.65	4.85622	22.9236	0	0	0	6.45416	2.56184e-05	0.00055023	-	nscaf1898	9669925	9670184	.	260	-
novel.123	14.65	15.7827	11.4618	0	0	0	6.43351	7.59329e-06	0.000182296	-	nscaf1108	2890004	2890268	.	265	-
novel.9299	6.83668	38.8497	35.5316	0.849289	0	0	6.42134	8.27525e-06	0.000196944	-	nscaf2993	1644947	1645595	.	649	-
novel.14948	13.6734	26.7092	1.14618	0	0	0	6.41891	0.000172585	0.00287642	-	scaffold6565	5	803	.	799	-
novel.1082	15.6267	9.71243	16.0465	0	0	0	6.41856	9.61205e-06	0.000223552	-	nscaf1898	14089188	14089646	.	459	-
novel.13678	28.3234	3.64216	9.16945	0	0	0	6.41585	7.17461e-05	0.00132756	-	scaffold2031	563	1106	.	544	-
novel.11194	19.5334	1.21405	19.4851	0	0	0	6.37965	0.000158201	0.00266383	-	nscaf3048	1160236	1160532	.	297	-
novel.13001	9.76668	14.5686	14.9004	0	0	0	6.33565	1.38532e-05	0.000313712	-	scaffold12571	376	726	.	351	-
novel.7568	14.65	6.07027	18.3389	0	0	0	6.33552	2.64852e-05	0.000566056	-	nscaf2902	6529508	6529767	.	260	-
novel.13365	1.95334	126.262	225.798	1.69858	1.79209	0.890486	6.33397	9.26732e-08	3.39733e-06	-	scaffold16194	62	693	.	632	PF00078:Reverse transcriptase (RNA-dependent DNA polymerase)
novel.12866	293.977	505.046	267.06	1.69858	7.16835	4.45243	6.33232	6.48013e-32	5.2975e-29	-	scaffold11322	1	743	.	743	-
novel.9759	386.761	656.803	298.007	3.39716	7.16835	6.2334	6.32473	1.94879e-35	1.99142e-32	-	nscaf3008	1423170	1423887	.	718	-
novel.15141	118.177	137.188	95.133	2.54787	1.79209	0	6.32085	2.71411e-17	4.43756e-15	-	scaffold784	21157	22819	.	1663	-
novel.12715	17.58	29.1373	28.6545	0	0	0.890486	6.31518	2.37391e-06	6.4797e-05	-	scaffold10028	1	645	+	645	-
novel.3565	25.3934	57.0605	56.1629	1.69858	0	0	6.30508	8.2359e-08	3.05345e-06	-	nscaf2767	1831873	1832156	.	284	-
novel.13476	20.51	7.28432	10.3156	0	0	0	6.30418	3.10774e-05	0.000644624	-	scaffold17611	63	617	.	555	-
novel.767	45.9034	35.2076	57.3091	0.849289	0.896044	0	6.30217	2.77872e-08	1.1358e-06	-	nscaf1898	2479529	2480554	.	1026	PF00078:Reverse transcriptase (RNA-dependent DNA polymerase)
novel.13592	14.65	10.9265	12.608	0	0	0	6.30208	1.53016e-05	0.000342715	-	scaffold19225	368	672	.	305	-
novel.10105	5.86001	24.2811	8.02327	0	0	0	6.29185	6.0242e-05	0.0011453	-	nscaf3026	3690805	3691245	.	441	-
novel.2133	11.72	15.7827	10.3156	0	0	0	6.28399	1.79723e-05	0.000398167	-	nscaf2511	3215475	3215968	.	494	-
BGIBMGA003056	24.4167	23.067	25.216	0	0.896044	0	6.26723	2.29976e-06	6.2878e-05	BGIBMGA003056	nscaf2589	2007482	2012937	-	1740	Alpha amylase
novel.5938	184.59	55.8465	161.612	3.39716	0.896044	0.890486	6.26232	3.81456e-15	4.66346e-13	-	nscaf2855	5302272	5302996	-	725	-
novel.9076	55.6701	64.3449	14.9004	0	1.79209	0	6.25817	4.45408e-07	1.41958e-05	-	nscaf2986	2633912	2635101	.	1190	-
BGIBMGA003125	17.58	35.2076	18.3389	0	0.896044	0	6.23102	4.75455e-06	0.000120522	BGIBMGA003125	nscaf2589	3154824	3167200	+	3636	Putative uncharacterized protein
novel.3316	18.5567	30.3514	21.7774	0	0	0.890486	6.22286	3.59547e-06	9.4816e-05	-	nscaf2686	43139	43864	.	726	-
novel.13776	3.90667	8.49838	57.3091	0	0.896044	0	6.20407	0.000107709	0.00189157	-	scaffold21972	182	506	.	325	-
BGIBMGA006139	11.72	19.4249	4.58472	0	0	0	6.20162	7.15223e-05	0.00132725	BGIBMGA006139	nscaf2847	3676453	3678752	+	885	GI16080
novel.14392	11.72	40.0638	17.1927	0.849289	0	0	6.18494	1.16159e-05	0.000265994	-	scaffold34900	69	463	.	395	-
novel.10707	5.86001	15.7827	13.7542	0	0	0	6.18419	4.9258e-05	0.000966828	-	nscaf3034	489405	489808	.	404	-
novel.11212	11.72	6.07027	17.1927	0	0	0	6.17528	5.24543e-05	0.00102099	-	nscaf3052	472419	473817	+	422	-
novel.1683	11.72	6.07027	17.1927	0	0	0	6.17528	5.24543e-05	0.00102099	-	nscaf2204	2766208	2766506	.	299	-
novel.1385	14.65	9.71243	10.3156	0	0	0	6.16444	3.4295e-05	0.000697059	-	nscaf2136	7792943	7793426	.	484	-
novel.14834	27.3467	6.07027	1.14618	0	0	0	6.16402	0.000599064	0.00851957	-	scaffold5501	38	636	.	599	-
novel.10656	13.6734	10.9265	9.16945	0	0	0	6.12501	4.05643e-05	0.000811783	-	nscaf3032	1578269	1578673	.	405	-
novel.11887	60.5534	9.71243	234.967	1.69858	0	2.67146	6.12264	4.20283e-08	1.67601e-06	-	nscaf3070	57875	58243	.	369	-
novel.13845	8.79001	16.9968	8.02327	0	0	0	6.11992	5.68799e-05	0.00109668	-	scaffold23120	8	599	.	592	-
novel.13641	9.76668	19.4249	4.58472	0	0	0	6.11917	0.000106662	0.00187815	-	scaffold19762	15	507	.	493	-
novel.12853	14.65	10.9265	8.02327	0	0	0	6.11865	4.75801e-05	0.000938402	-	scaffold11228	506	744	.	239	-
novel.13816	13.6734	4.85622	14.9004	0	0	0	6.1121	8.19156e-05	0.00149145	-	scaffold2264	13	2224	-	359	-
novel.13975	15.6267	4.85622	12.608	0	0	0	6.09914	8.83356e-05	0.00159238	-	scaffold25478	104	606	.	503	PF07530:Associated with zinc fingers
novel.13898	23.44	9.71243	30.9469	0	0	0.890486	6.08797	1.41512e-05	0.000319134	-	scaffold24185	73	617	.	545	PF00078:Reverse transcriptase (RNA-dependent DNA polymerase)
novel.14799	25.3934	35.2076	56.1629	1.69858	0	0	6.05918	3.0499e-07	1.01353e-05	-	scaffold5181	75	548	.	474	-
novel.14280	12.6967	13.3546	5.73091	0	0	0	6.03598	8.95327e-05	0.00160798	-	scaffold3222	791	1285	.	495	-
novel.11049	160.174	122.619	1.14618	2.54787	0	1.78097	6.03109	0.0009564	0.0126004	-	nscaf3041	1693485	1696482	+	692	PF00107:Zinc-binding dehydrogenase|PF08240:Alcohol dehydrogenase GroES-like domain
novel.9900	14.65	24.2811	22.9236	0.849289	0	0	6.02988	9.4494e-06	0.000220711	-	nscaf3015	4448403	4448946	.	544	-
novel.8316	6.83668	13.3546	11.4618	0	0	0	6.0242	7.81012e-05	0.00143156	-	nscaf2943	2715181	2715492	.	312	-
novel.5133	7.81335	10.9265	12.608	0	0	0	6.01211	7.31133e-05	0.00134617	-	nscaf2838	1506569	1507091	.	523	-
novel.8677	54.6934	112.907	49.2858	0.849289	2.68813	0	5.9437	3.61279e-11	2.42086e-09	-	nscaf2964	1636851	1637194	.	344	-
BGIBMGA002177	9.76668	16.9968	30.9469	0	0	0.890486	5.9298	2.92551e-05	0.000614808	BGIBMGA002177	nscaf2216	22499	24827	-	315	Hemolymph protein
novel.13542	29.3	37.6357	38.9702	1.69858	0	0	5.91775	3.21339e-07	1.06139e-05	-	scaffold18340	201	517	.	317	-
novel.13874	8.79001	12.1405	8.02327	0	0	0	5.89838	0.000124019	0.00214799	-	scaffold23760	37	454	.	418	-
novel.12796	2.93	14.5686	11.4618	0	0	0	5.89312	0.000326282	0.00500443	-	scaffold10727	1	655	.	655	-
novel.14423	16.6034	30.3514	8.02327	0.849289	0	0	5.86081	4.68329e-05	0.000925898	-	scaffold35701	17	496	.	480	-
novel.14569	45.9034	7.28432	199.436	1.69858	1.79209	0.890486	5.84782	1.22694e-07	4.39922e-06	-	scaffold3979	487	1087	.	601	PF14529:Endonuclease-reverse transcriptase
BGIBMGA002032	22.4634	14.5686	17.1927	0	0	0.890486	5.84761	2.11491e-05	0.000462901	BGIBMGA002032	nscaf2210	1705809	1712754	-	1413	GA21324
novel.13795	22.4634	31.5654	0	0.849289	0	0	5.83851	0.000928711	0.0122931	-	scaffold22309	8	526	.	519	-
novel.11074	21.4867	6.07027	0	0	0	0	5.83543	0.00440266	0.0432074	-	nscaf3044	1173467	1174230	.	764	-
novel.13200	16.6034	10.9265	0	0	0	0	5.83112	0.00352128	0.0362321	-	scaffold14461	1	643	.	643	-
novel.8208	21.4867	12.1405	19.4851	0.849289	0	0	5.81778	2.68851e-05	0.000571615	-	nscaf2938	127432	128408	.	977	-
novel.13187	23.44	1.21405	2.29236	0	0	0	5.8072	0.00242494	0.0269713	-	scaffold14283	1	606	.	606	-
novel.7547	0.976668	14.5686	11.4618	0	0	0	5.79242	0.00117393	0.0149601	-	nscaf2902	6244438	6244640	.	203	-
novel.13417	2.93	20.6389	3.43854	0	0	0	5.79181	0.00103977	0.0135147	-	scaffold16924	42	675	.	634	-
novel.3167	21.4867	13.3546	17.1927	0	0.896044	0	5.78823	2.84028e-05	0.000600757	-	nscaf2674	4819871	4823059	-	1555	PF02210:Laminin G domain|PF00008:EGF-like domain
novel.8795	210.96	201.533	255.598	5.09574	5.37626	1.78097	5.76516	2.28223e-31	1.62237e-28	-	nscaf2970	406481	406961	.	481	PF00078:Reverse transcriptase (RNA-dependent DNA polymerase)
novel.13492	15.6267	2.42811	8.02327	0	0	0	5.75847	0.000697995	0.00963056	-	scaffold17773	86	685	.	600	-
novel.13407	251.98	55.8465	819.52	9.34218	6.27231	5.34291	5.74734	1.87392e-13	1.73099e-11	-	scaffold16760	1	689	.	689	PF07530:Associated with zinc fingers
novel.14071	4.88334	10.9265	10.3156	0	0	0	5.74651	0.000316331	0.00487295	-	scaffold27251	186	505	.	320	-
novel.13943	30.2767	10.9265	52.7243	0.849289	0	0.890486	5.74513	4.96798e-06	0.000125349	-	scaffold2480	192	1490	-	315	PF00549:CoA-ligase
novel.5059	6.83668	15.7827	3.43854	0	0	0	5.74373	0.000569188	0.00818489	-	nscaf2833	688158	688553	.	396	-
novel.5617	11.72	6.07027	8.02327	0	0	0	5.74008	0.000296313	0.00460087	-	nscaf2853	427470	427863	.	394	-
novel.9745	11.72	6.07027	8.02327	0	0	0	5.74008	0.000296313	0.00460087	-	nscaf3008	948115	948473	.	359	-
novel.15082	54.6934	18.2108	18.3389	0	1.79209	0	5.6992	6.4195e-06	0.000156889	-	scaffold7461	442	784	.	343	-
novel.3304	8.79001	2.42811	37.824	0	0.896044	0	5.69831	0.000448854	0.0066716	-	nscaf2681	1091094	1091571	.	478	-
novel.13912	24.4167	37.6357	28.6545	0	1.79209	0	5.68375	1.42512e-06	4.02431e-05	-	scaffold24418	1	637	.	637	-
novel.14108	5.86001	6.07027	12.608	0	0	0	5.65987	0.000478373	0.00705705	-	scaffold28121	74	403	.	330	-
novel.13520	25.3934	29.1373	34.3854	0	1.79209	0	5.65655	1.4681e-06	4.13139e-05	-	scaffold18074	128	593	.	466	-
novel.11804	9.76668	12.1405	2.29236	0	0	0	5.64187	0.000918913	0.0122248	-	nscaf3063	2354239	2354597	.	359	-
novel.13822	54.6934	8.49838	240.698	1.69858	1.79209	2.67146	5.62538	5.6853e-08	2.19233e-06	-	scaffold22739	1	649	.	649	-
BGIBMGA011904	34.1834	9.71243	2.29236	0.849289	0	0	5.62028	0.000523002	0.00762129	BGIBMGA011904	nscaf3032	1817390	1827743	-	2343	Putative uncharacterized protein
novel.9968	11.72	2.42811	9.16945	0	0	0	5.5952	0.00102783	0.0133905	-	nscaf3022	1314701	1314933	.	233	-
novel.12741	13.6734	6.07027	3.43854	0	0	0	5.58771	0.000966946	0.0126883	-	scaffold1027	10390	10648	.	259	-
novel.11322	18.5567	44.92	20.6313	1.69858	0	0	5.58568	6.28202e-06	0.000154221	-	nscaf3055	1305870	1306666	.	797	-
novel.12729	5.86001	1.21405	16.0465	0	0	0	5.5766	0.00225143	0.0254043	-	scaffold10161	30	322	.	293	-
novel.3663	1.95334	6.07027	36.6778	0.849289	0	0	5.56203	0.000941511	0.0124143	-	nscaf2770	800301	800601	.	301	-
novel.5191	22.4634	2.42811	19.4851	0.849289	0	0	5.56064	0.000372309	0.00566256	-	nscaf2842	342470	342765	.	296	-
novel.15290	15.6267	2.42811	4.58472	0	0	0	5.5564	0.00171316	0.0203287	-	scaffold876	11887	12144	.	258	-
novel.14361	1.95334	2.42811	18.3389	0	0	0	5.54751	0.00305627	0.0323489	-	scaffold34148	340	571	.	232	-
novel.13510	9.76668	2.42811	10.3156	0	0	0	5.54259	0.00118455	0.0150602	-	scaffold17955	27	311	.	285	-
BGIBMGA014408	4.88334	8.49838	9.16945	0	0	0	5.53551	0.000692912	0.00957659	BGIBMGA014408	scaffold606	105186	107100	+	765	Polyprotein
BGIBMGA014092	5.86001	10.9265	5.73091	0	0	0	5.53347	0.00073385	0.010049	BGIBMGA014092	nscaf3157	50153	53615	+	624	Putative uncharacterized protein
novel.14159	6.83668	8.49838	6.87709	0	0	0	5.51656	0.000652588	0.00914294	-	scaffold29201	37	443	.	407	-
novel.13468	14.65	12.1405	16.0465	0.849289	0	0	5.50487	9.20389e-05	0.00164776	-	scaffold17498	5	622	.	618	-
novel.4621	11.72	16.9968	13.7542	0	0.896044	0	5.48838	0.000101504	0.00180194	-	nscaf2826	995976	996358	.	383	-
novel.13248	1.95334	3.64216	16.0465	0	0	0	5.47649	0.00278269	0.0299914	-	scaffold14923	101	704	.	604	-
novel.12018	10.7434	4.85622	5.73091	0	0	0	5.46642	0.00105391	0.0136648	-	nscaf3075	547889	548364	.	476	-
BGIBMGA010811	4.88334	9.71243	6.87709	0	0	0	5.46421	0.00093601	0.0123617	BGIBMGA010811	nscaf3003	2588384	2592002	+	1362	Beta-glucosidase (Precursor)
novel.14451	3.90667	4.85622	12.608	0	0	0	5.4592	0.00140935	0.0173385	-	scaffold36705	1	541	.	541	-
novel.2501	29.3	24.2811	22.9236	1.69858	0	0	5.45373	4.91947e-06	0.000124317	-	nscaf2575	2505934	2506552	.	619	-
novel.14548	4.88334	6.07027	10.3156	0	0	0	5.45275	0.00103848	0.0135147	-	scaffold39283	3	519	.	517	-
novel.2298	6.83668	8.49838	5.73091	0	0	0	5.44044	0.00092931	0.0122931	-	nscaf2529	2797054	2797389	.	336	PF00078:Reverse transcriptase (RNA-dependent DNA polymerase)
novel.15408	13.6734	4.85622	2.29236	0	0	0	5.43418	0.0023109	0.0259678	-	scaffold961	4486	4775	.	290	-
novel.12839	20.51	33.9935	21.7774	0	1.79209	0	5.43284	6.82677e-06	0.000166098	-	scaffold11112	239	595	.	357	-
novel.4261	8.79001	7.28432	4.58472	0	0	0	5.41636	0.00113881	0.0145579	-	nscaf2818	2334741	2335134	.	394	-
novel.8438	12.6967	0	27.5083	0	0	0.890486	5.41383	0.00278486	0.029995	-	nscaf2951	1446811	1447528	.	718	-
novel.12762	9.76668	4.85622	5.73091	0	0	0	5.39806	0.00129312	0.0162089	-	scaffold1045	7225	7914	.	690	-
novel.14238	3.90667	9.71243	6.87709	0	0	0	5.39574	0.00136418	0.0168973	-	scaffold3146	1101	1365	.	265	-
novel.13446	11.72	8.49838	19.4851	0	0	0.890486	5.39451	0.000202036	0.00330329	-	scaffold17212	2	685	.	684	-
novel.3591	3.90667	4.85622	11.4618	0	0	0	5.37972	0.00173978	0.0205977	-	nscaf2767	2719851	2720263	.	413	PF00078:Reverse transcriptase (RNA-dependent DNA polymerase)
novel.13798	20.51	16.9968	35.5316	0.849289	0.896044	0	5.37916	9.08289e-06	0.000213064	-	scaffold22325	44	653	.	610	-
BGIBMGA006543	10.7434	2.42811	6.87709	0	0	0	5.3784	0.00210113	0.0239731	BGIBMGA006543	nscaf2855	7076866	7077279	-	414	Related to Ste20-like kinase Don3
novel.13049	7.81335	7.28432	4.58472	0	0	0	5.34534	0.00144608	0.0176444	-	scaffold13018	84	658	.	575	-
novel.14348	18.5567	19.4249	0	0.849289	0	0	5.33144	0.00316694	0.0333415	-	scaffold33915	31	452	.	422	-
novel.14039	1.95334	2.42811	14.9004	0	0	0	5.31053	0.00505815	0.0484697	-	scaffold26696	35	410	.	376	-
BGIBMGA014357	5.86001	10.9265	2.29236	0	0	0	5.29531	0.00287098	0.0307707	BGIBMGA014357	scaffold316	444246	447109	-	678	T7N9.5
novel.7911	37.1134	71.6292	64.1861	0.849289	0.896044	2.67146	5.29422	6.49125e-11	4.16204e-09	-	nscaf2927	22275	22976	.	702	-
novel.12707	4.88334	25.4951	6.87709	0	0	0.890486	5.29404	0.000723724	0.00992692	-	nscaf98	1659344	1659902	.	559	-
novel.12901	4.88334	4.85622	9.16945	0	0	0	5.28433	0.00195941	0.0227286	-	scaffold1165	1	673	.	673	-
novel.11035	7.81335	2.42811	8.02327	0	0	0	5.24104	0.00299387	0.0318921	-	nscaf3041	1115406	1115723	.	318	-
novel.14700	6.83668	3.64216	25.216	0.849289	0	0	5.23948	0.00104164	0.0135272	-	scaffold42473	1	258	.	258	-
novel.2901	239.284	508.689	244.137	11.8901	10.7525	3.56194	5.23856	1.3371e-24	4.46156e-22	-	nscaf2655	1223268	1245038	+	900	PF06585:Haemolymph juvenile hormone binding protein (JHBP)
novel.13998	3.90667	12.1405	2.29236	0	0	0	5.23492	0.00410562	0.0408812	-	scaffold25959	184	630	.	447	-
novel.8282	11.72	10.9265	12.608	0	0	0.890486	5.2231	0.000293161	0.00457652	-	nscaf2943	1862119	1872649	+	439	-
novel.6291	319.371	325.366	176.512	4.24645	9.85649	8.01437	5.22072	1.43251e-28	7.55534e-26	-	nscaf2865	4022886	4046660	-	3392	PF00328:Histidine phosphatase superfamily (branch 2)
novel.1919	3.90667	7.28432	6.87709	0	0	0	5.21533	0.00241456	0.0269107	-	nscaf2279	331188	331431	.	244	-
novel.13031	3.90667	3.64216	10.3156	0	0	0	5.20188	0.00333069	0.0346638	-	scaffold12803	34	651	.	618	-
novel.13216	4.88334	6.07027	6.87709	0	0	0	5.19896	0.00235349	0.0263378	-	scaffold14656	191	700	.	510	-
novel.13423	41.0201	49.7762	37.824	1.69858	0.896044	0.890486	5.19521	1.74755e-09	9.18728e-08	-	scaffold16937	56	680	.	625	PF00078:Reverse transcriptase (RNA-dependent DNA polymerase)
novel.2793	8.79001	10.9265	14.9004	0.849289	0	0	5.19376	0.000371665	0.00565802	-	nscaf2623	411664	412013	+	350	-
BGIBMGA014550	407.271	76.4854	30.9469	3.39716	5.37626	5.34291	5.19213	9.76673e-10	5.35859e-08	BGIBMGA014550	scaffold798	17961	22613	+	684	GF16194
BGIBMGA003531	19.5334	14.5686	0	0.849289	0	0	5.17782	0.00461379	0.0449556	BGIBMGA003531	nscaf2674	3123401	3126415	-	882	Serine protease
novel.3548	6.83668	4.85622	5.73091	0	0	0	5.17061	0.00264565	0.0288568	-	nscaf2767	1589761	1590098	-	338	-
novel.15058	7.81335	6.07027	3.43854	0	0	0	5.16304	0.00315628	0.0332722	-	scaffold728	31060	33453	-	308	-
novel.15361	3605.86	7229.69	5087.9	142.681	153.224	151.383	5.15379	3.25502e-62	1.77399e-58	-	scaffold9308	8	779	+	772	-
novel.5632	135.757	78.9135	66.4785	1.69858	5.37626	0.890486	5.15159	4.25754e-14	4.32365e-12	-	nscaf2853	916830	920547	-	867	PF02798:Glutathione S-transferase, N-terminal domain
novel.9225	2.93	9.71243	4.58472	0	0	0	5.14361	0.00402401	0.0402647	-	nscaf2990	554127	554465	.	339	PF00078:Reverse transcriptase (RNA-dependent DNA polymerase)
BGIBMGA014582	4.88334	8.49838	3.43854	0	0	0	5.11337	0.00385538	0.0389108	BGIBMGA014582	scaffold855	8531	8743	-	213	Histone H2A
BGIBMGA009211	21.4867	3.64216	6.87709	0.849289	0	0	5.0942	0.00142937	0.0174927	BGIBMGA009211	nscaf2943	2658920	2666727	-	1533	Juvenile hormone epoxide hydrolase-like protein 2
novel.15215	29.3	20.6389	38.9702	0.849289	0	1.78097	5.07831	7.3251e-07	2.23027e-05	-	scaffold8293	3	809	.	807	-
novel.6449	17.58	26.7092	13.7542	0	0.896044	0.890486	5.03945	4.26375e-05	0.000849114	-	nscaf2876	755007	755927	.	921	-
novel.1863	1589.04	3202.67	5327.45	127.393	58.2429	123.778	5.03099	1.72041e-26	7.60236e-24	-	nscaf2216	26874	29346	-	1307	-
novel.5153	3.90667	4.85622	6.87709	0	0	0	5.00944	0.00486777	0.0470101	-	nscaf2838	2514543	2514873	.	331	-
novel.13788	5.86001	9.71243	14.9004	0	0.896044	0	5.00777	0.000928969	0.0122931	-	scaffold22239	78	628	.	551	-
novel.12116	135.757	55.8465	142.126	2.54787	5.37626	2.67146	4.98378	3.72907e-15	4.61896e-13	-	nscaf3079	913927	926320	+	2473	PF00254:FKBP-type peptidyl-prolyl cis-trans isomerase
novel.13180	7.81335	33.9935	12.608	0.849289	0.896044	0	4.94801	0.000187246	0.00309552	-	scaffold14236	177	643	.	467	-
novel.12908	14.65	24.2811	14.9004	1.69858	0	0	4.94382	9.19849e-05	0.00164776	-	scaffold11746	160	729	.	570	-
novel.2443	9.76668	14.5686	4.58472	0.849289	0	0	4.93497	0.00136177	0.0168802	-	nscaf2575	850885	851239	-	355	-
novel.13730	73.2501	57.0605	3.43854	0.849289	0.896044	2.67146	4.92635	8.55421e-06	0.000201944	-	scaffold21203	1	568	.	568	-
novel.13413	24.4167	38.8497	16.0465	2.54787	0	0	4.92236	7.90816e-06	0.000189033	-	scaffold16895	41	648	.	608	-
novel.14963	64.4601	89.84	27.5083	0.849289	3.58418	1.78097	4.88017	7.24459e-10	4.07041e-08	-	scaffold6718	59	872	.	814	-
novel.1762	30.2767	100.766	98.5716	5.94503	1.79209	0	4.87299	2.94088e-09	1.47495e-07	-	nscaf2210	585832	589100	.	3269	-
novel.4633	33.2067	6.07027	138.688	4.24645	0.896044	0.890486	4.87142	7.51973e-06	0.000181072	-	nscaf2827	666562	667108	.	547	-
novel.13784	8.79001	7.28432	11.4618	0	0	0.890486	4.86678	0.00124468	0.0156904	-	scaffold22126	1	652	.	652	PF05585:Putative peptidase (DUF1758)
BGIBMGA013969	8.79001	23.067	19.4851	0.849289	0.896044	0	4.86475	0.000132929	0.00228298	BGIBMGA013969	nscaf3099	1490876	1509529	+	1953	-
novel.13889	19.5334	16.9968	13.7542	0	1.79209	0	4.83555	0.000126184	0.00217627	-	scaffold24053	92	626	.	535	-
novel.14930	31.2534	19.4249	24.0698	0.849289	0	1.78097	4.83075	3.15374e-06	8.38433e-05	-	scaffold6428	16	839	.	824	-
novel.7602	7.81335	15.7827	26.3622	0	0.896044	0.890486	4.81944	0.000202359	0.00330527	-	nscaf2902	7773325	7774262	+	938	-
novel.8561	48.8334	53.4184	21.7774	0.849289	0.896044	2.67146	4.81826	2.51064e-08	1.03659e-06	-	nscaf2961	73277	76670	+	1912	-
novel.13538	19.5334	4.85622	25.216	0	1.79209	0	4.81504	0.000476504	0.00704415	-	scaffold18281	1	608	.	608	-
novel.3029	33.2067	6.07027	132.957	1.69858	2.68813	1.78097	4.80546	3.53445e-06	9.33574e-05	-	nscaf2674	1295941	1296366	.	426	-
novel.15250	3.90667	15.7827	6.87709	0	0.896044	0	4.80542	0.00252286	0.0277769	-	scaffold8531	133	679	.	547	-
novel.4093	51.7634	3.64216	215.482	2.54787	4.48022	2.67146	4.80533	4.36658e-06	0.000111902	-	nscaf2810	236078	236460	.	383	PF07530:Associated with zinc fingers
novel.10729	114.27	78.9135	126.08	2.54787	7.16835	1.78097	4.80317	9.73782e-17	1.48798e-14	-	nscaf3034	1886501	1890651	.	4151	PF00078:Reverse transcriptase (RNA-dependent DNA polymerase)|PF00665:Integrase core domain
novel.3464	9.76668	6.07027	10.3156	0	0.896044	0	4.79496	0.00166827	0.0198807	-	nscaf2766	820011	820415	.	405	-
BGIBMGA013438	11.72	8.49838	5.73091	0	0.896044	0	4.78517	0.00183823	0.0215913	BGIBMGA013438	nscaf3074	536518	540692	-	867	Scavenger receptor class B member putative
novel.12873	86.9235	18.2108	378.24	6.79431	8.0644	2.67146	4.78452	7.44306e-08	2.78626e-06	-	scaffold11425	1	742	.	742	PF07530:Associated with zinc fingers
BGIBMGA006965	36.1367	30.3514	102.01	2.54787	1.79209	1.78097	4.77809	4.32845e-09	2.07537e-07	BGIBMGA006965	nscaf2860	2963658	2970016	+	795	Putative uncharacterized protein
novel.13968	4.88334	8.49838	12.608	0	0.896044	0	4.77776	0.0020708	0.023743	-	scaffold25256	29	619	.	591	-
novel.3429	18.5567	18.2108	11.4618	0	1.79209	0	4.7743	0.000187177	0.00309552	-	nscaf2759	386121	386742	.	622	-
novel.4003	6.83668	12.1405	6.87709	0.849289	0	0	4.77076	0.00188205	0.0219903	-	nscaf2800	675963	676376	.	414	-
BGIBMGA008800	19.5334	29.1373	21.7774	2.54787	0	0	4.74986	1.08038e-05	0.000249143	BGIBMGA008800	nscaf2916	768581	769492	+	912	Uncharacterized protein
novel.9309	26.37	13.3546	127.226	0	2.68813	3.56194	4.74921	4.08121e-06	0.000105415	-	nscaf2993	2044682	2045095	.	414	-
novel.8061	2.93	14.5686	8.02327	0.849289	0	0	4.74701	0.00326504	0.0341746	-	nscaf2930	5862917	5863431	.	515	-
novel.7890	11.72	20.6389	14.9004	0	0	1.78097	4.74147	0.00022382	0.00359475	-	nscaf2916	817556	819467	-	632	-
BGIBMGA002050	1.95334	7.28432	16.0465	0	0.896044	0	4.73664	0.00453385	0.0443087	BGIBMGA002050	nscaf2210	658628	659891	-	369	Dipeptidase 1 putative
novel.13116	20.51	38.8497	34.3854	0	2.68813	0.890486	4.72726	5.51149e-07	1.7263e-05	-	scaffold13669	5	656	-	652	-
BGIBMGA006666	133.804	128.69	200.582	5.09574	6.27231	6.2334	4.71915	1.9829e-23	5.78936e-21	BGIBMGA006666	nscaf2855	526726	530056	-	2877	AGAP008244-PA
novel.12974	50.7867	37.6357	3.43854	1.69858	0	1.78097	4.71731	5.72675e-05	0.00110161	-	scaffold12352	4	698	.	695	-
novel.2758	6.83668	6.07027	11.4618	0.849289	0	0	4.68923	0.00250693	0.0276761	-	nscaf2589	6058060	6070694	-	2100	PF03142:Chitin synthase
novel.844	7.81335	7.28432	8.02327	0	0.896044	0	4.61465	0.00280838	0.0301887	-	nscaf1898	5732742	5733018	.	277	-
novel.14717	17.58	35.2076	33.2393	1.69858	1.79209	0	4.6119	1.22014e-06	3.48763e-05	-	scaffold4303	1	1045	.	1045	-
novel.3985	9.76668	1.21405	32.0931	0	1.79209	0	4.60436	0.0037604	0.0381302	-	nscaf2797	1294551	1294985	.	435	-
novel.15363	14.65	18.2108	9.16945	0.849289	0.896044	0	4.5819	0.000350375	0.00535887	-	scaffold9318	11	761	+	646	-
novel.12895	10.7434	4.85622	6.87709	0	0.896044	0	4.58055	0.00375565	0.038116	-	scaffold11563	4	590	.	587	-
novel.7843	6.83668	10.9265	4.58472	0	0.896044	0	4.56181	0.00402168	0.0402647	-	nscaf2916	184099	184482	.	384	-
novel.14759	11.72	12.1405	17.1927	0	1.79209	0	4.53905	0.000506777	0.00739803	-	scaffold4758	111	383	.	273	-
BGIBMGA014547	3.90667	10.9265	6.87709	0	0.896044	0	4.51524	0.00491839	0.0473728	BGIBMGA014547	scaffold795	11122	15631	+	495	MIP14840p
BGIBMGA008432	21.4867	24.2811	13.7542	0	1.79209	0.890486	4.49159	2.94826e-05	0.000618	BGIBMGA008432	nscaf2902	1190062	1197946	+	1428	Cleavage and polyadenylation specificity factor subunit 3
novel.13620	5.86001	24.2811	9.16945	0.849289	0	0.890486	4.47926	0.00106357	0.0137465	-	scaffold1949	2367	3108	.	742	PF03372:Endonuclease/Exonuclease/phosphatase family
novel.13480	113.294	78.9135	2.29236	4.24645	3.58418	0.890486	4.47726	2.42713e-05	0.000523531	-	scaffold17640	215	683	-	469	-
novel.11024	6.83668	4.85622	9.16945	0.849289	0	0	4.46718	0.00500204	0.0479949	-	nscaf3041	896378	896842	.	465	-
novel.14058	9.76668	20.6389	27.5083	1.69858	0	0.890486	4.46	6.86017e-05	0.00128187	-	scaffold26953	1	587	.	587	-
BGIBMGA013903	17.58	27.9232	12.608	0.849289	0.896044	0.890486	4.45999	3.2984e-05	0.000674954	BGIBMGA013903	nscaf3099	2677905	2680242	-	1044	Serpin-31
novel.3462	47.8567	33.9935	52.7243	2.54787	2.68813	0.890486	4.45538	8.58198e-10	4.77263e-08	-	nscaf2766	567751	568944	.	1194	-
novel.14042	4.88334	16.9968	16.0465	0.849289	0	0.890486	4.42806	0.00104954	0.013619	-	scaffold26747	255	562	.	308	-
novel.3439	95.7135	80.1276	89.4021	1.69858	6.27231	4.45243	4.42753	2.74622e-16	4.04511e-14	-	nscaf2759	657390	661360	.	3971	PF00078:Reverse transcriptase (RNA-dependent DNA polymerase)|PF14529:Endonuclease-reverse transcriptase
novel.12723	39.0667	84.9838	25.216	3.39716	0.896044	2.67146	4.41137	2.75442e-08	1.12869e-06	-	scaffold10107	240	762	.	523	-
novel.7495	52.7401	16.9968	4.58472	0.849289	2.68813	0	4.40439	0.000258343	0.0040969	-	nscaf2902	4174210	4177106	-	612	PF01395:PBP/GOBP family
novel.1261	12.6967	14.5686	9.16945	0.849289	0	0.890486	4.37728	0.000730096	0.0100059	-	nscaf2136	2111341	2111912	.	572	-
novel.14509	30.2767	16.9968	6.87709	0.849289	1.79209	0	4.36623	0.000210726	0.00341126	-	scaffold38202	132	505	.	374	-
novel.13444	95.7135	61.9168	91.6945	3.39716	1.79209	7.12389	4.34296	5.09556e-14	5.01882e-12	-	scaffold17200	2	363	.	362	-
novel.14073	121.107	55.8465	2.29236	0.849289	5.37626	2.67146	4.34012	6.3063e-05	0.00119062	-	scaffold27276	12	609	.	598	-
novel.5185	103.527	84.9838	145.565	5.09574	10.7525	0.890486	4.32127	4.71268e-13	4.28069e-11	-	nscaf2841	2539	3206	.	668	PF00078:Reverse transcriptase (RNA-dependent DNA polymerase)
BGIBMGA007354	49.8101	41.2778	11.4618	1.69858	1.79209	1.78097	4.2851	1.50052e-06	4.21539e-05	BGIBMGA007354	nscaf2883	1557411	1558145	-	735	GA29245
novel.6740	7.81335	35.2076	8.02327	0	1.79209	0.890486	4.25921	0.000599236	0.00851957	-	nscaf2887	1732757	1733269	.	513	-
novel.582	186.544	81.3416	129.518	5.94503	8.96044	6.2334	4.23754	9.20617e-17	1.42001e-14	-	nscaf1690	6265900	6266821	.	922	-
novel.5194	131.85	103.195	209.751	5.94503	11.6486	6.2334	4.226	1.05851e-17	1.86092e-15	-	nscaf2842	544975	545999	.	1025	PF00078:Reverse transcriptase (RNA-dependent DNA polymerase)
novel.1274	243.19	440.702	205.166	13.5886	16.1288	17.8097	4.22563	1.3997e-23	4.23797e-21	-	nscaf2136	2757413	2758883	+	713	-
BGIBMGA006253	131.85	25.4951	4.58472	2.54787	2.68813	3.56194	4.20693	4.52032e-05	0.000895845	BGIBMGA006253	nscaf2852	2922152	2923193	-	387	Acyl-CoA-delta-6-desaturase
novel.12972	10.7434	10.9265	10.3156	0.849289	0.896044	0	4.1889	0.00140312	0.0172749	-	scaffold12327	135	729	.	595	-
novel.15223	34.1834	58.2746	98.5716	1.69858	1.79209	7.12389	4.17282	6.32741e-09	2.90599e-07	-	scaffold833	11732	12072	.	341	-
novel.12946	29.3	7.28432	106.595	0.849289	4.48022	2.67146	4.16804	2.84983e-05	0.000601998	-	scaffold12065	7	477	.	471	-
novel.5331	10.7434	18.2108	18.3389	1.69858	0.896044	0	4.16731	0.000187198	0.00309552	-	nscaf2847	3412297	3412737	.	441	-
novel.7282	21.4867	41.2778	32.0931	1.69858	0.896044	2.67146	4.16573	2.99039e-07	9.95781e-06	-	nscaf2891	1668852	1687566	-	2544	PF00379:Insect cuticle protein
novel.13716	14.65	4.85622	42.4087	1.69858	0.896044	0.890486	4.14449	0.000264387	0.00418059	-	scaffold20950	209	661	.	453	-
novel.13652	21.4867	21.853	18.3389	1.69858	0.896044	0.890486	4.13726	1.17101e-05	0.000267776	-	scaffold19916	1	670	.	670	PF03564:Protein of unknown function (DUF1759)
novel.11002	46.8801	26.7092	80.2327	2.54787	4.48022	1.78097	4.12948	1.13414e-08	4.91861e-07	-	nscaf3040	4330975	4332218	.	1244	-
novel.7572	63.4834	32.7795	83.6712	7.6436	0.896044	1.78097	4.11026	2.70622e-08	1.11173e-06	-	nscaf2902	6843021	6844116	.	1096	-
BGIBMGA001389	82.0401	14.5686	71.0632	0.849289	7.16835	1.78097	4.10786	2.21131e-06	6.06625e-05	BGIBMGA001389	nscaf2136	7524020	7525801	-	342	MBF2
novel.11014	35.1601	7.28432	2.29236	0	1.79209	0.890486	4.08286	0.00323957	0.0339531	-	nscaf3041	544340	571630	+	1867	PF00067:Cytochrome P450
BGIBMGA008441	71.2968	61.9168	73.3556	2.54787	2.68813	7.12389	4.06858	5.78062e-13	5.19303e-11	BGIBMGA008441	nscaf2902	1727587	1730775	+	3189	Putative uncharacterized protein
novel.13750	6.83668	9.71243	12.608	0.849289	0	0.890486	4.05258	0.00265236	0.0288915	-	scaffold21571	1	288	.	288	-
novel.14960	8.79001	9.71243	25.216	0.849289	1.79209	0	4.04878	0.000661121	0.00923874	-	scaffold6686	135	638	.	504	-
novel.13458	9.76668	6.07027	12.608	1.69858	0	0	4.03367	0.0043407	0.042779	-	scaffold17336	200	678	.	479	PF05380:Pao retrotransposon peptidase
BGIBMGA008440	9.76668	14.5686	4.58472	0	0.896044	0.890486	4.03221	0.00360981	0.0369802	BGIBMGA008440	nscaf2902	1674802	1685603	+	3327	Aldehyde oxidase 2
novel.11003	61.5301	77.6995	103.156	5.09574	6.27231	3.56194	4.0193	4.34912e-14	4.36828e-12	-	nscaf3040	4332622	4334974	.	2353	PF00078:Reverse transcriptase (RNA-dependent DNA polymerase)
novel.6823	12.6967	6.07027	9.16945	1.69858	0	0	4.01166	0.00473763	0.045916	-	nscaf2888	1535514	1535960	.	447	-
novel.12803	17.58	21.853	17.1927	0.849289	2.68813	0	4.00636	5.88512e-05	0.00112146	-	scaffold10820	33	751	.	719	-
novel.14186	10.7434	15.7827	13.7542	1.69858	0	0.890486	3.93795	0.000519665	0.00757941	-	scaffold30142	21	561	.	541	PF00078:Reverse transcriptase (RNA-dependent DNA polymerase)
novel.13619	8.79001	20.6389	24.0698	2.54787	0.896044	0	3.93354	0.000233194	0.0037343	-	scaffold1949	138	820	.	683	-
novel.7521	142.594	179.68	299.153	8.49289	22.4011	10.6858	3.90433	5.68021e-16	8.14662e-14	-	nscaf2902	5271382	5272215	+	834	-
novel.13902	48.8334	13.3546	82.525	2.54787	3.58418	3.56194	3.90388	9.74566e-07	2.87102e-05	-	scaffold24251	65	641	.	577	-
novel.13625	11.72	18.2108	9.16945	1.69858	0	0.890486	3.89593	0.000781219	0.0106264	-	scaffold1957	281	809	.	529	-
novel.13275	92.7835	178.466	92.8407	9.34218	8.96044	6.2334	3.88763	2.74144e-15	3.47462e-13	-	scaffold1522	3556	4345	.	790	-
novel.7419	147.477	156.613	97.4254	7.6436	6.27231	13.3573	3.88145	1.49125e-17	2.59382e-15	-	nscaf2902	983993	997048	-	2794	-
novel.13517	27.3467	24.2811	25.216	1.69858	3.58418	0	3.86613	5.39919e-06	0.000135394	-	scaffold18009	15	586	.	572	-
novel.14265	15.6267	16.9968	5.73091	0.849289	0.896044	0.890486	3.86482	0.000891471	0.0118887	-	scaffold31931	52	551	.	500	-
novel.6409	65.4368	88.6259	75.648	2.54787	9.85649	3.56194	3.85322	4.84659e-12	3.68566e-10	-	nscaf2874	34161	35935	+	1775	-
novel.13954	100.597	26.7092	342.708	10.1915	15.2328	7.12389	3.85247	5.97884e-07	1.8479e-05	-	scaffold24994	24	637	.	614	-
novel.583	248.074	168.754	194.851	21.2322	16.1288	5.34291	3.83756	4.58043e-17	7.27088e-15	-	nscaf1690	6267111	6279035	-	2017	PF05380:Pao retrotransposon peptidase
BGIBMGA004746	4.88334	14.5686	30.9469	0	0.896044	2.67146	3.82782	0.00119326	0.0151356	BGIBMGA004746	nscaf2815	1491779	1492994	-	702	Putative uncharacterized protein
novel.14307	9.76668	13.3546	13.7542	0	1.79209	0.890486	3.79613	0.000986729	0.0129109	-	scaffold32933	13	538	.	526	-
novel.7268	94.7368	106.837	292.276	22.9308	8.96044	3.56194	3.79492	9.90507e-09	4.35344e-07	-	nscaf2891	1173910	1200818	+	1936	PF01937:Protein of unknown function DUF89
novel.11120	41.0201	81.3416	35.5316	3.39716	3.58418	4.45243	3.78539	4.27237e-09	2.05451e-07	-	nscaf3045	1383153	1391638	+	1705	-
novel.14033	14.65	43.7059	1.14618	1.69858	0.896044	1.78097	3.75938	0.00206681	0.0237239	-	scaffold26558	1	625	+	625	-
novel.7423	587.954	690.797	641.861	49.2588	28.6734	64.115	3.75647	3.73494e-30	2.26171e-27	-	nscaf2902	1052509	1064512	-	5631	PF02881:SRP54-type protein, helical bundle domain|PF04086:Signal recognition particle, alpha subunit, N-terminal|PF00448:SRP54-type protein, GTPase domain
novel.5040	16.6034	4.85622	13.7542	1.69858	0.896044	0	3.75542	0.00223847	0.025293	-	nscaf2830	243025	243518	.	494	-
novel.11588	41.0201	32.7795	43.5549	5.09574	1.79209	1.78097	3.74814	2.93171e-08	1.18647e-06	-	nscaf3058	6895315	6896383	+	1069	-
novel.14063	3.90667	9.71243	21.7774	0.849289	1.79209	0	3.74089	0.00359421	0.0368666	-	scaffold26999	15	573	-	518	-
novel.7339	46.8801	67.987	106.595	5.09574	4.48022	7.12389	3.7275	4.04986e-11	2.68078e-09	-	nscaf2899	433813	434986	.	1174	PF00078:Reverse transcriptase (RNA-dependent DNA polymerase)
novel.11210	954.205	156.613	474.519	56.9024	60.931	2.67146	3.71761	0.00205794	0.0236453	-	nscaf3052	407927	408522	.	596	-
novel.14021	28.3234	3.64216	118.057	2.54787	3.58418	5.34291	3.71047	0.000237491	0.00379568	-	scaffold26337	111	628	.	518	-
novel.13541	18.5567	47.3481	26.3622	2.54787	1.79209	2.67146	3.71027	2.02837e-06	5.60201e-05	-	scaffold18300	214	662	.	449	-
BGIBMGA006382	362.344	350.862	679.685	27.1773	52.8666	26.7146	3.7067	7.20708e-19	1.53033e-16	BGIBMGA006382	nscaf2853	4057195	4062514	-	2043	Putative uncharacterized protein
novel.13682	35.1601	3.64216	85.9636	3.39716	4.48022	1.78097	3.69198	0.000184063	0.00305837	-	scaffold20370	17	455	.	439	-
novel.13826	44.9267	31.5654	22.9236	4.24645	1.79209	1.78097	3.66276	6.18601e-07	1.90473e-05	-	scaffold2285	1	961	.	961	PF05380:Pao retrotransposon peptidase
novel.12872	13.6734	10.9265	19.4851	2.54787	0.896044	0	3.66001	0.000587208	0.00840323	-	scaffold11411	10	679	.	670	-
novel.6739	7.81335	18.2108	18.3389	1.69858	1.79209	0	3.65564	0.00065689	0.00919534	-	nscaf2887	1730915	1731597	.	683	PF14529:Endonuclease-reverse transcriptase
novel.14940	150.407	225.814	150.15	16.1365	14.3367	11.5763	3.64286	4.90531e-21	1.17944e-18	-	scaffold655	13855	21054	+	2660	PF13793:N-terminal domain of ribose phosphate pyrophosphokinase|PF14572:Phosphoribosyl synthetase-associated domain
novel.3033	7.81335	7.28432	17.1927	0.849289	1.79209	0	3.61247	0.00319284	0.0335926	-	nscaf2674	1405021	1405342	.	322	-
novel.9996	29.3	59.4886	49.2858	5.09574	4.48022	1.78097	3.59529	2.8218e-08	1.15054e-06	-	nscaf3026	1122819	1123518	.	700	-
novel.9133	19.5334	13.3546	19.4851	0.849289	3.58418	0	3.57313	0.000316518	0.00487295	-	nscaf2986	4041193	4041885	.	693	-
novel.13576	42.9734	8.49838	115.764	4.24645	4.48022	5.34291	3.5722	2.97812e-05	0.000623461	-	scaffold19014	31	671	.	641	PF03372:Endonuclease/Exonuclease/phosphatase family
novel.15390	24.4167	15.7827	21.7774	3.39716	0.896044	0.890486	3.56787	4.61905e-05	0.000914304	-	scaffold9505	2	577	.	576	-
BGIBMGA005823	43.9501	172.396	32.0931	10.1915	5.37626	5.34291	3.56461	9.12471e-07	2.7076e-05	BGIBMGA005823	nscaf2838	1796002	1796742	+	741	33.6 kDa small heat shock protein
novel.12611	25.3934	20.6389	16.0465	1.69858	3.58418	0	3.5596	8.42052e-05	0.00152634	-	nscaf481	844210	844603	.	394	PF00078:Reverse transcriptase (RNA-dependent DNA polymerase)
novel.4534	9.76668	24.2811	27.5083	0.849289	2.68813	1.78097	3.53461	0.00010556	0.00186182	-	nscaf2823	3784544	3785089	-	546	-
BGIBMGA008526	82.0401	35.2076	92.8407	7.6436	0.896044	9.79534	3.51694	2.5762e-07	8.66684e-06	BGIBMGA008526	nscaf2902	7774390	7775910	+	1521	TRAS3 protein
novel.2518	177.754	81.3416	105.449	13.5886	10.7525	8.01437	3.4947	3.18548e-13	2.90964e-11	-	nscaf2575	3036982	3037988	+	1007	-
novel.8581	112.317	183.322	93.9869	11.8901	14.3367	8.90486	3.46972	1.44223e-14	1.59328e-12	-	nscaf2962	409484	411268	.	1785	-
novel.12440	37.1134	12.1405	27.5083	1.69858	1.79209	3.56194	3.45381	2.88629e-05	0.000608915	-	nscaf3104	182909	183826	.	918	-
BGIBMGA000681	7.81335	13.3546	17.1927	0.849289	2.68813	0	3.44041	0.00198494	0.022968	BGIBMGA000681	nscaf1690	4308301	4309950	+	1470	BmorCPT1
novel.7728	5.86001	104.409	127.226	7.6436	11.6486	2.67146	3.43284	0.000157053	0.00264723	-	nscaf2905	65263	65874	.	612	-
novel.12443	12.6967	21.853	32.0931	1.69858	3.58418	0.890486	3.43148	7.17928e-05	0.00132756	-	nscaf3106	238090	244596	+	740	-
novel.12444	24.4167	38.8497	48.1396	4.24645	4.48022	1.78097	3.40027	4.16709e-07	1.34118e-05	-	nscaf3106	248613	256105	-	1010	-
novel.6023	11.72	24.2811	19.4851	2.54787	0.896044	1.78097	3.39482	0.000138235	0.00236664	-	nscaf2859	251081	253078	-	450	-
novel.4218	3.90667	30.3514	29.8007	0	5.37626	0.890486	3.35887	0.00366056	0.0373632	-	nscaf2818	879539	880261	.	723	-
novel.11863	7.81335	24.2811	12.608	2.54787	0.896044	0.890486	3.34713	0.00102606	0.013378	-	nscaf3066	1953516	1954429	.	914	-
novel.7210	11.72	6.07027	52.7243	4.24645	0.896044	1.78097	3.33885	0.00136922	0.0169468	-	nscaf2890	161093	161621	.	529	-
novel.11806	14.65	7.28432	13.7542	0	2.68813	0.890486	3.33853	0.00301064	0.0319843	-	nscaf3063	2666626	2667328	.	703	-
novel.14014	125.99	33.9935	386.263	16.1365	25.9853	12.4668	3.32336	4.82195e-06	0.000122042	-	scaffold26173	1	629	.	629	-
novel.3305	40.0434	33.9935	30.9469	0.849289	5.37626	4.45243	3.30986	9.99736e-07	2.92933e-05	-	nscaf2681	1327566	1328178	.	613	-
novel.13361	29.3	46.1341	19.4851	4.24645	4.48022	0.890486	3.29744	1.02292e-05	0.000237231	-	scaffold1616	2582	3931	.	1350	-
novel.15156	29.3	7.28432	48.1396	5.09574	0.896044	2.67146	3.28381	0.000321085	0.0049386	-	scaffold7954	62	758	.	697	-
BGIBMGA007545	31.2534	4.85622	14.9004	1.69858	3.58418	0	3.28126	0.00300578	0.0319535	BGIBMGA007545	nscaf2887	186799	189584	-	1491	Carboxyl/choline esterase CCE001b
novel.12990	707.108	565.749	798.888	53.5052	43.0101	117.544	3.27531	5.92857e-16	8.42888e-14	-	scaffold1246	1076	6471	+	3214	-
novel.11555	10.7434	21.853	10.3156	0	1.79209	2.67146	3.27357	0.00158687	0.0189798	-	nscaf3058	5776355	5776839	.	485	-
BGIBMGA008403	48.8334	55.8465	56.1629	3.39716	4.48022	8.90486	3.2642	2.00856e-09	1.03596e-07	BGIBMGA008403	nscaf2902	585983	591935	-	1428	-
BGIBMGA002018	150.407	19.4249	104.302	15.2872	4.48022	8.90486	3.25636	9.58841e-06	0.00022332	BGIBMGA002018	nscaf2210	2483454	2542271	-	11007	Laminin A chain putative
novel.14341	31.2534	12.1405	14.9004	0.849289	4.48022	0.890486	3.24435	0.000526821	0.00766328	-	scaffold3383	1	823	.	823	-
novel.4332	20.51	29.1373	140.98	8.49289	6.27231	5.34291	3.24172	3.48028e-05	0.000705112	-	nscaf2822	607054	608831	+	750	-
novel.311	16.6034	20.6389	12.608	0	0.896044	4.45243	3.23077	0.00127998	0.0160735	-	nscaf1681	2792901	2802881	+	2580	PF01607:Chitin binding Peritrophin-A domain
novel.7436	102.55	117.763	87.1098	16.1365	8.0644	8.90486	3.20933	1.31625e-13	1.24397e-11	-	nscaf2902	1219376	1229095	-	5944	PF16770:Regulator of Ty1 transposition protein 107 BRCT domain|PF00498:FHA domain
novel.15391	9.76668	8.49838	21.7774	2.54787	0	1.78097	3.19671	0.00276718	0.029939	-	scaffold9511	7	435	.	429	-
novel.10812	18.5567	15.7827	12.608	5.09574	0	0	3.18377	0.00519921	0.0494515	-	nscaf3034	5071832	5072576	+	745	-
novel.7507	25.3934	3.64216	10.3156	0.849289	1.79209	1.78097	3.17082	0.00434792	0.0427986	-	nscaf2902	4392916	4404089	-	1709	PF07841:DM4/DM12 family
novel.15436	13.6734	12.1405	5.73091	0.849289	0.896044	1.78097	3.16817	0.00393036	0.0394542	-	scaffold981	6080	6594	.	515	-
novel.14602	42.9734	44.92	45.8472	4.24645	8.96044	1.78097	3.16017	2.07632e-07	7.10206e-06	-	scaffold40607	53	452	.	400	-
novel.8152	116.224	201.533	106.595	20.3829	16.1288	11.5763	3.13763	5.84476e-13	5.22196e-11	-	nscaf2931	1909401	1911164	+	1435	-
novel.13406	10.7434	9.71243	24.0698	4.24645	0.896044	0	3.09603	0.00403496	0.0403003	-	scaffold16734	40	622	.	583	-
novel.14727	25.3934	33.9935	37.824	4.24645	3.58418	3.56194	3.08813	1.0428e-06	3.03378e-05	-	scaffold4339	86	731	.	646	-
novel.4185	28.3234	10.9265	27.5083	3.39716	1.79209	2.67146	3.08734	0.000124568	0.00215523	-	nscaf2815	2185929	2186428	.	500	-
novel.10293	17.58	49.7762	20.6313	5.09574	0.896044	4.45243	3.06348	0.000119021	0.002068	-	nscaf3027	3185538	3185959	.	422	-
BGIBMGA006542	41.0201	195.463	12.608	9.34218	15.2328	5.34291	3.05598	0.000389397	0.0059005	BGIBMGA006542	nscaf2855	7242555	7243979	-	1425	GJ22832
novel.12838	167.987	71.6292	444.718	47.5602	10.7525	24.0431	3.05308	7.47874e-06	0.00018035	-	scaffold1111	2649	8081	+	1055	PF08442:ATP-grasp domain
novel.7417	231.47	233.098	92.8407	16.9858	17.9209	33.8385	3.02091	4.02066e-10	2.3562e-08	-	nscaf2902	904735	913117	+	1776	-
novel.8623	74.2268	48.5622	46.9934	11.0408	7.16835	2.67146	3.02062	1.39476e-07	4.936e-06	-	nscaf2964	239195	240292	.	1098	PF00078:Reverse transcriptase (RNA-dependent DNA polymerase)
novel.1836	5.86001	18.2108	11.4618	1.69858	0.896044	1.78097	3.00907	0.00369923	0.0376384	-	nscaf2210	3412965	3413320	.	356	-
novel.5415	41.9967	40.0638	65.3323	5.94503	6.27231	6.2334	2.99752	2.60423e-08	1.07252e-06	-	nscaf2847	6099587	6106031	+	711	-
BGIBMGA008394	59.5768	37.6357	68.7709	8.49289	8.96044	3.56194	2.98148	6.51414e-08	2.47114e-06	BGIBMGA008394	nscaf2902	992270	1010636	-	1551	Putative uncharacterized protein
BGIBMGA013445	4.88334	18.2108	18.3389	1.69858	1.79209	1.78097	2.96555	0.00275235	0.0298217	BGIBMGA013445	nscaf3074	289111	291108	-	1710	Mucin 91C
novel.2286	10.7434	33.9935	30.9469	3.39716	2.68813	3.56194	2.96354	0.000129273	0.0022272	-	nscaf2529	2557157	2557978	.	822	-
novel.4996	58.6001	48.5622	89.4021	10.1915	4.48022	10.6858	2.95187	1.91382e-08	8.08551e-07	-	nscaf2829	3671099	3672298	.	1200	-
novel.13386	17.58	15.7827	13.7542	2.54787	0.896044	2.67146	2.94304	0.000598813	0.00851957	-	scaffold16474	103	615	.	513	-
novel.14531	14.65	9.71243	22.9236	0	3.58418	2.67146	2.93145	0.00250454	0.0276684	-	scaffold38826	72	631	.	560	-
novel.5043	219.75	30.3514	5.73091	16.9858	12.5446	5.34291	2.87657	0.00346805	0.035752	-	nscaf2830	424909	428345	+	3437	PF13976:GAG-pre-integrase domain|PF07727:Reverse transcriptase (RNA-dependent DNA polymerase)|PF00665:Integrase core domain
BGIBMGA002527	34.1834	50.9903	30.9469	4.24645	6.27231	5.34291	2.87176	7.92661e-07	2.39114e-05	BGIBMGA002527	nscaf2511	4990965	5002524	+	1950	Male reproductive organ angiotensin-converting enzyme-related protein 2
BGIBMGA013557	19.5334	14.5686	10.3156	3.39716	0.896044	1.78097	2.86519	0.00146836	0.0178099	BGIBMGA013557	nscaf3078	239540	240806	-	360	Peptidyl-prolyl cis-trans isomerase
novel.12513	327.184	546.324	316.346	69.6417	35.8418	57.8816	2.86279	1.72366e-14	1.85407e-12	-	nscaf3140	4519	8963	.	4445	-
novel.7421	325.231	350.862	383.971	43.3138	53.7626	48.9767	2.86005	1.22022e-27	5.86782e-25	-	nscaf2902	1024904	1043579	+	5014	PF13017:piRNA pathway germ-plasm component
novel.7296	26.37	15.7827	38.9702	7.6436	1.79209	1.78097	2.84484	0.000308426	0.00476632	-	nscaf2891	2190278	2191003	.	726	-
novel.4850	4.88334	37.6357	33.2393	1.69858	3.58418	5.34291	2.83142	0.00179411	0.0211491	-	nscaf2828	5729290	5732719	+	662	-
BGIBMGA003947	24.4167	19.4249	30.9469	3.39716	3.58418	3.56194	2.82789	3.15192e-05	0.000650681	BGIBMGA003947	nscaf2766	201592	220184	-	2343	Putative uncharacterized protein
novel.15164	28.3234	50.9903	30.9469	11.0408	1.79209	2.67146	2.81711	0.000110614	0.00194049	-	scaffold805	129	1009	.	881	-
BGIBMGA006778	38.0901	4.85622	24.0698	5.94503	1.79209	1.78097	2.81505	0.00290513	0.0310653	BGIBMGA006778	nscaf2855	6386030	6395702	+	2148	Zinc finger HIT domain-containing protein 4
BGIBMGA010842	13.6734	33.9935	8.02327	2.54787	2.68813	2.67146	2.81036	0.00146617	0.0177965	BGIBMGA010842	nscaf3003	4271808	4276448	+	996	Putative uncharacterized protein
BGIBMGA001577	15.6267	14.5686	30.9469	4.24645	1.79209	2.67146	2.80379	0.000398795	0.00602059	BGIBMGA001577	nscaf2136	6719354	6723674	+	1353	Putative uncharacterized protein
novel.5115	37.1134	21.853	38.9702	1.69858	11.6486	0.890486	2.78973	0.000894668	0.0119216	-	nscaf2838	908888	918196	-	2873	PF13499:EF-hand domain pair
novel.3096	13.6734	14.5686	19.4851	4.24645	0	2.67146	2.77419	0.00249732	0.0276259	-	nscaf2674	2889106	2892567	-	561	PF13772:AIG2-like family
novel.4585	15.6267	171.182	58.4552	16.9858	13.4407	5.34291	2.77315	0.000447061	0.00665472	-	nscaf2825	359763	362907	-	3145	-
novel.15142	49.8101	46.1341	53.8705	5.94503	9.85649	6.2334	2.76847	2.88776e-08	1.17266e-06	-	scaffold784	23336	24998	-	1290	-
novel.5605	40.0434	9.71243	181.097	17.8351	7.16835	8.90486	2.76509	0.00154453	0.0185548	-	nscaf2853	229193	229930	.	738	-
novel.219	26.37	14.5686	55.0167	1.69858	8.0644	4.45243	2.76124	0.000393269	0.00595365	-	nscaf1681	399222	401584	-	465	-
novel.3421	452.197	582.746	364.486	60.2995	97.6688	50.7577	2.74546	3.85056e-15	4.66346e-13	-	nscaf2759	82340	85030	+	875	-
novel.12844	33.2067	15.7827	19.4851	2.54787	4.48022	3.56194	2.70387	0.000206666	0.00335884	-	scaffold1115	677	7650	-	472	-
novel.13782	54.6934	9.71243	116.91	11.8901	10.7525	5.34291	2.69543	0.00067549	0.0093834	-	scaffold22066	91	652	.	562	-
novel.7488	43.9501	70.4151	21.7774	5.09574	6.27231	9.79534	2.68579	2.07262e-05	0.000454254	-	nscaf2902	4128962	4133351	-	560	PF01395:PBP/GOBP family
novel.7448	508.844	562.107	590.283	81.5318	107.525	70.3484	2.67907	6.61759e-24	2.12152e-21	-	nscaf2902	1755241	1801604	+	6074	PF02785:Biotin carboxylase C-terminal domain|PF02786:Carbamoyl-phosphate synthase L chain, ATP binding domain|PF02436:Conserved carboxylase domain|PF00682:HMGL-like|PF00364:Biotin-requiring enzyme|PF00289:Biotin carboxylase, N-terminal domain
novel.13018	6.83668	23.067	14.9004	3.39716	1.79209	1.78097	2.66927	0.00335099	0.0347865	-	scaffold12721	7	712	.	706	-
BGIBMGA007080	97.6668	111.693	87.1098	9.34218	17.9209	19.5907	2.66486	9.43837e-11	5.90178e-09	BGIBMGA007080	nscaf2865	2184610	2185916	+	702	Ribosomal RNA large subunit methyltransferase J
novel.13233	2.93	42.4919	60.7476	5.09574	7.16835	4.45243	2.66342	0.00370192	0.0376408	-	scaffold14825	41	666	.	626	-
novel.13981	47.8567	58.2746	55.0167	8.49289	12.5446	4.45243	2.65954	1.84079e-07	6.33619e-06	-	scaffold25592	3	590	.	588	-
novel.14933	48.8334	10.9265	72.2094	10.1915	8.0644	2.67146	2.65612	0.000638419	0.0089984	-	scaffold6455	143	870	.	728	PF14529:Endonuclease-reverse transcriptase
novel.7443	25.3934	31.5654	20.6313	3.39716	7.16835	1.78097	2.65355	0.000152114	0.00257459	-	nscaf2902	1599699	1609148	+	324	-
novel.15147	67.3901	13.3546	111.18	9.34218	9.85649	11.5763	2.64255	0.000189843	0.00313213	-	scaffold7903	202	821	.	620	PF00078:Reverse transcriptase (RNA-dependent DNA polymerase)
novel.525	179.707	781.851	750.749	107.01	119.174	51.6482	2.62297	1.4644e-06	4.12809e-05	-	nscaf1690	4304820	4310142	+	1731	PF03103:Domain of unknown function (DUF243)
BGIBMGA011723	356.484	1487.22	161.612	100.216	122.758	106.858	2.60369	6.07241e-05	0.00115312	BGIBMGA011723	nscaf3031	612824	613284	-	378	BmorCPH18
novel.12959	14.65	19.4249	19.4851	2.54787	5.37626	0.890486	2.60318	0.00133653	0.0166303	-	scaffold12177	5	632	.	628	PF00078:Reverse transcriptase (RNA-dependent DNA polymerase)
novel.10391	37.1134	21.853	30.9469	3.39716	7.16835	4.45243	2.59048	3.88797e-05	0.000781897	-	nscaf3031	659928	662432	+	774	-
BGIBMGA014536	56.6468	261.022	237.26	9.34218	17.9209	66.7864	2.56082	0.000431821	0.00647587	BGIBMGA014536	scaffold779	13473	15359	-	1887	Heat shock protein 70
novel.11236	155.29	160.255	182.243	34.8209	21.5051	30.2765	2.52081	1.34935e-14	1.50081e-12	-	nscaf3052	927318	930161	.	2844	-
BGIBMGA010429	59.5768	151.757	60.7476	14.4379	17.0248	16.0287	2.51555	8.17492e-07	2.45248e-05	BGIBMGA010429	nscaf2993	2844685	2849686	-	1395	Cytochrome P450
BGIBMGA011561	1505.05	2553.16	958.208	272.622	336.017	294.751	2.47315	4.27037e-11	2.81534e-09	BGIBMGA011561	nscaf3027	2825185	2825920	+	642	BmorCPG23
BGIBMGA003057	1165.17	1305.11	1891.2	256.485	182.793	354.413	2.45804	2.5529e-13	2.34494e-11	BGIBMGA003057	nscaf2589	1997459	2003691	-	1752	Alpha amylase
novel.4357	167.987	247.667	142.126	39.9166	37.6339	24.0431	2.45492	5.70685e-11	3.71741e-09	-	nscaf2822	1082121	1089090	-	3262	-
novel.14661	74.2268	55.8465	71.0632	9.34218	11.6486	16.0287	2.44604	2.26024e-08	9.45138e-07	-	scaffold418	61869	64599	.	2731	-
novel.2174	1811.72	4371.81	1778.87	433.987	679.201	348.18	2.4458	1.37728e-08	5.95727e-07	-	nscaf2511	5134770	5141593	-	1604	-
novel.6558	137.71	167.539	72.2094	25.4787	27.7774	16.0287	2.44511	4.69781e-08	1.84195e-06	-	nscaf2883	1576630	1578713	.	2084	PF05380:Pao retrotransposon peptidase|PF00665:Integrase core domain
BGIBMGA011718	3114.59	1397.38	820.666	220.815	420.245	357.975	2.4166	5.42305e-07	1.70513e-05	BGIBMGA011718	nscaf3031	658825	659487	-	201	Neuropeptide-like 4C
novel.13053	16.6034	14.5686	43.5549	4.24645	5.37626	4.45243	2.40772	0.001013	0.0132288	-	scaffold13041	153	688	.	536	-
novel.14040	27.3467	24.2811	21.7774	5.09574	3.58418	5.34291	2.38856	0.0001508	0.00255501	-	scaffold26727	227	625	.	399	-
novel.15119	33.2067	9.71243	83.6712	7.6436	9.85649	7.12389	2.36299	0.00199649	0.0230853	-	scaffold7702	16	826	.	811	PF14529:Endonuclease-reverse transcriptase
novel.2899	33.2067	176.038	38.9702	16.9858	14.3367	16.9192	2.35957	0.000443601	0.00661156	-	nscaf2655	1186344	1206703	-	1305	PF06585:Haemolymph juvenile hormone binding protein (JHBP)
novel.5118	80.0868	66.773	68.7709	12.7393	16.1288	13.3573	2.35531	4.15877e-09	2.00578e-07	-	nscaf2838	1015763	1017632	+	1870	-
novel.13948	39.0667	16.9968	24.0698	5.09574	8.0644	2.67146	2.34717	0.000671379	0.00934216	-	scaffold24860	22	637	.	616	PF00665:Integrase core domain
novel.7399	29.3	30.3514	28.6545	5.09574	8.0644	4.45243	2.32772	6.28341e-05	0.00118767	-	nscaf2902	403542	403862	.	321	-
novel.2930	33.2067	30.3514	55.0167	10.1915	5.37626	8.01437	2.32603	3.24625e-05	0.000666326	-	nscaf2655	2443251	2444836	.	1586	-
novel.15402	53.7168	31.5654	99.7178	11.0408	19.713	6.2334	2.32378	0.000146489	0.00248971	-	scaffold956	111	12163	-	1668	-
BGIBMGA008649	10.7434	29.1373	21.7774	5.09574	5.37626	1.78097	2.32169	0.00254613	0.0279579	BGIBMGA008649	nscaf2910	8944	13214	-	1335	Putative uncharacterized protein
BGIBMGA008354	5407.81	5322.41	2011.55	536.751	1666.64	347.289	2.32067	5.72703e-05	0.00110161	BGIBMGA008354	nscaf2902	4158321	4163032	-	453	Odorant binding protein
novel.1386	35.1601	25.4951	26.3622	8.49289	6.27231	2.67146	2.31788	0.00021107	0.00341345	-	nscaf2136	7902811	7903825	.	1015	-
novel.1072	150.407	222.172	100.864	21.2322	28.6734	45.4148	2.31282	1.73374e-07	6.01839e-06	-	nscaf1898	13282135	13286062	-	1966	-
novel.12110	86.9235	100.766	182.243	28.8758	21.5051	24.0431	2.31111	4.53981e-08	1.78857e-06	-	nscaf3079	830926	845595	+	2704	PF07690:Major Facilitator Superfamily
novel.15178	10.7434	16.9968	16.0465	1.69858	2.68813	4.45243	2.30818	0.0045852	0.044757	-	scaffold8156	21	288	.	268	-
BGIBMGA000325	83.0168	197.891	160.465	29.7251	21.5051	40.0719	2.27077	3.07862e-07	1.021e-05	BGIBMGA000325	nscaf1681	697463	702380	-	318	BmorCPR45
novel.6630	82.0401	110.479	61.8938	16.1365	16.1288	20.4812	2.26921	5.05035e-08	1.97072e-06	-	nscaf2886	534466	538969	-	1737	PF05497:Destabilase
BGIBMGA007774	43.9501	30.3514	35.5316	5.94503	10.7525	6.2334	2.26625	3.24808e-05	0.000666326	BGIBMGA007774	nscaf2888	339363	345365	+	1194	Putative uncharacterized protein
novel.12788	55.6701	87.4119	61.8938	14.4379	17.0248	11.5763	2.24875	2.22276e-07	7.55553e-06	-	scaffold1068	1872	3807	-	1936	-
novel.7398	64.4601	44.92	60.7476	11.0408	11.6486	13.3573	2.2422	4.1754e-07	1.34122e-05	-	nscaf2902	402381	403150	.	770	-
BGIBMGA014537	48.8334	41.2778	34.3854	9.34218	7.16835	10.6858	2.19649	1.08848e-05	0.000250656	BGIBMGA014537	scaffold779	5864	12226	-	1227	TRASDJ protein
novel.2655	189.474	154.185	253.306	41.6152	17.9209	76.5818	2.13289	1.89285e-05	0.00041709	-	nscaf2589	4013104	4015508	-	1266	PF00173:Cytochrome b5-like Heme/Steroid binding domain
novel.3315	189.474	418.849	435.549	60.2995	117.382	60.553	2.13108	8.86503e-07	2.63533e-05	-	nscaf2686	22310	22932	.	623	-
novel.9057	107.434	101.981	121.495	11.0408	37.6339	27.6051	2.12011	3.62345e-06	9.52465e-05	-	nscaf2986	2152115	2191288	-	2933	PF00083:Sugar (and other) transporter
BGIBMGA007611	22.4634	20.6389	36.6778	6.79431	7.16835	4.45243	2.11333	0.000620721	0.00878683	BGIBMGA007611	nscaf2888	9470863	9472717	-	741	Putative cuticle protein
novel.8181	3003.25	2831.17	3162.31	754.169	724.004	622.45	2.09854	2.94743e-26	1.20476e-23	-	nscaf2937	850798	953638	-	5083	PF03953:Tubulin C-terminal domain
novel.11749	32.2301	33.9935	30.9469	8.49289	9.85649	4.45243	2.09023	0.000152838	0.00258419	-	nscaf3063	1018089	1019128	.	1040	-
BGIBMGA013975	344.764	377.571	205.166	37.3687	133.511	50.7577	2.06607	3.37085e-05	0.0006872	BGIBMGA013975	nscaf3099	1832078	1833301	+	1224	Acheron
BGIBMGA013014	205.1	101.981	81.3789	33.1223	27.7774	32.0575	2.06597	3.20334e-06	8.50236e-05	BGIBMGA013014	nscaf3058	4875131	4881663	+	999	CRAL/TRIO domain-containing protein
BGIBMGA000346	30384.1	40903.9	28760	5636.73	16867.1	1479.99	2.06056	0.00140114	0.0172749	BGIBMGA000346	nscaf1681	358956	361642	-	315	BmorCPR23
BGIBMGA008111	24.4167	35.2076	13.7542	4.24645	5.37626	8.01437	2.05702	0.00220057	0.0248991	BGIBMGA008111	nscaf2890	917002	921081	+	636	Putative uncharacterized protein
novel.12629	508.844	844.982	864.221	149.475	270.605	113.092	2.05647	1.75901e-07	6.0932e-06	-	nscaf481	1308184	1337825	-	3854	-
novel.13500	55.6701	21.853	77.9403	15.2872	7.16835	15.1383	2.04847	0.000700228	0.00965323	-	scaffold17832	8	680	.	673	-
BGIBMGA000334	311.557	262.236	143.273	46.7109	81.54	46.3053	2.03988	6.1359e-07	1.89287e-05	BGIBMGA000334	nscaf1681	566300	577819	-	411	BmorCPR37
novel.7357	14.65	48.5622	27.5083	6.79431	8.96044	6.2334	2.03778	0.00187271	0.0219176	-	nscaf2901	112776	114105	-	1240	-
novel.8574	20.51	36.4216	22.9236	3.39716	6.27231	9.79534	2.03613	0.00158564	0.0189789	-	nscaf2962	314171	314551	.	381	-
BGIBMGA005914	33.2067	23.067	29.8007	6.79431	6.27231	8.01437	2.03348	0.000294436	0.00458042	BGIBMGA005914	nscaf2846	69284	90856	-	3885	AGAP003921-PA
novel.9075	86.9235	55.8465	38.9702	16.9858	11.6486	16.0287	2.02771	3.17243e-05	0.000654088	-	nscaf2986	2630342	2632898	.	2557	PF05380:Pao retrotransposon peptidase|PF05585:Putative peptidase (DUF1758)
novel.8493	1616.39	1016.16	1565.68	255.636	443.542	332.151	2.02573	1.45614e-10	8.91679e-09	-	nscaf2953	2121690	2202704	+	4710	PF17450:Alpha galactosidase A C-terminal beta sandwich domain|PF16499:Alpha galactosidase A
novel.9692	81.0635	138.402	182.243	45.0123	35.8418	17.8097	2.02259	1.58865e-05	0.000355327	-	nscaf3005	1084421	1103139	-	353	-
novel.5769	34.1834	52.2043	49.2858	12.7393	8.96044	11.5763	2.02195	2.56438e-05	0.00055023	-	nscaf2855	81040	82722	+	1683	-
novel.14832	2714.16	2309.13	3415.62	642.063	595.869	845.962	2.01783	3.6342e-14	3.7137e-12	-	scaffold547	44486	69570	+	3145	PF03463:eRF1 domain 1|PF03464:eRF1 domain 2|PF03465:eRF1 domain 3
BGIBMGA008709	21.4867	173.61	209.751	35.6702	29.5695	35.6194	2.00306	0.00277637	0.0299813	BGIBMGA008709	nscaf2912	405540	407195	+	1656	Chitinase
novel.10725	41.0201	14.5686	21.7774	3.39716	8.96044	7.12389	2.00171	0.00398028	0.0399004	-	nscaf3034	1806641	1807509	.	869	-
novel.9172	43.9501	106.837	118.057	15.2872	29.5695	22.2621	2.00042	6.7431e-05	0.00126433	-	nscaf2986	5844276	5853740	+	1820	PF00201:UDP-glucoronosyl and UDP-glucosyl transferase
BGIBMGA010661	19.5334	54.6324	20.6313	11.0408	8.0644	4.45243	1.99991	0.00315042	0.0332533	BGIBMGA010661	nscaf2998	716315	717046	+	732	Putative uncharacterized protein
novel.15282	33.2067	19.4249	50.432	5.09574	14.3367	7.12389	1.96117	0.00209134	0.0239282	-	scaffold871	9268	9500	.	233	-
novel.13607	34.1834	41.2778	46.9934	11.8901	8.0644	11.5763	1.95347	5.79338e-05	0.00111046	-	scaffold19359	245	678	.	434	PF15511:Centromere kinetochore component CENP-T histone fold
BGIBMGA002600	60.5534	63.1308	77.9403	7.6436	29.5695	15.1383	1.94837	0.000190632	0.00314197	BGIBMGA002600	nscaf2529	2609385	2613202	-	753	AGL116Cp
novel.7426	948.345	1132.71	1409.8	287.909	244.62	372.223	1.94779	3.69693e-12	2.8921e-10	-	nscaf2902	1073056	1076642	+	3587	-
BGIBMGA003527	23.44	19.4249	64.1861	10.1915	11.6486	6.2334	1.92931	0.00336602	0.0349204	BGIBMGA003527	nscaf2674	3336473	3338854	-	477	GI17427
novel.8689	28.3234	36.4216	22.9236	2.54787	9.85649	10.6858	1.92888	0.00269758	0.0293059	-	nscaf2964	1899334	1899619	+	286	-
novel.2841	232.447	201.533	186.828	52.6559	60.931	50.7577	1.9188	4.63996e-12	3.54501e-10	-	nscaf2623	1837802	1840750	-	2445	-
BGIBMGA010910	60.5534	38.8497	16.0465	11.0408	10.7525	8.90486	1.9155	0.00191932	0.0223829	BGIBMGA010910	nscaf3007	92640	105144	+	1323	Adenylate cyclase
novel.3866	56.6468	88.6259	93.9869	16.9858	25.0892	21.3717	1.91329	3.02112e-06	8.05796e-05	-	nscaf2795	1060961	1062027	.	1067	-
novel.5673	83.9935	350.862	338.123	67.9431	65.4112	73.0198	1.90373	0.000164507	0.00275583	-	nscaf2853	3071021	3216387	-	5642	PF00046:Homeobox domain
novel.12921	20.51	23.067	18.3389	2.54787	8.0644	6.2334	1.88292	0.00499191	0.047982	-	scaffold1187	4751	7118	-	519	PF16614:Unstructured region two on RhoGEF 6 and 7
BGIBMGA004541	80.0868	49.7762	49.2858	14.4379	8.96044	25.8241	1.86734	0.000284082	0.00444048	BGIBMGA004541	nscaf2800	2697134	2697679	-	546	Heat shock protein hsp20.4
novel.250	122.084	143.258	262.476	33.1223	55.5547	56.1006	1.86634	7.68818e-06	0.000184044	-	nscaf1681	1130651	1143543	-	1283	-
novel.13328	21.4867	25.4951	42.4087	10.1915	6.27231	8.01437	1.86326	0.00144123	0.0175983	-	scaffold15742	1	476	.	476	-
novel.7477	119.154	67.987	59.6014	24.6294	26.8813	16.9192	1.85394	3.12982e-05	0.000646935	-	nscaf2902	3600700	3609804	+	1076	-
BGIBMGA011017	159.197	108.051	215.482	35.6702	36.7378	61.4435	1.85178	3.88669e-06	0.000101029	BGIBMGA011017	nscaf3015	4308836	4311353	-	1437	Organic cation transporter
BGIBMGA008056	18.5567	21.853	28.6545	4.24645	8.96044	6.2334	1.82999	0.00343145	0.0354865	BGIBMGA008056	nscaf2889	811978	819735	+	1326	-
novel.7356	217.797	242.811	298.007	93.4218	77.0598	42.7433	1.82967	3.35562e-07	1.10614e-05	-	nscaf2901	93370	110225	+	1525	-
novel.12086	198.264	88.6259	659.054	83.2304	71.6835	112.201	1.82424	0.00319718	0.0336167	-	nscaf3079	280615	293801	-	6125	PF01217:Clathrin adaptor complex small chain
novel.10619	78.1335	40.0638	51.5782	16.9858	18.8169	12.4668	1.8193	0.000103142	0.00182508	-	nscaf3032	250724	251760	.	1037	PF00078:Reverse transcriptase (RNA-dependent DNA polymerase)
novel.9868	76.1801	383.641	119.203	42.4645	58.2429	63.2245	1.81905	0.00151539	0.0182584	-	nscaf3015	2183058	2203468	+	2272	PF06585:Haemolymph juvenile hormone binding protein (JHBP)
BGIBMGA014618	783.288	2367.41	2251.1	445.877	231.179	887.814	1.78725	0.000870687	0.0116686	BGIBMGA014618	scaffold944	6581	8724	-	1161	GE26149
novel.1147	633.858	627.666	755.333	213.172	197.13	184.331	1.76172	1.98006e-15	2.56937e-13	-	nscaf1986	39701	43808	-	3534	PF00271:Helicase conserved C-terminal domain
novel.9760	549.864	507.475	555.898	136.736	175.625	163.849	1.76097	1.23954e-14	1.38812e-12	-	nscaf3008	1443842	1456020	+	1849	PF03022:Major royal jelly protein
novel.3751	61.5301	71.6292	84.8174	36.5194	9.85649	17.8097	1.75937	0.00063167	0.00891866	-	nscaf2783	41116	44232	-	1054	-
BGIBMGA006662	1082.15	4432.51	2922.76	795.784	997.297	766.708	1.72063	0.000165744	0.00277371	BGIBMGA006662	nscaf2855	1108620	1109470	-	600	BmorCPG14
BGIBMGA007285	998.155	827.985	1581.73	338.866	200.714	505.796	1.70482	2.37747e-05	0.00051554	BGIBMGA007285	nscaf2876	469833	470621	+	789	Ommochrome-binding protein
novel.1926	41.0201	72.8432	130.665	11.8901	25.9853	37.4004	1.69942	0.00310179	0.0327823	-	nscaf231	34	825	.	792	-
novel.5123	87.9001	480.765	277.376	98.5176	90.5005	71.2389	1.69927	0.00154038	0.0185186	-	nscaf2838	1100469	1100751	-	231	-
novel.13171	87.9001	94.6962	84.8174	25.4787	24.1932	32.948	1.69449	8.76255e-07	2.61437e-05	-	scaffold1417	1342	3177	.	1836	-
BGIBMGA005812	14108.9	73307	41482.6	13996.3	12016	13952.1	1.68944	0.000634421	0.00894976	BGIBMGA005812	nscaf2838	1093279	1100599	+	1374	Arginine kinase
BGIBMGA014601	49.8101	142.044	128.372	33.9716	22.4011	42.7433	1.68859	0.000595744	0.00849949	BGIBMGA014601	scaffold916	12152	12949	-	474	Putative uncharacterized protein
novel.9870	64.4601	64.3449	22.9236	16.9858	15.2328	15.1383	1.68084	0.00162497	0.0193929	-	nscaf3015	2275782	2285365	+	1049	PF06585:Haemolymph juvenile hormone binding protein (JHBP)
novel.7359	42750.7	70225.7	41385.2	14382.7	16825	17123.2	1.67529	3.70845e-09	1.80994e-07	-	nscaf2901	142138	143194	-	930	-
novel.11296	277.374	94.6962	214.336	47.5602	63.6191	73.0198	1.67307	0.000144047	0.0024533	-	nscaf3055	2987	28649	+	4118	PF00005:ABC transporter|PF06472:ABC transporter transmembrane region 2
novel.12942	57.6234	47.3481	29.8007	7.6436	20.609	14.2478	1.6707	0.00195734	0.0227286	-	scaffold12012	35	726	.	692	-
novel.5457	626.044	498.976	394.286	155.42	188.169	138.916	1.65559	6.9079e-09	3.14608e-07	-	nscaf2847	7393475	7396386	-	1683	-
novel.6239	53.7168	65.5589	49.2858	16.9858	19.713	16.9192	1.65147	4.51826e-05	0.000895845	-	nscaf2865	2191701	2192563	.	863	-
novel.13271	135.757	278.018	170.781	59.4503	61.827	65.0055	1.64774	4.48062e-06	0.000114287	-	scaffold15186	3	463	.	461	-
novel.7392	260.77	290.159	234.967	74.7375	85.1242	91.72	1.6435	1.91268e-10	1.15824e-08	-	nscaf2902	282455	305778	+	11876	-
novel.12490	46.8801	42.4919	40.1163	7.6436	16.1288	17.8097	1.64348	0.000782597	0.0106363	-	nscaf3124	6511	7710	.	1200	-
BGIBMGA001694	39.0667	27.9232	34.3854	7.6436	10.7525	14.2478	1.6406	0.00146536	0.0177965	BGIBMGA001694	nscaf2176	531386	533173	-	1788	Predicted protein
novel.2289	480.521	842.553	880.267	244.595	304.655	158.506	1.63788	5.27981e-06	0.000132808	-	nscaf2529	2599783	2601641	-	766	-
BGIBMGA003944	61.5301	42.4919	48.1396	16.1365	19.713	13.3573	1.63272	0.000181421	0.00301753	BGIBMGA003944	nscaf2766	331209	344190	-	1596	Cytochrome P450
BGIBMGA013848	174.824	178.466	279.668	56.0531	91.3965	57.8816	1.62436	5.00939e-06	0.0001262	BGIBMGA013848	nscaf3098	134013	135200	+	1188	Serpin-32
novel.193	21.4867	30.3514	32.0931	9.34218	7.16835	10.6858	1.62103	0.00298771	0.0318858	-	nscaf1681	34048	34468	.	421	-
BGIBMGA004613	805.751	2659.99	2353.11	675.185	314.511	907.405	1.61674	0.00131007	0.016401	BGIBMGA004613	nscaf2801	606315	608661	-	762	Heat shock protein 70
novel.15384	27.3467	33.9935	35.5316	12.7393	7.16835	11.5763	1.61656	0.00176717	0.0208767	-	scaffold949	5156	6328	-	519	-
novel.7381	76.1801	95.9103	58.4552	31.4237	25.9853	17.8097	1.61339	8.87867e-05	0.00159875	-	nscaf2901	1436716	1439635	.	2920	-
novel.9914	32.2301	40.0638	19.4851	11.8901	11.6486	7.12389	1.57969	0.00496444	0.0477462	-	nscaf3021	70	988	.	919	-
BGIBMGA003481	8473.57	11021.2	6133.22	2353.38	4351.19	1903.86	1.5739	3.47263e-05	0.000704436	BGIBMGA003481	nscaf2674	6082370	6087715	-	3468	Wing disc-specific protein
novel.7400	101.573	134.76	99.7178	45.0123	25.9853	41.8528	1.57159	1.46672e-05	0.000329408	-	nscaf2902	443001	444829	.	1829	-
novel.7437	253.934	276.804	206.313	86.6275	81.54	80.1437	1.56928	2.79131e-09	1.41294e-07	-	nscaf2902	1235184	1241467	+	4437	-
novel.218	252.957	580.318	568.506	105.312	103.045	267.146	1.55936	0.00113125	0.0144839	-	nscaf1681	387319	388783	-	1022	-
novel.7478	59.5768	80.1276	51.5782	24.6294	27.7774	12.4668	1.55785	0.000586855	0.00840323	-	nscaf2902	3610082	3610959	.	878	-
BGIBMGA004511	259.794	275.59	302.592	89.1754	83.3321	113.092	1.5527	2.92147e-09	1.46972e-07	BGIBMGA004511	nscaf2797	1186008	1201273	-	1476	Sugar transporter protein 2
novel.5122	53.7168	239.169	167.342	50.9574	55.5547	50.7577	1.54666	0.00257476	0.0282154	-	nscaf2838	1097555	1100229	-	952	-
BGIBMGA008283	41.0201	32.7795	53.8705	17.8351	13.4407	12.4668	1.54422	0.00101221	0.0132288	BGIBMGA008283	nscaf2901	1407640	1429590	+	2808	Phospholipase C beta 4
BGIBMGA011018	169.94	222.172	237.26	68.7924	67.2033	81.0342	1.53468	7.76195e-08	2.88427e-06	BGIBMGA011018	nscaf3015	4304943	4307038	-	1056	Putative uncharacterized protein
novel.2965	70.3201	103.195	58.4552	39.9166	28.6734	11.5763	1.52972	0.00270597	0.0293775	-	nscaf2655	3174014	3176101	.	2088	-
BGIBMGA005443	135.757	123.834	116.91	26.328	61.827	42.7433	1.52661	7.24584e-05	0.00133562	BGIBMGA005443	nscaf2828	1615001	1619633	+	1461	UGT35E1
novel.738	40.0434	80.1276	63.04	10.1915	33.1536	20.4812	1.5206	0.00433029	0.0427022	-	nscaf1898	535258	545225	+	2054	-
BGIBMGA014538	121.107	112.907	130.665	44.163	43.0101	41.8528	1.49907	3.68522e-07	1.20507e-05	BGIBMGA014538	scaffold781	13659	14264	+	606	Putative uncharacterized protein
BGIBMGA004818	37.1134	24.2811	59.6014	15.2872	14.3367	13.3573	1.4936	0.00405261	0.0404519	BGIBMGA004818	nscaf2818	1032278	1033777	-	1500	Protein distal antenna
BGIBMGA011085	163.104	135.974	197.143	38.218	70.7875	67.6769	1.49149	2.6845e-05	0.000571615	BGIBMGA011085	nscaf3015	4044145	4047972	+	3828	Toll putative
novel.4065	137.71	369.072	370.217	107.86	68.9954	135.354	1.48872	0.00092518	0.012273	-	nscaf2801	597814	608739	-	2141	PF00012:Hsp70 protein
novel.13583	37.1134	41.2778	59.6014	16.1365	12.5446	20.4812	1.48688	0.00133618	0.0166303	-	scaffold1915	206	922	.	717	-
BGIBMGA008390	83.9935	138.402	103.156	53.5052	21.5051	40.9623	1.48548	0.00055871	0.00805548	BGIBMGA008390	nscaf2902	1113130	1113600	-	471	Putative uncharacterized protein GLEAN_07598
novel.11000	265.654	230.67	229.236	99.3669	65.4112	97.063	1.47047	2.9774e-07	9.93478e-06	-	nscaf3040	4098562	4123654	-	9913	PF04054:CCR4-Not complex component, Not1|PF16417:CCR4-NOT transcription complex subunit 1 TTP binding domain|PF12842:Domain of unknown function (DUF3819)|PF16418:CCR4-NOT transcription complex subunit 1 HEAT repeat|PF16415:CCR4-NOT transcription complex subunit 1 CAF1-binding domain
novel.3252	2007.05	1992.26	1576	546.942	843.178	624.231	1.46891	2.23028e-08	9.35001e-07	-	nscaf2674	6867262	6880935	+	1676	PF06585:Haemolymph juvenile hormone binding protein (JHBP)
BGIBMGA008433	219.75	145.686	353.024	67.0939	71.6835	121.106	1.4676	0.000487765	0.00716528	BGIBMGA008433	nscaf2902	1208457	1216944	+	1086	AGAP006783-PA
BGIBMGA012351	65.4368	132.332	55.0167	32.273	30.4655	28.4955	1.46683	0.00109856	0.0141207	BGIBMGA012351	nscaf3040	3529169	3534013	+	1014	Alpha-tocopherol transfer protein-like
novel.5649	78.1335	76.4854	75.648	25.4787	28.6734	29.386	1.46377	1.77499e-05	0.000394309	-	nscaf2853	1334666	1429014	+	4916	PF13855:Leucine rich repeat
BGIBMGA010409	17344.7	59073.4	20812.4	11440.8	13436.2	10728.6	1.44929	0.00140201	0.0172749	BGIBMGA010409	nscaf2993	4599463	4602045	-	510	Calponin/transgelin
novel.8260	890.721	1311.18	1445.33	419.549	443.542	479.972	1.44093	5.65508e-08	2.18583e-06	-	nscaf2943	896340	908819	+	3998	-
novel.3420	453.174	392.139	410.333	125.695	207.882	130.011	1.43834	9.19896e-07	2.71976e-05	-	nscaf2759	72748	105195	-	5449	PF03022:Major royal jelly protein
novel.7408	251.004	286.517	217.774	81.5318	104.837	92.6105	1.43705	8.55632e-08	3.16507e-06	-	nscaf2902	636330	653691	-	4140	-
BGIBMGA006473	63.4834	29.1373	72.2094	25.4787	17.9209	17.8097	1.43087	0.00368924	0.0375819	BGIBMGA006473	nscaf2853	1993821	1997419	+	1215	Mannose-6-phosphate isomerase
novel.2058	63.4834	127.476	73.3556	22.0815	47.4903	28.4955	1.42897	0.00198271	0.0229584	-	nscaf2511	1100072	1102571	+	959	-
novel.488	51.7634	74.0573	56.1629	16.9858	31.3615	19.5907	1.42078	0.000938038	0.0123785	-	nscaf1690	3131914	3134320	.	2407	-
novel.3750	87.9001	134.76	144.419	45.0123	43.9062	48.0862	1.41913	2.89622e-05	0.000610222	-	nscaf2783	38827	40942	-	2116	PF13843:Transposase IS4
novel.7575	78.1335	60.7027	79.0865	29.7251	17.9209	34.7289	1.40425	0.000480186	0.00706664	-	nscaf2902	6982963	6984198	.	1236	PF13843:Transposase IS4
BGIBMGA000336	24092.5	29585.3	33347	8714.56	10803.6	13437.4	1.4009	9.13331e-08	3.36328e-06	BGIBMGA000336	nscaf1681	523294	528170	-	624	BmorCPR34
novel.2291	303.744	575.462	489.419	162.214	227.595	132.682	1.38848	7.15985e-05	0.00132725	-	nscaf2529	2608210	2624227	-	1970	-
novel.12441	202.17	284.089	189.12	90.874	99.4609	67.6769	1.38705	9.37866e-06	0.000219372	-	nscaf3106	178694	190894	+	1580	PF03022:Major royal jelly protein
novel.8608	83.9935	217.316	139.834	55.2038	49.2824	65.0055	1.37716	0.000887287	0.0118522	-	nscaf2962	1027057	1028131	.	1075	PF14529:Endonuclease-reverse transcriptase
BGIBMGA006902	68.3668	40.0638	36.6778	19.5337	14.3367	22.2621	1.37522	0.00365684	0.0373632	BGIBMGA006902	nscaf2860	2034468	2036897	-	771	Putative uncharacterized protein
novel.7402	1910.36	1937.63	3550.87	994.518	523.29	1337.51	1.37359	0.000801734	0.0108343	-	nscaf2902	478418	495252	+	4432	PF00153:Mitochondrial carrier protein
novel.14244	79.1101	66.773	131.811	28.8758	50.1785	29.386	1.35733	0.00175316	0.020741	-	scaffold316	127491	242659	-	2673	PF00105:Zinc finger, C4 type (two domains)
BGIBMGA013237	102.55	157.827	155.881	34.8209	81.54	48.0862	1.33951	0.00109546	0.0140918	BGIBMGA013237	nscaf3063	1606752	1609201	+	1572	Cytochrome P450
novel.11360	440.477	1246.83	532.974	335.469	324.368	223.512	1.32905	0.00188296	0.0219903	-	nscaf3058	1	340	.	340	-
novel.14839	53.7168	54.6324	75.648	16.1365	29.5695	27.6051	1.32884	0.00169356	0.020138	-	scaffold5566	63	858	.	796	PF00005:ABC transporter
novel.995	235.377	262.236	413.771	140.982	83.3321	139.806	1.32277	0.00020133	0.00329834	-	nscaf1898	10704932	10717315	+	4107	PF01227:GTP cyclohydrolase I
novel.1149	42.9734	35.2076	42.4087	16.1365	17.9209	14.2478	1.3219	0.00248938	0.0275568	-	nscaf1987	31736	36378	-	1688	PF00271:Helicase conserved C-terminal domain|PF00270:DEAD/DEAH box helicase
novel.10714	321.324	495.334	594.868	122.298	143.367	300.984	1.31652	0.00164504	0.0196181	-	nscaf3034	886470	888328	.	1859	-
BGIBMGA007970	94.7368	76.4854	185.681	35.6702	45.6983	62.334	1.31283	0.00334115	0.0347505	BGIBMGA007970	nscaf2888	9370714	9372189	+	543	Transcription factor E74
novel.7011	153.337	138.402	173.073	50.1081	57.3468	80.1437	1.31004	3.36987e-05	0.0006872	-	nscaf2888	7228612	7326032	-	4529	-
novel.14095	132.827	93.4822	139.834	51.8067	37.6339	58.7721	1.30586	0.00016262	0.00272701	-	scaffold27816	1	605	.	605	-
BGIBMGA008564	220.727	165.111	177.658	71.3403	82.4361	75.6913	1.29832	2.79111e-06	7.51805e-05	BGIBMGA008564	nscaf2902	10614612	10619643	+	855	Putative uncharacterized protein
BGIBMGA000371	746.175	1943.7	1430.43	416.152	503.577	759.584	1.29464	0.00127869	0.0160696	BGIBMGA000371	nscaf1681	554038	556565	+	912	BmorCPR36
novel.2121	49.8101	72.8432	60.7476	22.9308	24.1932	27.6051	1.29221	0.000800664	0.0108343	-	nscaf2511	2634929	2650930	-	1277	PF00581:Rhodanese-like domain
novel.7459	79.1101	99.5524	69.9171	28.0265	40.322	33.8385	1.28227	0.000365331	0.00557198	-	nscaf2902	2501112	2555823	+	2266	PF03770:Inositol polyphosphate kinase
novel.7361	90.8301	93.4822	85.9636	41.6152	37.6339	32.948	1.26757	7.8246e-05	0.00143261	-	nscaf2901	181180	187026	+	3137	PF07776:Zinc-finger associated domain (zf-AD)
BGIBMGA014314	48.8334	41.2778	57.3091	22.0815	23.2971	16.0287	1.26382	0.00254017	0.0279487	BGIBMGA014314	scaffold1336	3876	7215	-	762	Metallophosphoesterase 1
BGIBMGA008951	53.7168	52.2043	83.6712	26.328	19.713	32.948	1.26209	0.00276867	0.029939	BGIBMGA008951	nscaf2930	929556	930548	+	993	1 4-dihydroxy-2-naphthoate octaprenyltransferase putative
novel.10551	115.247	91.0541	151.296	27.1773	59.1389	63.2245	1.25958	0.00280818	0.0301887	-	nscaf3031	3549133	3583061	-	1353	PF00059:Lectin C-type domain
novel.7390	185.567	206.389	159.319	83.2304	71.6835	76.5818	1.25104	3.98204e-06	0.00010318	-	nscaf2902	92930	242168	+	4299	PF08598:Sds3-like
BGIBMGA010195	194.357	116.549	176.512	48.4095	83.3321	73.9103	1.24767	0.000499392	0.00730327	BGIBMGA010195	nscaf2986	914910	921627	+	1758	Delta
novel.10208	634.834	1835.65	1547.34	631.871	386.195	680.331	1.24188	0.00334659	0.0347629	-	nscaf3027	142119	171525	-	5884	PF00096:Zinc finger, C2H2 type
novel.7429	50.7867	48.5622	36.6778	22.9308	17.0248	17.8097	1.23552	0.00378882	0.0383574	-	nscaf2902	1119313	1120649	-	1337	-
BGIBMGA008161	479.544	239.169	530.682	158.817	201.61	174.535	1.22458	0.000542511	0.0078705	BGIBMGA008161	nscaf2891	227257	228051	-	795	Putative uncharacterized protein
BGIBMGA007697	271.514	427.347	276.23	129.941	108.421	178.988	1.22339	0.000207045	0.00336166	BGIBMGA007697	nscaf2888	4376566	4377372	-	807	Brinker
novel.6971	1899.62	3166.25	1856.81	907.041	1027.76	1040.09	1.21833	2.32306e-05	0.000505079	-	nscaf2888	5686168	5704424	+	1323	PF01607:Chitin binding Peritrophin-A domain
novel.7323	154.314	178.466	146.711	45.0123	84.2281	77.4723	1.21463	0.000334068	0.00511425	-	nscaf2894	42840	53243	+	1097	-
novel.10269	85.9468	61.9168	88.256	42.4645	19.713	40.0719	1.20761	0.00403115	0.0402949	-	nscaf3027	2393922	2395727	+	1806	PF13551:Winged helix-turn helix
novel.3375	62.5068	44.92	52.7243	17.8351	24.1932	27.6051	1.20635	0.00323528	0.03393	-	nscaf2734	390803	394620	-	1910	-
BGIBMGA008007	110.364	93.4822	113.472	29.7251	34.9457	73.0198	1.20609	0.00444413	0.043536	BGIBMGA008007	nscaf2889	1492905	1496683	-	573	Putative uncharacterized protein
novel.2731	347.694	582.746	535.267	240.349	209.674	187.002	1.20097	4.0419e-05	0.000809866	-	nscaf2589	5611925	5619853	-	4043	-
novel.4915	1827.35	1723.96	2482.63	1066.71	509.849	1074.82	1.18627	0.000686751	0.00951558	-	nscaf2829	1484165	1499014	-	2140	PF00022:Actin
BGIBMGA008315	125.99	137.188	116.91	49.2588	82.4361	35.6194	1.18412	0.00210421	0.0239915	BGIBMGA008315	nscaf2902	9578052	9580214	-	2163	Putative uncharacterized protein GLEAN_14950
novel.9051	180.684	364.216	504.32	152.872	170.248	138.916	1.18221	0.00274736	0.0297874	-	nscaf2986	2072561	2086461	+	2138	PF00079:Serpin (serine protease inhibitor)
BGIBMGA006292	340.857	355.718	365.632	159.666	153.224	155.835	1.17988	4.51412e-08	1.78275e-06	BGIBMGA006292	nscaf2852	101950	102794	+	363	DNA-directed RNA polymerase subunit
novel.11689	359.414	960.317	542.144	369.441	259.853	195.016	1.17463	0.00502925	0.0482277	-	nscaf3060	129417	154868	+	546	PF00061:Lipocalin / cytosolic fatty-acid binding protein family
novel.3519	98.6435	105.623	69.9171	39.9166	46.5943	35.6194	1.16713	0.000815221	0.0110065	-	nscaf2767	538237	556316	+	3123	PF07690:Major Facilitator Superfamily
novel.4011	105.48	239.169	120.349	84.9289	60.035	63.2245	1.15636	0.00464256	0.045182	-	nscaf2800	1059745	1094980	-	3320	PF00083:Sugar (and other) transporter
novel.12365	472.707	234.312	339.27	162.214	212.362	100.625	1.13975	0.00341694	0.0353745	-	nscaf3099	2010634	2097207	+	4448	PF00595:PDZ domain (Also known as DHR or GLGF)
BGIBMGA004540	658.274	871.691	910.068	339.716	211.466	571.692	1.11951	0.00366003	0.0373632	BGIBMGA004540	nscaf2800	2713425	2713958	-	534	Heat shock protein hsp 19.9
novel.14894	2503.2	3224.53	4026.53	1571.19	1197.11	1721.31	1.11932	5.88257e-05	0.00112146	-	scaffold606	115247	122282	-	3135	PF00012:Hsp70 protein
novel.71	198.264	491.692	301.446	178.351	146.055	132.682	1.11534	0.003301	0.0344865	-	nscaf1108	1235372	1264088	-	7839	PF01299:Lysosome-associated membrane glycoprotein (Lamp)
novel.13083	190.45	173.61	193.705	56.9024	135.303	66.7864	1.10782	0.00448858	0.0439451	-	scaffold1336	2205	5738	-	2040	-
novel.6428	173.847	225.814	167.342	98.5176	85.1242	80.1437	1.10227	8.76601e-05	0.00158369	-	nscaf2874	308728	315193	-	3299	PF05024:N-acetylglucosaminyl transferase component (Gpi1)
novel.5290	114.27	169.968	139.834	67.0939	51.9706	78.3628	1.10066	0.000721526	0.00990508	-	nscaf2847	1530844	1617896	-	3908	PF07738:Sad1 / UNC-like C-terminal
novel.4472	352.577	370.286	335.831	129.092	189.961	178.988	1.08843	2.68673e-05	0.000571615	-	nscaf2823	2389151	2400661	+	3972	PF08005:PHR domain|PF00651:BTB/POZ domain|PF07707:BTB And C-terminal Kelch
novel.4358	6973.41	4456.79	5659.84	2107.94	3859.26	2106	1.08202	0.00117579	0.0149605	-	nscaf2822	1098743	1113371	+	3648	PF02221:ML domain
novel.150	181.66	207.603	197.143	103.613	84.2281	89.0486	1.08114	2.74704e-05	0.000581789	-	nscaf125	80041	124610	-	7039	-
BGIBMGA012968	52213.7	83494.1	53478.5	35589.5	24056.1	30270.3	1.07315	0.000228825	0.00367152	BGIBMGA012968	nscaf3058	2902630	2913696	+	1359	Bm8 interacting protein 2d-4
novel.8056	1260.88	2900.38	1859.11	972.436	1120.95	781.847	1.06592	0.00231607	0.0260028	-	nscaf2930	5498282	5525811	-	5016	PF00501:AMP-binding enzyme
novel.11048	758.871	1135.14	1054.49	355.003	349.457	707.046	1.06258	0.00299578	0.0318921	-	nscaf3041	1661059	1687143	+	2602	PF08240:Alcohol dehydrogenase GroES-like domain|PF00107:Zinc-binding dehydrogenase
BGIBMGA007601	2983.72	4694.75	4513.66	1734.25	1972.19	2184.36	1.04931	7.01023e-05	0.00130544	BGIBMGA007601	nscaf2888	9659668	9661365	-	1698	AGAP004366-PA
novel.1753	419.967	346.005	547.875	170.707	190.857	274.27	1.04743	0.000784641	0.0106552	-	nscaf2210	481585	484374	-	1131	-
BGIBMGA007629	1699.4	1649.9	1767.41	696.417	816.296	975.972	1.03995	2.95576e-06	7.90944e-05	BGIBMGA007629	nscaf2888	8441686	8442765	-	1080	Innexin 2
BGIBMGA006266	282.257	592.458	531.828	224.212	237.452	224.402	1.03464	0.00180173	0.0211987	BGIBMGA006266	nscaf2852	1967134	1973254	-	1239	Putative uncharacterized protein
novel.11462	215.844	230.67	215.482	107.01	114.694	103.296	1.02609	1.69714e-05	0.00037804	-	nscaf3058	3311592	3327738	-	2011	-
novel.5704	500.054	851.052	587.991	385.577	295.695	287.627	1.00007	0.000781155	0.0106264	-	nscaf2853	4619610	4670946	-	3336	PF00024:PAN domain
novel.5689	774.498	807.346	798.888	427.193	414.868	353.523	0.993474	1.15777e-06	3.32096e-05	-	nscaf2853	4082109	4108018	-	1182	PF01607:Chitin binding Peritrophin-A domain
BGIBMGA014443	112.317	169.968	144.419	80.6825	56.4508	77.4723	0.988697	0.00216881	0.0245909	BGIBMGA014443	scaffold655	23639	26861	+	1284	Tyrosyl-tRNA synthetase
BGIBMGA005299	2831.36	4082.86	2534.21	1537.21	1955.17	1275.18	0.986745	0.000756716	0.0103361	BGIBMGA005299	nscaf2828	5431045	5431251	-	207	Putative uncharacterized protein
novel.1630	614.324	675.014	706.048	327.826	408.596	273.379	0.982439	7.75385e-05	0.00142444	-	nscaf2204	786664	804621	-	4810	PF03567:Sulfotransferase family
novel.9674	87.9001	65.5589	95.133	40.7659	44.8022	40.9623	0.97633	0.00376405	0.0381302	-	nscaf3005	85245	106969	-	824	-
BGIBMGA003711	114.27	121.405	95.133	57.7517	51.9706	58.7721	0.973061	0.00110441	0.0141735	BGIBMGA003711	nscaf2674	5719938	5721038	+	1101	Putative uncharacterized protein
novel.8839	293.977	253.737	179.95	140.133	118.278	113.092	0.970613	0.00109097	0.0140451	-	nscaf2970	1485064	1491965	+	3431	-
novel.2994	97.6668	81.3416	111.18	57.7517	49.2824	41.8528	0.962771	0.00334653	0.0347629	-	nscaf2674	110997	114177	+	2765	PF13843:Transposase IS4
novel.11975	565.491	776.995	971.962	298.95	432.789	459.491	0.957985	0.00195852	0.0227286	-	nscaf3074	601041	609762	-	1950	PF01130:CD36 family
novel.9610	147.477	218.53	149.004	91.7233	86.9163	89.0486	0.941996	0.00143297	0.0175236	-	nscaf3003	2252188	2284451	-	5409	PF00083:Sugar (and other) transporter
novel.236	171.894	121.405	161.612	72.1896	83.3321	81.9247	0.940309	0.0012034	0.0152271	-	nscaf1681	636844	639206	-	1185	-
novel.5952	2143.79	2147.66	2863.16	1150.79	1129.02	1470.19	0.931959	0.000138594	0.0023703	-	nscaf2855	5999660	6011713	+	1765	PF00059:Lectin C-type domain
novel.8675	310.58	413.992	351.878	169.858	179.209	215.498	0.93029	0.000231281	0.00370729	-	nscaf2964	1624297	1635751	+	3066	-
novel.2094	77.1568	70.4151	90.5483	39.9166	42.1141	43.6338	0.922618	0.00463211	0.0451072	-	nscaf2511	2157679	2163333	-	3733	-
novel.5403	453.174	757.57	782.842	346.51	387.987	317.903	0.920959	0.00170313	0.0202371	-	nscaf2847	5783443	5810051	-	1141	-
novel.8302	156.267	152.971	163.904	92.5725	85.1242	72.1293	0.920888	0.00057952	0.00831329	-	nscaf2943	2335785	2393983	+	4666	PF06602:Myotubularin-like phosphatase domain|PF01363:FYVE zinc finger
novel.6360	128.92	174.824	162.758	85.7782	73.4756	88.1581	0.912685	0.00132949	0.016568	-	nscaf2868	340466	341964	-	1499	-
novel.7366	302.767	563.321	434.403	249.691	198.026	243.103	0.911376	0.00311098	0.0328583	-	nscaf2901	304466	315447	-	1361	PF00164:Ribosomal protein S12/S23
BGIBMGA005687	183.614	171.182	223.505	107.86	85.1242	116.654	0.900985	0.00135559	0.0168163	BGIBMGA005687	nscaf2829	4228899	4229651	+	753	Putative uncharacterized protein
novel.12489	6496.8	12892	8575.73	5054.97	5765.15	4333.99	0.883834	0.00449231	0.0439553	-	nscaf3122	1416	8563	+	2399	PF00106:short chain dehydrogenase
novel.543	520.564	660.445	385.117	263.28	275.086	320.575	0.866367	0.00235222	0.0263378	-	nscaf1690	4833959	4841343	+	4010	PF00248:Aldo/keto reductase family
novel.6845	2927.07	2649.07	2912.45	1127.01	1865.56	1674.11	0.863239	0.000975315	0.0127878	-	nscaf2888	1969416	2024498	-	5939	PF01390:SEA domain
novel.2112	370.157	245.239	353.024	154.571	203.402	175.426	0.861794	0.00222286	0.025134	-	nscaf2511	2333447	2503770	+	6200	PF13688:Metallo-peptidase family M12|PF00200:Disintegrin|PF01562:Reprolysin family propeptide
novel.9942	1627.13	995.524	1619.55	735.485	910.381	691.017	0.860528	0.00258681	0.0283285	-	nscaf3022	650352	709086	+	5255	PF07993:Male sterility protein|PF03015:Male sterility protein
novel.5361	901.465	957.889	914.653	422.946	501.785	603.749	0.859951	0.00019205	0.00315579	-	nscaf2847	4589052	4678848	-	5531	PF00069:Protein kinase domain
BGIBMGA007637	140.64	137.188	154.734	77.2853	69.8914	91.72	0.856518	0.00200346	0.0231332	BGIBMGA007637	nscaf2888	8219691	8221733	-	2043	Glycyl-tRNA synthetase
novel.12816	5944	5522.73	7255.33	3480.39	2478.46	4395.44	0.854506	0.00272927	0.0296109	-	scaffold10921	9	748	.	740	PF00022:Actin
novel.7439	433.641	433.417	378.24	168.159	291.214	230.636	0.852338	0.00281623	0.0302334	-	nscaf2902	1309218	1403808	+	5988	PF06367:Diaphanous FH3 Domain|PF02181:Formin Homology 2 Domain|PF06371:Diaphanous GTPase-binding Domain
novel.8454	2265.87	2328.56	1825.87	1391.14	1228.48	949.258	0.84713	0.000643567	0.00904757	-	nscaf2953	572499	637835	+	3769	PF00328:Histidine phosphatase superfamily (branch 2)
novel.2601	492.241	541.468	785.134	279.416	356.626	378.456	0.842099	0.00332353	0.0346112	-	nscaf2589	2586605	2589936	.	3332	PF00078:Reverse transcriptase (RNA-dependent DNA polymerase)
novel.7385	289.094	302.299	246.429	147.776	155.912	165.63	0.836268	0.000403977	0.0060932	-	nscaf2901	1460560	1467171	.	6612	-
BGIBMGA001396	157.244	129.904	170.781	93.4218	77.9558	85.4866	0.834575	0.00267143	0.0290605	BGIBMGA001396	nscaf2136	7119004	7123337	-	1119	Protein tyrosine phosphatase-like protein ptplad1
novel.2362	2161.37	3315.58	2819.61	1332.54	1973.09	1410.53	0.814787	0.00360953	0.0369802	-	nscaf2529	5261734	5283450	-	731	-
novel.9673	10127.1	13874.2	11334.6	6632.1	7678.2	6036.6	0.796288	0.000548587	0.00792608	-	nscaf3005	50923	82819	-	1578	-
novel.4039	766.685	995.524	845.882	443.329	501.785	559.225	0.793546	0.000548766	0.00792608	-	nscaf2800	2702249	2702929	+	681	PF00011:Hsp20/alpha crystallin family
BGIBMGA012859	717.851	1167.92	1202.34	570.722	551.963	661.631	0.790876	0.00499769	0.047982	BGIBMGA012859	nscaf3058	3284346	3287213	-	474	NIPSNAP protein
BGIBMGA004166	484.427	622.81	736.995	337.168	352.145	380.237	0.785443	0.00184313	0.0216178	BGIBMGA004166	nscaf2770	884608	885192	-	585	Cytidylate kinase
novel.7454	689.528	883.831	1187.44	502.779	523.29	587.721	0.774297	0.0051628	0.0492382	-	nscaf2902	2218429	2338601	-	5813	PF00069:Protein kinase domain
novel.12575	219.75	250.095	241.844	132.489	149.639	146.93	0.729503	0.00190608	0.0222444	-	nscaf463	1457954	1469609	-	2812	-
novel.1170	467.824	653.161	433.257	319.333	312.719	306.327	0.727266	0.00454529	0.044394	-	nscaf2053	135768	184841	-	2776	-
BGIBMGA001583	596.744	486.836	557.044	277.718	343.185	377.566	0.717189	0.00277116	0.0299461	BGIBMGA001583	nscaf2136	6857733	6858467	+	735	-
novel.444	3001.3	2612.64	2915.89	1405.57	2156.78	1637.6	0.714134	0.00368376	0.0375496	-	nscaf1690	999694	1021932	+	8167	PF00041:Fibronectin type III domain|PF14604:Variant SH3 domain|PF07679:Immunoglobulin I-set domain
BGIBMGA005011	448.291	479.551	456.18	303.196	225.803	324.137	0.697685	0.00429567	0.042412	BGIBMGA005011	nscaf2823	4145217	4145582	-	366	Putative uncharacterized protein
novel.2684	456.104	636.164	474.519	314.237	316.304	339.275	0.691266	0.00430831	0.042511	-	nscaf2589	4436143	4440483	+	1409	PF01027:Inhibitor of apoptosis-promoting Bax1
BGIBMGA002186	3097.99	4090.15	3343.41	2111.33	2075.24	2363.35	0.685046	0.00140017	0.0172749	BGIBMGA002186	nscaf2216	1655243	1659751	+	588	Thiol peroxiredoxin
BGIBMGA011862	871.188	1014.95	935.284	565.627	563.612	632.245	0.679348	0.000676961	0.00939585	BGIBMGA011862	nscaf3031	4601278	4607612	+	2061	Putative uncharacterized protein
novel.3556	1824.42	1669.32	1839.62	1215.33	1240.13	1224.42	0.535495	0.00287193	0.0307707	-	nscaf2767	1747749	1790330	-	5675	PF00503:G-protein alpha subunit
novel.2458	1403.47	1403.45	1345.62	966.491	935.47	1001.8	0.51609	0.00400869	0.0401605	-	nscaf2575	1534426	1537676	-	3251	-
novel.1601	2894.84	3076.41	2892.96	3849.83	4935.41	4561.07	-0.590387	0.00331391	0.0345347	-	nscaf2176	4095094	4097777	.	2684	-
novel.6405	302.767	256.165	281.961	414.453	434.581	418.528	-0.59102	0.00516474	0.0492382	-	nscaf2874	4013	11037	-	7025	-
novel.12660	494.194	505.046	526.097	749.923	732.068	821.028	-0.594529	0.00218378	0.0247435	-	nscaf773	28066	54258	-	2086	PF13336:Acetyl-CoA hydrolase/transferase C-terminal domain|PF02550:Acetyl-CoA hydrolase/transferase N-terminal domain
novel.243	314.487	327.795	322.077	509.574	458.775	520.934	-0.627269	0.00213663	0.0242762	-	nscaf1681	785408	799590	-	4429	PF09755:Uncharacterized conserved protein H4 (DUF2046)
novel.4699	290.07	264.664	251.014	421.248	387.091	438.119	-0.628703	0.00346659	0.035752	-	nscaf2828	1013856	1031214	+	4648	PF00385:Chromo (CHRromatin Organisation MOdifier) domain
novel.8200	863.375	1061.08	941.015	1340.18	1733.85	1414.98	-0.647908	0.0036731	0.0374643	-	nscaf2937	1298616	1324136	-	12768	PF05902:4.1 protein C-terminal domain (CTD)
BGIBMGA002340	1146.61	1097.5	1329.57	1735.95	1710.55	2158.54	-0.649305	0.003053	0.0323489	BGIBMGA002340	nscaf2330	3959629	3965504	+	1773	Putative uncharacterized protein
novel.10723	920.998	1155.78	850.466	1556.75	1561.8	1558.35	-0.676326	0.00185374	0.0217267	-	nscaf3034	1501215	1608282	+	5330	PF01391:Collagen triple helix repeat (20 copies)|PF06482:Collagenase NC10 and Endostatin
novel.1783	676.831	622.81	739.287	1132.1	1090.49	1069.47	-0.691077	0.000385733	0.00586128	-	nscaf2210	1390839	1418098	+	12138	PF13909:C2H2-type zinc-finger domain
novel.5054	592.838	466.197	733.556	935.917	1001.78	979.534	-0.702294	0.00488219	0.0470937	-	nscaf2833	237078	265928	+	4615	PF00019:Transforming growth factor beta like domain
novel.13701	350.624	292.587	303.738	484.095	550.171	510.248	-0.704659	0.00108657	0.0140037	-	scaffold2071	1	1624	.	1624	-
novel.6222	312.534	330.223	255.598	421.248	566.3	480.862	-0.708727	0.00420007	0.0416694	-	nscaf2865	1689650	1772706	-	6414	PF01369:Sec7 domain|PF00169:PH domain
novel.7673	1652.52	1453.22	1404.07	2199.66	2464.12	2780.1	-0.722764	0.0005534	0.00798596	-	nscaf2902	10442982	10466584	-	6678	PF00169:PH domain|PF00433:Protein kinase C terminal domain|PF00069:Protein kinase domain
novel.10059	125.014	142.044	135.249	188.542	241.036	234.198	-0.723225	0.00443399	0.0434626	-	nscaf3026	2625704	2626248	.	545	-
novel.7242	442.431	387.283	300.299	653.104	665.761	547.649	-0.723272	0.00413282	0.041102	-	nscaf2891	286119	453227	-	9067	PF00595:PDZ domain (Also known as DHR or GLGF)|PF09128:Regulator of G protein signalling-like domain|PF00621:RhoGEF domain|PF00130:Phorbol esters/diacylglycerol binding domain (C1 domain)
novel.5394	806.728	773.352	778.257	1250.15	1094.97	1585.96	-0.737058	0.00153642	0.0184845	-	nscaf2847	5643896	5695474	+	8161	PF00041:Fibronectin type III domain
novel.10166	727.618	621.596	887.144	1012.35	1391.56	1337.51	-0.74227	0.00389954	0.0392628	-	nscaf3026	5515118	5532099	+	4692	PF03015:Male sterility protein|PF07993:Male sterility protein
novel.6344	194.357	206.389	212.044	341.414	269.709	414.076	-0.74288	0.00507662	0.048568	-	nscaf2868	157788	163827	+	2310	PF00795:Carbon-nitrogen hydrolase
novel.5255	365.274	348.434	285.399	497.684	532.25	642.931	-0.743065	0.00197307	0.022863	-	nscaf2847	908384	910602	+	2024	-
novel.4271	169.94	246.453	175.366	304.895	379.027	317.013	-0.759956	0.00507593	0.048568	-	nscaf2818	2650803	2652131	+	452	-
BGIBMGA005278	110.364	118.977	159.319	224.212	216.843	217.279	-0.761738	0.00438106	0.0430622	BGIBMGA005278	nscaf2827	1549488	1552957	+	438	BmorCPR3
novel.384	418.991	494.12	716.363	881.562	932.782	958.163	-0.767297	0.0051287	0.0489976	-	nscaf1681	5199698	5358100	+	3634	PF04678:Mitochondrial calcium uniporter
BGIBMGA011087	465.871	377.571	549.021	710.006	750.885	916.31	-0.771281	0.00233202	0.0261513	BGIBMGA011087	nscaf3015	4232936	4234513	+	1329	Prenyl-dependent CAAX metalloprotease
novel.7710	167.987	186.964	204.02	357.551	258.957	341.056	-0.777678	0.00260089	0.0284255	-	nscaf2903	308559	328880	+	6357	-
novel.8300	354.531	509.903	400.017	716.8	741.028	716.841	-0.783433	0.000881101	0.0117792	-	nscaf2943	2319312	2327011	-	2675	-
novel.10033	219.75	174.824	199.436	367.742	284.942	372.223	-0.7857	0.00183969	0.0215929	-	nscaf3026	2092954	2105505	+	4621	PF13920:Zinc finger, C3HC4 type (RING finger)
novel.4631	480.521	359.36	328.954	813.619	539.419	663.412	-0.785911	0.00518809	0.0494032	-	nscaf2827	408846	519759	-	4800	PF06211:BMP and activin membrane-bound inhibitor (BAMBI) N-terminal domain
novel.6429	218.774	296.229	253.306	443.329	439.062	446.133	-0.791757	0.000594466	0.00848867	-	nscaf2874	316659	324087	+	2232	PF03194:LUC7 N_terminus
novel.1938	518.611	478.337	565.067	871.371	947.119	886.033	-0.791782	6.95589e-05	0.00129827	-	nscaf2330	508549	538053	+	3399	PF01812:5-formyltetrahydrofolate cyclo-ligase family
novel.7097	668.041	603.385	575.383	1042.93	1068.98	1087.28	-0.792201	3.85905e-05	0.000777038	-	nscaf2888	9006197	9016850	+	4467	PF00076:RNA recognition motif. (a.k.a. RRM, RBD, or RNP domain)
BGIBMGA001841	436.571	285.303	336.977	523.162	654.112	658.959	-0.792749	0.0028451	0.0305232	BGIBMGA001841	nscaf2204	4466147	4470931	-	1680	Carboxyl/choline esterase CCE002a
novel.7006	144.547	171.182	159.319	270.923	259.853	292.079	-0.79407	0.000648424	0.00910021	-	nscaf2888	6838194	6896100	+	5533	PF00400:WD domain, G-beta repeat|PF12894:Anaphase-promoting complex subunit 4 WD40 domain
BGIBMGA007010	93.7601	87.4119	105.449	164.762	172.04	160.287	-0.7941	0.00204614	0.0235428	BGIBMGA007010	nscaf2865	2651310	2655780	-	621	GK17897
novel.8828	409.224	526.899	559.336	709.157	957.871	943.915	-0.804585	0.00156804	0.0187958	-	nscaf2970	1254419	1261272	+	4309	PF01607:Chitin binding Peritrophin-A domain
novel.7654	150.407	131.118	187.974	292.156	272.397	256.46	-0.806138	0.00183007	0.0215109	-	nscaf2902	9635355	9664696	-	5691	PF00250:Forkhead domain
BGIBMGA008319	117.2	105.623	112.326	208.925	186.377	193.235	-0.811383	0.000930157	0.0122943	BGIBMGA008319	nscaf2902	9074794	9077352	-	2559	Putative uncharacterized protein
novel.8928	97.6668	108.051	81.3789	160.516	192.649	152.273	-0.816274	0.00351211	0.0361606	-	nscaf2980	311582	326754	-	4358	PF04515:Plasma-membrane choline transporter
novel.10738	322.301	343.577	319.785	625.926	496.408	615.326	-0.818337	0.000213652	0.00344839	-	nscaf3034	2223846	2347025	-	4381	PF14736:Protein N-terminal asparagine amidohydrolase
novel.637	356.484	386.069	296.861	588.558	740.132	510.248	-0.823135	0.00142831	0.0174927	-	nscaf1705	217275	221478	-	4204	-
novel.6700	101.573	109.265	104.302	177.501	189.961	192.345	-0.829629	0.000717633	0.00986915	-	nscaf2887	945236	948548	-	1817	-
novel.4912	148.454	163.897	116.91	242.897	284.942	239.541	-0.838187	0.00143669	0.0175559	-	nscaf2829	1272624	1302205	-	3340	-
novel.2618	408.247	359.36	429.818	609.79	848.554	694.579	-0.845938	0.00040758	0.00614188	-	nscaf2589	3111635	3113805	-	1178	-
novel.7530	102.55	117.763	81.3789	171.556	201.61	169.192	-0.846667	0.00260652	0.028468	-	nscaf2902	5527610	5535127	+	4422	PF10269:Transmembrane Fragile-X-F protein
novel.12596	56.6468	58.2746	52.7243	101.915	92.2925	107.749	-0.849057	0.00423217	0.0419364	-	nscaf481	256738	257545	-	808	-
BGIBMGA003294	100.597	121.405	158.173	194.487	261.645	231.526	-0.85667	0.00382698	0.0386924	BGIBMGA003294	nscaf2655	3719728	3722156	-	552	AGAP001167-PA
novel.2598	69.3434	86.1978	90.5483	149.475	140.679	155.835	-0.860878	0.00179744	0.021173	-	nscaf2589	2487372	2508741	+	7451	PF08236:SRI (Set2 Rpb1 interacting) domain|PF00856:SET domain|PF10243:Microtubule-binding protein MIP-T3
novel.8315	1397.61	1895.14	1533.59	2964.02	2864.65	2987.58	-0.869548	4.79875e-05	0.000945296	-	nscaf2943	2687740	2714339	-	1500	-
novel.13009	474.661	551.181	647.592	995.367	847.658	1216.4	-0.870894	0.000662974	0.00924883	-	scaffold1264	2444	6130	-	1240	PF08662:Eukaryotic translation initiation factor eIF2A
novel.11718	71.2968	82.5557	68.7709	149.475	120.07	137.135	-0.871094	0.00211733	0.0241243	-	nscaf3062	488077	507620	-	4414	PF03723:Hemocyanin, ig-like domain|PF00372:Hemocyanin, copper containing domain
novel.5421	176.777	171.182	184.535	348.209	283.15	345.508	-0.875429	0.000179979	0.0029966	-	nscaf2847	6365443	6391588	-	7147	PF10377:Autophagy-related protein 11
novel.12821	508.844	508.689	499.735	930.821	1012.53	842.4	-0.876562	1.11383e-05	0.000256135	-	scaffold1097	1199	6197	-	2581	PF00709:Adenylosuccinate synthetase
novel.9460	82.0401	63.1308	52.7243	132.489	112.006	121.997	-0.884958	0.00474655	0.0459751	-	nscaf2995	230400	234639	-	4240	-
novel.6317	250.027	225.814	278.522	426.343	469.527	498.672	-0.88606	7.7954e-05	0.00143047	-	nscaf2865	4901979	4965914	+	8662	PF00271:Helicase conserved C-terminal domain|PF00176:SNF2 family N-terminal domain
novel.9583	502.984	502.618	300.299	774.552	810.92	835.276	-0.890076	0.00140251	0.0172749	-	nscaf3003	927079	944936	-	2706	PF02201:SWIB/MDM2 domain|PF08766:DEK C terminal domain
BGIBMGA011157	107.434	135.974	187.974	287.06	218.635	296.532	-0.896966	0.00425525	0.0420637	BGIBMGA011157	nscaf3022	1270169	1276748	+	2961	-
novel.9787	152.36	121.405	103.156	200.432	257.165	245.774	-0.897308	0.00148125	0.0179263	-	nscaf3013	470921	476745	+	2983	PF00135:Carboxylesterase family
novel.7255	44.9267	48.5622	42.4087	94.2711	74.3717	85.4866	-0.904284	0.00506041	0.0484697	-	nscaf2891	762838	769442	+	3436	PF07776:Zinc-finger associated domain (zf-AD)
novel.4904	537.168	375.143	421.795	658.199	1022.39	820.137	-0.905499	0.00119309	0.0151356	-	nscaf2829	942517	1000796	+	3166	PF13903:PMP-22/EMP/MP20/Claudin tight junction
novel.2651	309.604	295.015	252.16	551.189	594.973	460.381	-0.90648	0.000116867	0.00203491	-	nscaf2589	3946376	3951917	-	5542	PF04561:RNA polymerase Rpb2, domain 2|PF04563:RNA polymerase beta subunit
novel.2490	370.157	429.775	328.954	594.503	831.529	693.688	-0.909202	0.00026967	0.00424769	-	nscaf2575	1940326	2086046	-	8825	PF00018:SH3 domain|PF00621:RhoGEF domain
novel.10693	245.144	231.884	301.446	568.175	422.933	473.738	-0.912287	0.000280958	0.00440007	-	nscaf3033	334452	349207	-	4412	PF00010:Helix-loop-helix DNA-binding domain
novel.4991	78.1335	94.6962	77.9403	132.489	175.625	164.74	-0.916476	0.00132379	0.0165221	-	nscaf2829	3173007	3305043	-	4531	PF06367:Diaphanous FH3 Domain
BGIBMGA002788	91.8068	70.4151	127.226	196.186	164.872	187.893	-0.922868	0.00349992	0.0360577	BGIBMGA002788	nscaf2575	2909622	2913559	-	975	Putative uncharacterized protein
novel.12059	250.027	259.808	200.582	414.453	523.29	414.076	-0.927926	0.000187076	0.00309552	-	nscaf3078	171622	202373	+	4929	PF10409:C2 domain of PTEN tumour-suppressor protein|PF00017:SH2 domain|PF08416:Phosphotyrosine-binding domain
novel.2868	42.9734	48.5622	46.9934	92.5725	84.2281	86.3771	-0.928177	0.00281077	0.0301945	-	nscaf2655	507354	510484	-	3131	-
novel.10097	41.9967	57.0605	49.2858	95.9697	90.5005	96.1725	-0.934696	0.00288323	0.0308716	-	nscaf3026	3367511	3368273	.	763	-
novel.14904	142.594	162.683	108.887	287.06	249.1	255.569	-0.93535	0.000494945	0.00725772	-	scaffold6257	337	896	.	560	-
novel.2520	75.2035	74.0573	58.4552	140.133	134.407	123.778	-0.938322	0.00102468	0.0133707	-	nscaf2575	3183231	3190866	-	2640	PF01189:16S rRNA methyltransferase RsmB/F
novel.9737	175.8	257.379	226.944	507.026	455.19	304.546	-0.941927	0.00206768	0.0237239	-	nscaf3008	735362	778852	-	6028	PF00010:Helix-loop-helix DNA-binding domain
novel.2646	174.824	189.392	198.289	301.498	470.423	311.67	-0.946206	0.000851783	0.0114434	-	nscaf2589	3827169	3856216	-	3260	PF11901:Protein of unknown function (DUF3421)
BGIBMGA013566	493.217	668.944	625.815	1147.39	1183.67	1113.11	-0.946681	1.75396e-05	0.000390166	BGIBMGA013566	nscaf3078	359732	361109	+	687	Kiser
novel.5387	53.7168	57.0605	61.8938	112.106	121.862	98.8439	-0.948004	0.00142843	0.0174927	-	nscaf2847	5558189	5566700	+	5593	PF13922:PHD domain of transcriptional enhancer, Asx|PF13919:Asx homology domain
novel.4004	118.177	127.476	82.525	201.282	262.541	172.754	-0.955584	0.00251149	0.0276891	-	nscaf2800	713628	822462	+	8140	PF00250:Forkhead domain|PF16159:FOXP coiled-coil domain
novel.4372	125.99	103.195	116.91	236.102	222.219	214.607	-0.957354	0.000100407	0.00178634	-	nscaf2822	1321114	1336369	+	3643	-
novel.3067	75.2035	61.9168	48.1396	124.846	137.991	97.9534	-0.958225	0.00392719	0.0394542	-	nscaf2674	2090941	2110724	-	2400	-
novel.6287	686.598	866.835	673.955	1370.75	1690.84	1267.16	-0.958949	6.01101e-05	0.00114412	-	nscaf2865	3928670	3983577	+	6399	PF00071:Ras family
novel.9849	161.15	189.392	126.08	330.374	248.204	349.961	-0.962727	0.000839784	0.0113008	-	nscaf3015	1095417	1118793	+	6123	-
novel.1442	306.674	472.267	371.363	805.126	734.756	708.827	-0.968464	0.000123676	0.00214434	-	nscaf2176	734630	775401	+	10351	PF01017:STAT protein, all-alpha domain|PF02864:STAT protein, DNA binding domain|PF00017:SH2 domain|PF02865:STAT protein, protein interaction domain
novel.5584	72.2734	132.332	114.618	229.308	209.674	186.112	-0.973882	0.00224949	0.0254	-	nscaf2852	1975283	1977352	+	1498	PF10500:Nuclear RNA-splicing-associated protein
novel.1956	160.174	171.182	113.472	291.306	301.967	286.736	-0.984047	0.000207632	0.00336784	-	nscaf2330	1574459	1597456	-	7847	PF02338:OTU-like cysteine protease|PF00641:Zn-finger in Ran binding protein and others
novel.4315	292.024	224.6	326.662	659.898	553.755	455.038	-0.984128	0.000333118	0.00510448	-	nscaf2822	250213	282899	-	4083	PF00002:7 transmembrane receptor (Secretin family)
novel.3523	362.344	346.005	291.13	745.676	416.661	816.575	-0.985296	0.00208977	0.0239269	-	nscaf2767	603669	611115	-	4346	-
novel.5391	460.987	456.484	398.871	949.506	708.771	955.491	-0.989504	2.66087e-05	0.000567952	-	nscaf2847	5596268	5600424	-	4157	-
novel.12105	73.2501	134.76	85.9636	209.774	171.144	201.25	-0.990067	0.00248098	0.0274937	-	nscaf3079	623965	628646	-	4087	-
BGIBMGA013891	42.9734	46.1341	68.7709	108.709	94.9807	110.42	-0.995065	0.00299662	0.0318921	BGIBMGA013891	nscaf3099	3873613	3874851	-	960	AGAP001145-PA
novel.7038	100.597	123.834	88.256	214.021	222.219	187.002	-0.996626	0.000248949	0.00397104	-	nscaf2888	8055714	8071096	+	4068	PF02204:Vacuolar sorting protein 9 (VPS9) domain
novel.8854	152.36	191.821	212.044	392.372	277.774	440.79	-0.999452	0.000662426	0.00924883	-	nscaf2970	2003052	2050676	-	5300	-
novel.11109	183.614	109.265	130.665	296.402	327.056	225.293	-0.999783	0.00145773	0.0177335	-	nscaf3045	1076961	1132423	+	4540	-
novel.6882	266.63	343.577	404.602	657.35	486.552	887.814	-1.00221	0.0015824	0.0189541	-	nscaf2888	3319857	3414916	-	4211	PF01757:Acyltransferase family
novel.5456	116.224	92.2681	81.3789	171.556	252.684	158.506	-1.00486	0.00192166	0.0223942	-	nscaf2847	7386079	7390843	.	4765	-
novel.10123	181.66	131.118	126.08	276.019	355.73	252.007	-1.00729	0.00054774	0.00792527	-	nscaf3026	4255791	4325866	-	9553	PF00005:ABC transporter|PF00664:ABC transporter transmembrane region
novel.12880	47.8567	43.7059	49.2858	95.9697	109.317	78.3628	-1.00898	0.0019409	0.0226024	-	scaffold11438	135	722	.	588	-
novel.4444	81.0635	94.6962	90.5483	184.296	228.491	129.12	-1.02626	0.00145429	0.017718	-	nscaf2823	1423677	1492386	+	6494	PF00086:Thyroglobulin type-1 repeat|PF14625:Lustrin, cysteine-rich repeated domain|PF00095:WAP-type (Whey Acidic Protein) 'four-disulfide core'|PF00014:Kunitz/Bovine pancreatic trypsin inhibitor domain|PF02822:Antistasin family
novel.2883	85.9468	74.0573	88.256	161.365	149.639	195.907	-1.02851	0.000234532	0.00375205	-	nscaf2655	665877	675265	-	2537	PF04670:Gtr1/RagA G protein conserved region
novel.7523	45.9034	71.6292	58.4552	129.941	108.421	119.325	-1.02896	0.00119963	0.0151928	-	nscaf2902	5432176	5435846	-	1856	PF13532:2OG-Fe(II) oxygenase superfamily
novel.340	90.8301	126.262	100.864	247.143	182.793	219.06	-1.03242	0.000283588	0.00443699	-	nscaf1681	3600908	3605919	-	2600	-
novel.12327	98.6435	87.4119	71.0632	170.707	194.442	162.959	-1.03601	0.000217704	0.00351031	-	nscaf3099	400201	417768	+	3675	PF04212:MIT (microtubule interacting and transport) domain
novel.9740	38.0901	61.9168	77.9403	130.791	115.59	118.435	-1.0413	0.00344765	0.0355866	-	nscaf3008	797698	803293	+	1997	PF03281:Mab-21 protein
BGIBMGA012831	2177.97	3568.1	3463.76	6307.67	5909.41	6824.68	-1.0481	8.36259e-05	0.0015192	BGIBMGA012831	nscaf3058	4960078	4966993	-	927	Similar to CG10638-PA
novel.8112	179.707	137.188	176.512	381.331	354.833	285.846	-1.04918	6.43077e-05	0.00120993	-	nscaf2931	1233020	1248088	+	1853	-
novel.3613	59.5768	75.2713	58.4552	144.379	169.352	86.3771	-1.05137	0.00411212	0.040921	-	nscaf2767	3465975	3466731	.	757	-
novel.7629	130.874	140.83	179.95	282.813	316.304	339.275	-1.056	4.08004e-05	0.000815509	-	nscaf2902	8837733	8844826	-	1958	PF00226:DnaJ domain
novel.10060	89.8535	142.044	135.249	298.101	223.115	240.431	-1.05627	0.000443168	0.00661112	-	nscaf3026	2640565	2650039	-	6868	PF12832:MFS_1 like family
BGIBMGA005552	472.707	455.27	471.08	999.614	769.702	1158.52	-1.06531	1.22269e-05	0.000278815	BGIBMGA005552	nscaf2829	2721927	2724829	-	2406	Putative uncharacterized protein
novel.1733	71.2968	60.7027	64.1861	137.585	137.095	137.135	-1.06728	0.000102825	0.00182341	-	nscaf2204	4325029	4339820	+	5194	-
novel.6474	334.997	363.002	365.632	805.126	597.661	837.947	-1.0754	7.02275e-06	0.000170612	-	nscaf2876	1377156	1390502	+	4292	PF00069:Protein kinase domain
novel.9581	87.9001	55.8465	38.9702	130.791	129.926	128.23	-1.08384	0.00344022	0.0355547	-	nscaf3003	893309	904647	-	7142	PF05205:COMPASS (Complex proteins associated with Set1p) component shg1
novel.8916	170.917	142.044	175.366	321.881	422.933	292.97	-1.08655	5.64194e-05	0.00109037	-	nscaf2980	161572	164229	+	587	-
novel.4944	773.521	738.145	829.835	2037.45	1136.18	1837.96	-1.09787	0.000117475	0.00204332	-	nscaf2829	2088421	2148413	+	8284	PF11945:WAHD domain of WASH complex
novel.2735	36.1367	29.1373	28.6545	69.6417	77.0598	55.2101	-1.09978	0.00301984	0.0320613	-	nscaf2589	5646736	5650593	+	1748	PF07717:Oligonucleotide/oligosaccharide-binding (OB)-fold
novel.401	225.61	233.098	253.306	507.875	514.329	505.796	-1.10212	8.6646e-08	3.19788e-06	-	nscaf1681	5682519	5723753	+	12462	PF03159:XRN 5'-3' exonuclease N-terminus
novel.1644	310.58	329.009	157.027	580.914	620.063	510.248	-1.10279	0.000925439	0.012273	-	nscaf2204	1505786	1513114	+	7223	-
BGIBMGA009122	146.5	167.539	230.382	410.207	259.853	498.672	-1.10306	0.00128224	0.0160895	BGIBMGA009122	nscaf2937	1222780	1232254	-	1956	Putative uncharacterized protein
novel.2768	78.1335	89.84	121.495	222.514	189.961	209.264	-1.10525	0.00013468	0.00231062	-	nscaf2589	6285351	6560643	-	10195	PF00028:Cadherin domain|PF02210:Laminin G domain|PF01049:Cadherin cytoplasmic region
novel.5490	554.748	631.308	568.506	1143.14	1191.74	1445.26	-1.10763	2.50283e-07	8.45482e-06	-	nscaf2847	8230633	8258879	-	10080	PF00755:Choline/Carnitine o-acyltransferase
novel.1141	75.2035	97.1243	66.4785	202.131	152.328	159.397	-1.10796	0.00025546	0.00405906	-	nscaf1962	481884	492685	+	3563	PF00397:WW domain
novel.7040	157.244	148.115	158.173	323.579	352.145	326.808	-1.11236	5.08982e-07	1.60654e-05	-	nscaf2888	8104519	8107013	+	2227	PF00651:BTB/POZ domain
novel.7085	104.503	82.5557	80.2327	208.076	182.793	188.783	-1.11363	3.54774e-05	0.000716118	-	nscaf2888	8707831	8708939	+	1109	-
novel.7583	58.6001	52.2043	72.2094	123.996	135.303	138.025	-1.11789	0.000148573	0.0025225	-	nscaf2902	7286617	7292382	-	4864	-
novel.1970	144.547	126.262	147.857	298.95	347.665	262.693	-1.11803	9.47301e-06	0.000220947	-	nscaf2330	2302942	2372213	+	8772	PF16172:DOCK N-terminus|PF06920:Dock homology region 2|PF14429:C2 domain in Dock180 and Zizimin proteins
novel.8193	58.6001	33.9935	46.9934	97.6683	111.109	96.1725	-1.12028	0.00106211	0.0137465	-	nscaf2937	1082482	1086382	-	2529	PF10241:Uncharacterized conserved protein
novel.3383	154.314	145.686	143.273	309.991	361.106	293.86	-1.12153	1.99327e-06	5.51437e-05	-	nscaf2734	779162	812359	-	7218	PF00654:Voltage gated chloride channel|PF00571:CBS domain
BGIBMGA009157	30.2767	37.6357	38.9702	69.6417	64.5152	97.9534	-1.12226	0.00250076	0.0276454	BGIBMGA009157	nscaf2937	1081462	1082485	+	471	Uncharacterized protein
novel.6226	105.48	196.677	124.934	306.593	353.041	269.817	-1.12488	0.000477013	0.00704531	-	nscaf2865	1801588	1808190	-	4092	PF03190:Protein of unknown function, DUF255
BGIBMGA012385	71.2968	60.7027	82.525	138.434	198.026	132.682	-1.1278	0.000424685	0.00638199	BGIBMGA012385	nscaf3041	544340	546381	+	1536	CYP6AB4
novel.6198	196.31	201.533	163.904	349.058	467.735	411.404	-1.12819	6.07148e-06	0.000150407	-	nscaf2865	863971	868007	.	4037	-
novel.8809	362.344	172.396	147.857	539.299	421.141	534.291	-1.12853	0.00331407	0.0345347	-	nscaf2970	699128	768030	+	6825	PF06218:Nitrogen permease regulator 2
novel.1162	22.4634	30.3514	20.6313	50.1081	52.8666	57.8816	-1.13543	0.00408447	0.0407451	-	nscaf2014	36909	37940	.	1032	PF00665:Integrase core domain
novel.6498	206.077	173.61	205.166	388.975	456.983	440.79	-1.13638	6.40148e-07	1.96737e-05	-	nscaf2880	80900	94511	-	2930	PF14604:Variant SH3 domain
novel.7617	119.154	111.693	93.9869	233.555	238.348	243.103	-1.13679	4.64973e-06	0.000118232	-	nscaf2902	8278241	8281170	+	1231	PF10044:Retinal tissue protein
novel.2960	27.3467	25.4951	22.9236	51.8067	53.7626	61.4435	-1.13786	0.00276438	0.0299322	-	nscaf2655	3113559	3115645	.	2087	-
BGIBMGA013995	51.7634	40.0638	46.9934	86.6275	116.486	103.296	-1.13813	0.000469835	0.00696446	BGIBMGA013995	nscaf3099	3081904	3085134	+	3231	Glycosyl hydrolase family 31/fibronectin type III domain protein
novel.12062	59.5768	26.7092	49.2858	83.2304	108.421	108.639	-1.13966	0.00366091	0.0373632	-	nscaf3078	261655	281463	-	10109	PF00053:Laminin EGF domain|PF13415:Galactose oxidase, central domain|PF00431:CUB domain|PF07645:Calcium-binding EGF domain|PF13418:Galactose oxidase, central domain|PF01437:Plexin repeat
novel.5364	183.614	193.035	145.565	394.92	377.235	384.69	-1.14738	1.19316e-06	3.41648e-05	-	nscaf2847	4695240	4700587	+	3009	PF15346:Arginine and glutamate-rich 1
novel.4290	454.151	643.449	638.423	1330.84	1269.69	1246.68	-1.14895	1.03909e-06	3.03378e-05	-	nscaf2818	2947654	2954211	+	2190	PF05328:CybS, succinate dehydrogenase cytochrome B small subunit
novel.654	70.3201	53.4184	57.3091	148.626	134.407	122.887	-1.16092	8.90667e-05	0.00160202	-	nscaf1705	471180	475822	.	4643	-
novel.11121	275.42	127.476	259.037	473.903	469.527	541.415	-1.16371	0.000587455	0.00840323	-	nscaf3045	1459187	1464781	+	3319	PF10262:Rdx family
novel.12557	145.524	89.84	60.7476	262.43	187.273	216.388	-1.16582	0.00212482	0.0241927	-	nscaf463	941929	958219	+	3938	PF04695:Peroxisomal membrane anchor protein (Pex14p) conserved region
novel.12565	260.77	142.044	106.595	373.687	365.586	411.404	-1.17267	0.0014124	0.0173629	-	nscaf463	1248858	1255792	-	5643	PF12752:SUZ domain
novel.4565	148.454	173.61	171.927	353.304	418.453	341.947	-1.17412	7.91568e-07	2.39114e-05	-	nscaf2823	4253181	4302643	-	2564	PF02535:ZIP Zinc transporter
novel.4547	173.847	200.319	309.469	579.215	541.211	422.09	-1.17501	0.000159186	0.00267767	-	nscaf2823	4054663	4075515	+	6002	PF00270:DEAD/DEAH box helicase|PF13234:rRNA-processing arch domain|PF08148:DSHCT (NUC185) domain
novel.7065	69.3434	53.4184	36.6778	130.791	134.407	97.063	-1.17949	0.00112042	0.0143678	-	nscaf2888	8383067	8384715	.	1649	-
novel.9901	167.987	246.453	140.98	359.249	523.29	380.237	-1.18615	0.000192045	0.00315579	-	nscaf3015	4458412	4483453	-	5662	PF00083:Sugar (and other) transporter
novel.8708	251.004	276.804	554.752	709.157	1201.6	552.101	-1.18622	0.00478088	0.0462803	-	nscaf2964	2905839	2995421	+	5805	PF00640:Phosphotyrosine interaction domain (PTB/PID)
BGIBMGA003943	66.4134	101.981	38.9702	179.2	176.521	117.544	-1.1927	0.00389945	0.0392628	BGIBMGA003943	nscaf2766	349246	358862	-	1596	Cytochrome P450 CYP9A19
novel.2419	138.687	144.472	154.734	352.455	312.719	338.385	-1.19724	1.30601e-07	4.65155e-06	-	nscaf2575	404886	495790	-	8647	PF00619:Caspase recruitment domain|PF00656:Caspase domain
novel.6162	215.844	531.756	557.044	981.779	1060.02	950.148	-1.19852	0.00137058	0.0169508	-	nscaf2860	2493837	2509326	+	5149	PF00514:Armadillo/beta-catenin-like repeat
novel.3430	24.4167	41.2778	33.2393	69.6417	81.54	74.8008	-1.19973	0.0011404	0.0145668	-	nscaf2759	388302	426243	-	3968	-
novel.6460	62.5068	50.9903	41.2625	108.709	117.382	130.901	-1.20132	0.0001663	0.00278017	-	nscaf2876	1156013	1157846	-	1440	PF03259:Roadblock/LC7 domain
novel.15020	41.9967	37.6357	26.3622	71.3403	80.644	92.6105	-1.20237	0.000925541	0.012273	-	scaffold707	8750	12351	-	2753	PF04777:Erv1 / Alr family
novel.1975	139.664	143.258	119.203	351.606	316.304	258.241	-1.20361	3.60554e-06	9.49285e-05	-	nscaf2330	2728709	2733318	+	4610	-
novel.10986	2925.12	3659.16	5432.9	10096.4	6250.8	11335.9	-1.20397	0.000418121	0.00628913	-	nscaf3040	3248353	3460564	-	14597	PF13927:Immunoglobulin domain|PF00057:Low-density lipoprotein receptor domain class A|PF00054:Laminin G domain|PF00053:Laminin EGF domain|PF02210:Laminin G domain|PF00052:Laminin B (Domain IV)
novel.9196	29.3	31.5654	44.7011	103.613	68.9954	70.3484	-1.20589	0.00180221	0.0211987	-	nscaf2987	572581	574237	.	1657	-
novel.6260	986.435	701.723	638.423	1553.35	2191.72	1638.49	-1.20975	1.52903e-05	0.000342715	-	nscaf2865	2455972	2473571	+	2243	-
BGIBMGA013812	1711.12	3172.32	1917.56	4368.74	5476.62	5920.84	-1.21322	8.81007e-05	0.0015899	BGIBMGA013812	nscaf3098	2092946	2103895	-	1686	Carboxylesterase CarE-7
novel.7094	125.99	129.904	138.688	331.223	270.605	313.451	-1.21459	3.88692e-07	1.26344e-05	-	nscaf2888	8992392	8996799	+	4408	PF13358:DDE superfamily endonuclease
novel.6379	172.87	128.69	53.8705	305.744	249.1	272.489	-1.21671	0.00369939	0.0376384	-	nscaf2868	889952	895668	+	2779	PF02970:Tubulin binding cofactor A
novel.6495	108.41	100.766	97.4254	260.732	225.803	227.964	-1.21964	7.86865e-07	2.38245e-05	-	nscaf2880	9114	24705	-	2650	-
novel.2221	1439.61	1386.45	1668.84	3106.7	2534.91	4828.21	-1.21988	4.98668e-05	0.000976435	-	nscaf2529	168788	194044	-	4011	PF00194:Eukaryotic-type carbonic anhydrase
novel.6457	212.914	344.791	270.499	570.722	732.068	636.697	-1.22929	7.6004e-06	0.000182296	-	nscaf2876	1131750	1133184	-	1085	-
novel.3260	424.851	526.899	584.552	1425.11	506.265	1679.46	-1.23312	0.00409022	0.0407549	-	nscaf2674	7043824	7048523	+	2328	PF03227:Gamma interferon inducible lysosomal thiol reductase (GILT)
novel.2723	148.454	63.1308	84.8174	212.322	268.813	224.402	-1.24592	0.000816922	0.0110204	-	nscaf2589	5330829	5344477	+	5140	PF10148:Schwannomin-interacting protein 1
novel.11565	341.834	312.012	346.147	733.786	1242.81	399.828	-1.24867	0.00204097	0.0235165	-	nscaf3058	6289482	6292901	-	1553	PF16030:Serine protease gd N-terminus
novel.6372	256.864	145.686	122.641	364.345	474.903	414.076	-1.25192	0.000280025	0.00439386	-	nscaf2868	701840	704978	+	2728	-
BGIBMGA012427	128.92	189.392	395.433	460.315	715.939	524.496	-1.25359	0.00364556	0.0373231	BGIBMGA012427	nscaf3044	472119	480531	-	1194	Serine protease 7
novel.9746	50.7867	89.84	53.8705	143.53	227.595	92.6105	-1.25671	0.00390226	0.0392628	-	nscaf3008	952585	1078589	-	4749	-
BGIBMGA008180	57.6234	42.4919	40.1163	125.695	56.4508	154.945	-1.26251	0.00517535	0.0493106	BGIBMGA008180	nscaf2891	1142173	1143024	+	852	Putative uncharacterized protein
novel.7658	35.1601	82.5557	55.0167	122.298	160.392	130.011	-1.26345	0.00105754	0.0137011	-	nscaf2902	9694635	9701020	+	2753	-
novel.5512	290.07	280.446	234.967	529.107	784.935	620.669	-1.26367	1.12273e-06	3.23179e-05	-	nscaf2848	14779	21924	-	1095	-
novel.6336	40.0434	48.5622	43.5549	81.5318	98.5649	138.025	-1.26924	0.000387537	0.00588322	-	nscaf2865	5412432	5475322	-	3435	PF00685:Sulfotransferase domain
novel.3395	190.45	161.469	178.804	373.687	557.339	351.742	-1.27225	8.51419e-06	0.000201457	-	nscaf2734	1242018	1254891	-	3317	PF01490:Transmembrane amino acid transporter protein
novel.9598	97.6668	114.121	33.2393	219.966	173.833	198.578	-1.2734	0.00418816	0.0415765	-	nscaf3003	1998458	2005155	+	2813	PF08662:Eukaryotic translation initiation factor eIF2A
novel.12392	55.6701	50.9903	57.3091	113.805	135.303	148.711	-1.27736	1.85364e-05	0.000409554	-	nscaf3099	2760486	2773085	+	4473	-
novel.7525	59.5768	50.9903	116.91	183.447	109.317	261.803	-1.28627	0.00492461	0.047391	-	nscaf2902	5448897	5450230	-	958	PF02219:Methylenetetrahydrofolate reductase
novel.14578	18.5567	20.6389	38.9702	54.3545	72.5796	63.2245	-1.28661	0.00326697	0.0341746	-	scaffold40019	1	490	+	286	-
novel.7664	103.527	116.549	100.864	236.102	273.293	274.27	-1.28883	1.73334e-07	6.01839e-06	-	nscaf2902	10256503	10278422	+	4632	PF00501:AMP-binding enzyme
novel.2471	20.51	15.7827	14.9004	37.3687	45.6983	42.7433	-1.28977	0.00341845	0.0353745	-	nscaf2575	1690805	1691988	.	1184	PF00665:Integrase core domain|PF13976:GAG-pre-integrase domain
novel.8183	59.5768	59.4886	38.9702	126.544	127.238	134.463	-1.29502	3.89765e-05	0.000782883	-	nscaf2937	906881	915576	+	878	PF00156:Phosphoribosyl transferase domain
novel.1349	1587.09	864.406	2192.64	3833.69	2758.92	4846.91	-1.30045	0.000742185	0.0101546	-	nscaf2136	6759315	6765148	-	1932	PF00171:Aldehyde dehydrogenase family
novel.1769	100.597	52.2043	55.0167	160.516	244.62	108.639	-1.30105	0.0025454	0.0279579	-	nscaf2210	801037	805191	-	4155	-
novel.12449	86.9235	106.837	60.7476	219.966	277.774	130.011	-1.30314	0.000818582	0.0110336	-	nscaf3106	352425	353604	-	651	-
BGIBMGA002211	78.1335	229.456	289.984	498.533	424.725	550.32	-1.30403	0.00356119	0.0365968	BGIBMGA002211	nscaf2279	209073	214701	-	663	-
BGIBMGA012725	23.44	13.3546	20.6313	38.218	56.4508	48.0862	-1.30417	0.00373234	0.0379265	BGIBMGA012725	nscaf3056	1308976	1329100	-	3186	Putative uncharacterized protein
novel.9739	90.8301	183.322	252.16	451.822	453.398	392.704	-1.30441	0.000651791	0.00913961	-	nscaf3008	788127	793429	+	5303	-
novel.4250	76.1801	63.1308	97.4254	180.049	187.273	218.169	-1.30558	9.13576e-06	0.000213997	-	nscaf2818	1449611	1452313	.	2703	-
novel.4269	48.8334	50.9903	44.7011	136.736	94.0846	126.449	-1.30631	5.3382e-05	0.00103657	-	nscaf2818	2609699	2629811	+	4271	PF03726:Polyribonucleotide nucleotidyltransferase, RNA binding domain|PF03725:3' exoribonuclease family, domain 2|PF01138:3' exoribonuclease family, domain 1
novel.6416	55.6701	58.2746	29.8007	129.941	118.278	107.749	-1.30706	0.000293345	0.00457652	-	nscaf2874	132723	133656	-	379	PF12796:Ankyrin repeats (3 copies)
novel.1955	885.838	519.615	1029.27	1942.32	2068.07	2024.07	-1.3091	1.34156e-05	0.000304222	-	nscaf2330	1467764	1573671	-	7591	PF00412:LIM domain
novel.7476	26.37	19.4249	24.0698	58.601	45.6983	69.4579	-1.30948	0.00137769	0.0170259	-	nscaf2902	3527379	3531493	+	1789	PF16953:Protein-only RNase P
novel.8617	27.3467	14.5686	22.9236	44.163	72.5796	45.4148	-1.31311	0.0043748	0.0430373	-	nscaf2962	1187076	1188129	.	1054	-
novel.13786	78.1335	72.8432	35.5316	147.776	157.704	159.397	-1.31504	0.00029776	0.00461895	-	scaffold2221	1	1806	.	1806	-
novel.12070	30.2767	20.6389	19.4851	64.546	65.4112	46.3053	-1.31592	0.00160969	0.0192386	-	nscaf3078	391294	393559	+	691	-
novel.10169	114.27	43.7059	43.5549	186.844	149.639	168.302	-1.31769	0.00261521	0.0285439	-	nscaf3026	5598576	5604316	-	5741	-
novel.7025	1328.27	1227.41	960.5	2443.41	3725.75	2602.89	-1.31873	1.25057e-06	3.56215e-05	-	nscaf2888	7797746	7912585	-	5962	-
novel.12389	41.9967	38.8497	22.9236	62.8474	113.798	83.7057	-1.32351	0.00155549	0.018659	-	nscaf3099	2543672	2594789	-	4580	PF02014:Reeler domain|PF03351:DOMON domain
BGIBMGA004639	996.202	1142.42	1727.3	3248.53	1676.5	4763.21	-1.32552	0.00121005	0.0152774	BGIBMGA004639	nscaf2809	198824	201732	-	1467	AGAP010442-PA
novel.1925	98.6435	89.84	98.5716	258.184	293.902	178.097	-1.3463	8.106e-06	0.000193197	-	nscaf2301	2970	23620	+	4219	PF00431:CUB domain
novel.639	62.5068	78.9135	57.3091	168.159	149.639	187.893	-1.34989	4.03516e-06	0.000104391	-	nscaf1705	235161	239726	+	2286	PF00025:ADP-ribosylation factor family
BGIBMGA012456	158.22	74.0573	134.103	361.797	209.674	364.209	-1.35003	0.000431316	0.00647568	BGIBMGA012456	nscaf3045	2112460	2113239	-	780	Aquaporin AQP-Bom2
novel.2596	115.247	161.469	200.582	400.015	462.359	353.523	-1.35123	5.70666e-06	0.000142449	-	nscaf2589	2453668	2481810	-	3374	PF01266:FAD dependent oxidoreductase|PF13499:EF-hand domain pair|PF16901:C-terminal domain of alpha-glycerophosphate oxidase
novel.4913	160.174	122.619	140.98	324.429	422.933	335.713	-1.35152	2.09442e-07	7.14901e-06	-	nscaf2829	1440491	1483346	+	9571	PF07738:Sad1 / UNC-like C-terminal
novel.12594	48.8334	32.7795	33.2393	107.01	114.694	73.0198	-1.35333	0.000314364	0.00484892	-	nscaf481	241276	251143	+	5289	PF00232:Glycosyl hydrolase family 1
novel.6357	220.727	92.2681	52.7243	338.017	277.774	322.356	-1.35558	0.00510709	0.0488309	-	nscaf2868	293412	305606	-	2712	PF15065:Lysosomal transcription factor, NCU-G1
novel.4997	323.277	149.329	146.711	453.521	512.537	622.45	-1.35629	0.000303261	0.00469094	-	nscaf2829	3675683	3710572	+	2015	-
novel.10233	71.2968	106.837	65.3323	204.679	223.115	194.126	-1.35649	7.60404e-06	0.000182296	-	nscaf3027	983068	999595	+	4440	PF10613:Ligated ion channel L-glutamate- and glycine-binding site|PF01094:Receptor family ligand binding region|PF00060:Ligand-gated ion channel
novel.5227	109.387	123.834	50.432	266.677	153.224	307.218	-1.35794	0.00150415	0.0181631	-	nscaf2847	17520	21987	+	2423	PF08156:NOP5NT (NUC127) domain|PF01798:snoRNA binding domain, fibrillarin
novel.5529	287.14	286.517	209.751	563.079	743.717	703.484	-1.35906	1.30869e-07	4.65155e-06	-	nscaf2851	784993	953955	+	8265	PF00028:Cadherin domain
novel.11155	52.7401	37.6357	73.3556	115.503	118.278	187.893	-1.36345	0.000433853	0.00649588	-	nscaf3047	67396	67858	.	463	-
BGIBMGA011531	49.8101	61.9168	43.5549	157.119	122.758	119.325	-1.36489	1.97937e-05	0.000435568	BGIBMGA011531	nscaf3027	1118103	1135605	+	1338	Phosphatidylinositol-specific phospholipase C X domain-containing protein 1
novel.2544	226.587	189.392	108.887	411.056	518.81	439.009	-1.38137	2.71546e-05	0.000575846	-	nscaf2575	4300485	4329046	-	3889	PF00191:Annexin
BGIBMGA005665	24.4167	30.3514	25.216	84.9289	63.6191	60.553	-1.39073	0.000268209	0.00422875	BGIBMGA005665	nscaf2829	2866386	2868122	+	1737	Trehalase 1B
novel.10288	63.4834	41.2778	60.7476	152.023	146.951	137.135	-1.39297	6.20142e-06	0.000152701	-	nscaf3027	2845399	2850189	.	4791	-
novel.9973	164.08	135.974	369.07	663.295	565.404	536.963	-1.40024	0.000492048	0.00722171	-	nscaf3022	1419670	1421625	+	1843	-
novel.8389	21.4867	37.6357	19.4851	56.9024	94.0846	56.1006	-1.40381	0.00196008	0.0227286	-	nscaf2948	1877823	1920711	+	2972	PF00083:Sugar (and other) transporter
novel.7082	38.0901	49.7762	38.9702	127.393	103.045	104.187	-1.40388	1.42156e-05	0.000320146	-	nscaf2888	8624034	8625263	.	1230	-
novel.5143	29.3	77.6995	65.3323	208.076	82.4361	163.849	-1.40412	0.00382901	0.0386924	-	nscaf2838	1905623	1908887	-	3265	PF02668:Taurine catabolism dioxygenase TauD, TfdA family|PF06155:Protein of unknown function (DUF971)
novel.9832	183.614	240.383	152.442	467.958	592.285	464.834	-1.40463	4.337e-07	1.38496e-05	-	nscaf3015	6827	14029	+	2917	PF00089:Trypsin
BGIBMGA007259	289.094	304.728	408.041	928.273	504.473	1234.21	-1.41278	0.000126008	0.00217554	BGIBMGA007259	nscaf2876	1390499	1392269	-	735	Dicarbonyl L-xylulose reductase
novel.1799	89.8535	38.8497	55.0167	169.858	129.03	193.235	-1.41459	0.000299017	0.00463406	-	nscaf2210	1908399	1963677	-	5780	PF01437:Plexin repeat
novel.2985	54.6934	86.1978	83.6712	208.076	198.922	190.564	-1.41736	1.81065e-06	5.03472e-05	-	nscaf2655	3718941	3719452	.	512	-
novel.2200	20.51	7.28432	18.3389	45.8616	37.6339	40.9623	-1.41857	0.00514597	0.0491165	-	nscaf2511	5736746	5750158	-	440	-
novel.6195	64.4601	80.1276	56.1629	172.406	209.674	154.945	-1.42141	2.69587e-06	7.27352e-05	-	nscaf2865	840396	841952	.	1557	-
novel.8154	16.6034	18.2108	21.7774	33.1223	67.2033	51.6482	-1.42671	0.00241695	0.026919	-	nscaf2931	2051994	2054116	.	2123	-
BGIBMGA000017	45.9034	98.3384	191.412	287.06	339.601	274.27	-1.42683	0.00256741	0.0281726	BGIBMGA000017	nscaf1071	408223	409845	-	186	Cecropin-D
novel.1638	122.084	167.539	108.887	380.482	336.913	357.085	-1.43308	1.09763e-07	3.97921e-06	-	nscaf2204	1401845	1412106	+	1601	PF00348:Polyprenyl synthetase
novel.5648	41.9967	138.402	40.1163	205.528	172.04	216.388	-1.43426	0.00392271	0.0394443	-	nscaf2853	1309840	1327858	-	6516	PF04841:Vps16, N-terminal region|PF04840:Vps16, C-terminal region
novel.13013	108.41	196.677	124.934	324.429	401.428	435.448	-1.43612	6.13156e-06	0.000151426	-	scaffold12671	1	724	.	724	-
novel.8207	126.967	128.69	58.4552	304.895	249.996	299.203	-1.44218	5.66941e-05	0.00109439	-	nscaf2938	118208	124035	-	5232	-
novel.3371	53.7168	74.0573	60.7476	145.228	201.61	164.74	-1.44373	2.45885e-06	6.67811e-05	-	nscaf2734	276957	357668	-	5554	PF14598:PAS domain|PF00989:PAS fold|PF00010:Helix-loop-helix DNA-binding domain
novel.11239	24.4167	37.6357	12.608	73.0389	58.2429	71.2389	-1.44409	0.00178325	0.0210514	-	nscaf3052	967272	1137435	+	4297	PF00412:LIM domain|PF06297:PET Domain
novel.4562	26.37	15.7827	48.1396	85.7782	76.1638	84.5962	-1.44824	0.00134719	0.0167248	-	nscaf2823	4245860	4248785	-	2646	-
novel.2361	16.6034	13.3546	8.02327	39.0673	35.8418	29.386	-1.44897	0.00460275	0.0448747	-	nscaf2529	5256085	5279634	+	1469	-
novel.1437	321.324	383.641	304.884	959.697	783.143	1019.61	-1.45244	6.43779e-10	3.65479e-08	-	nscaf2176	657453	722152	+	10200	-
novel.5889	68.3668	57.0605	21.7774	152.023	97.6688	154.945	-1.4555	0.0015097	0.0182033	-	nscaf2855	4178604	4182422	+	3289	PF13613:Helix-turn-helix of DDE superfamily endonuclease
novel.6463	39.0667	26.7092	30.9469	83.2304	91.3965	92.6105	-1.45872	2.41733e-05	0.000522106	-	nscaf2876	1164105	1165334	.	1230	-
BGIBMGA000453	418.014	479.551	466.496	1095.58	902.316	1753.37	-1.45971	2.39501e-06	6.52639e-05	BGIBMGA000453	nscaf1681	4224058	4227398	+	243	Protease inhibitor 5
novel.5027	29.3	20.6389	20.6313	73.0389	55.5547	68.5674	-1.47465	0.000185035	0.0030714	-	nscaf2829	4294862	4303222	-	4573	-
novel.5436	26.37	53.4184	29.8007	129.092	71.6835	102.406	-1.47588	0.000565108	0.00813337	-	nscaf2847	7219697	7228782	+	1866	PF01702:Queuine tRNA-ribosyltransferase
novel.8232	12.6967	26.7092	45.8472	84.0796	67.2033	84.5962	-1.47672	0.00257309	0.0282154	-	nscaf2939	89774	99335	-	3870	PF00083:Sugar (and other) transporter
novel.14310	86.9235	189.392	67.6247	355.852	281.358	318.794	-1.47779	0.000323854	0.00497651	-	scaffold3300	80	1293	.	1214	-
novel.1494	41.9967	26.7092	32.0931	102.764	94.9807	84.5962	-1.47819	2.62409e-05	0.000562305	-	nscaf2176	1804286	1812678	-	4146	PF03694:Erg28 like protein
novel.1448	59.5768	60.7027	29.8007	156.269	136.199	127.339	-1.48244	4.75606e-05	0.000938402	-	nscaf2176	852124	855493	.	3370	PF05380:Pao retrotransposon peptidase
novel.15137	167.01	182.108	175.366	514.669	504.473	446.133	-1.48305	1.20964e-11	8.59895e-10	-	scaffold781	31	11296	+	4356	-
novel.9845	176.777	108.051	45.8472	266.677	444.438	215.498	-1.48397	0.00277918	0.0299813	-	nscaf3015	869261	874642	-	5382	PF00665:Integrase core domain|PF00078:Reverse transcriptase (RNA-dependent DNA polymerase)
BGIBMGA007177	19.5334	10.9265	9.16945	40.7659	30.4655	40.9623	-1.48633	0.00393095	0.0394542	BGIBMGA007177	nscaf2868	194289	198409	-	756	Putative uncharacterized protein
BGIBMGA006056	229.517	246.453	77.9403	493.437	347.665	713.279	-1.48831	0.001325	0.0165246	BGIBMGA006056	nscaf2847	910599	911297	-	699	Putative uncharacterized protein
novel.13181	27.3467	27.9232	20.6313	81.5318	43.9062	88.1581	-1.49224	0.000684334	0.00949013	-	scaffold14245	1	709	-	563	-
novel.403	29.3	59.4886	55.0167	138.434	83.3321	181.659	-1.49404	0.00060575	0.00858978	-	nscaf1681	5778932	5787269	+	2286	PF01926:50S ribosome-binding GTPase|PF08701:GNL3L/Grn1 putative GTPase
novel.4550	1952.36	2163.44	3468.34	7504.32	8808.11	5074.88	-1.49577	6.40974e-06	0.000156885	-	nscaf2823	4119029	4145809	-	24181	-
novel.147	102.55	154.185	152.442	295.553	335.121	521.825	-1.49597	8.38279e-06	0.000198636	-	nscaf125	11723	13151	.	1429	-
novel.2088	183.614	228.242	374.801	822.112	462.359	934.12	-1.49659	0.000103552	0.00183035	-	nscaf2511	1990420	1995887	.	5468	-
novel.12020	39.0667	65.5589	22.9236	134.188	139.783	86.3771	-1.50214	0.00079634	0.0108051	-	nscaf3075	638386	639510	.	1125	-
novel.267	900.488	1002.81	708.34	2058.68	2819.85	2521.86	-1.50267	1.87847e-09	9.81245e-08	-	nscaf1681	1625576	1661039	+	5722	-
novel.1797	131.85	162.683	120.349	394.07	485.656	297.422	-1.50553	4.06708e-07	1.31417e-05	-	nscaf2210	1903336	1907201	-	3866	-
novel.8380	25.3934	57.0605	67.6247	135.886	134.407	154.054	-1.50674	0.000191416	0.00315171	-	nscaf2948	1738621	1752472	+	3971	-
novel.4884	333.044	563.321	410.333	1329.99	922.029	1464.85	-1.50914	1.04238e-06	3.03378e-05	-	nscaf2829	125324	126600	+	1277	-
novel.12404	145.524	154.185	160.465	422.097	435.477	453.257	-1.51097	3.30427e-12	2.63536e-10	-	nscaf3099	3074648	3077666	-	1825	PF00227:Proteasome subunit|PF10584:Proteasome subunit A N-terminal signature
BGIBMGA002087	164.08	212.459	497.443	935.917	430.997	1128.25	-1.514	0.00214585	0.0243474	BGIBMGA002087	nscaf2210	1208998	1211160	+	363	Macrophage migration inhibitory factor
novel.7721	8.79001	15.7827	9.16945	33.9716	36.7378	24.9336	-1.51474	0.00471313	0.0457328	-	nscaf2903	442552	442980	.	429	-
novel.1952	209.984	282.875	209.751	702.362	577.052	729.308	-1.5169	1.75602e-09	9.20225e-08	-	nscaf2330	1393825	1398795	.	4971	-
novel.10223	15.6267	8.49838	10.3156	38.218	30.4655	31.167	-1.52166	0.00321353	0.0337669	-	nscaf3027	679974	681181	.	1208	-
novel.6192	23.44	12.1405	30.9469	56.0531	59.1389	76.5818	-1.52197	0.000772978	0.0105318	-	nscaf2865	493086	525957	-	5797	-
novel.2667	41.0201	54.6324	26.3622	148.626	107.525	94.3915	-1.52505	0.000112424	0.00196802	-	nscaf2589	4240772	4248381	-	4798	PF00630:Filamin/ABP280 repeat|PF05686:Glycosyl transferase family 90
BGIBMGA001657	28.3234	14.5686	36.6778	75.5868	78.8519	75.6913	-1.52685	0.000265719	0.00419759	BGIBMGA001657	nscaf2176	2066332	2087048	-	4284	PiggyBac transposase Uribo1
novel.5022	112.317	115.335	136.396	358.4	348.561	344.618	-1.53128	5.95286e-11	3.86227e-09	-	nscaf2829	4236533	4243604	-	4369	-
novel.2080	30.2767	8.49838	32.0931	79.8332	60.035	66.7864	-1.53519	0.002386	0.0266287	-	nscaf2511	1723338	1729348	+	2294	PF11831:pre-mRNA splicing factor component
novel.11245	13.6734	30.3514	25.216	73.8882	68.9954	56.1006	-1.53588	0.000394304	0.0059638	-	nscaf3052	1173716	1185340	+	2547	PF03849:Transcription factor Tfb2
novel.6181	14.65	29.1373	11.4618	39.9166	68.9954	50.7577	-1.53973	0.00245282	0.0272523	-	nscaf2860	3175776	3192575	-	1848	PF02434:Fringe-like
novel.12014	196.31	248.881	154.734	548.641	608.414	588.611	-1.54178	4.68507e-09	2.20752e-07	-	nscaf3075	433334	454991	-	6198	-
novel.8683	27.3467	41.2778	111.18	171.556	176.521	174.535	-1.54243	0.00195303	0.0227112	-	nscaf2964	1714282	1726835	+	3965	PF01513:ATP-NAD kinase
novel.6313	67.3901	71.6292	68.7709	204.679	173.833	227.074	-1.54407	1.82939e-08	7.76895e-07	-	nscaf2865	4883584	4884447	.	864	-
novel.5651	95.7135	265.878	79.0865	366.893	514.329	410.514	-1.55381	0.000848845	0.0114133	-	nscaf2853	1812573	1827115	-	6661	PF00335:Tetraspanin family
novel.1488	150.407	98.3384	124.934	401.714	401.428	297.422	-1.55543	7.13658e-08	2.68638e-06	-	nscaf2176	1613059	1754006	+	5753	PF03131:bZIP Maf transcription factor
novel.6656	30.2767	64.3449	43.5549	167.31	117.382	119.325	-1.55603	5.52363e-05	0.00107131	-	nscaf2887	92300	125959	-	1300	-
novel.3505	260.77	280.446	182.243	804.277	592.285	733.76	-1.55807	1.62376e-08	6.93173e-07	-	nscaf2767	397618	403704	+	1035	-
novel.4267	101.573	116.549	90.5483	250.54	436.373	222.621	-1.55944	8.37977e-06	0.000198636	-	nscaf2818	2602453	2605073	-	663	-
BGIBMGA002324	14.65	7.28432	13.7542	39.9166	40.322	25.8241	-1.56069	0.00330582	0.0344928	BGIBMGA002324	nscaf2330	2416591	2430163	+	1746	AGAP001634-PA
novel.6437	105.48	57.0605	63.04	208.076	370.066	89.0486	-1.56168	0.00265477	0.0288984	-	nscaf2876	101740	141400	+	3279	PF07690:Major Facilitator Superfamily
novel.12065	10.7434	19.4249	9.16945	45.0123	37.6339	32.948	-1.5663	0.00213655	0.0242762	-	nscaf3078	361770	362046	.	277	-
novel.15346	80.0868	47.3481	16.0465	146.078	170.248	110.42	-1.56689	0.00277992	0.0299813	-	scaffold9204	1	738	.	738	-
novel.668	29.3	31.5654	16.0465	76.436	72.5796	79.2532	-1.56804	7.18586e-05	0.00132756	-	nscaf1705	648750	650148	-	504	-
novel.272	77.1568	53.4184	69.9171	214.87	177.417	203.921	-1.56813	5.81521e-08	2.23715e-06	-	nscaf1681	1713235	1722330	+	7551	-
novel.124	27.3467	53.4184	44.7011	91.7233	179.209	99.7344	-1.56872	0.000267079	0.004215	-	nscaf1108	2905600	2906201	.	602	-
novel.5432	125.99	152.971	108.887	349.907	311.823	491.548	-1.57303	1.59785e-07	5.5942e-06	-	nscaf2847	7020570	7092583	-	7034	PF00650:CRAL/TRIO domain
novel.9761	182.637	586.388	966.231	1588.17	2525.95	1050.77	-1.57403	0.00395541	0.0396755	-	nscaf3008	1462401	1486959	-	2719	PF03022:Major royal jelly protein
novel.1761	72.2734	70.4151	52.7243	142.681	210.57	229.745	-1.57537	1.60251e-06	4.47882e-05	-	nscaf2210	563425	567339	.	3915	-
novel.7638	204.124	292.587	289.984	785.593	658.592	899.391	-1.57643	3.57754e-09	1.75128e-07	-	nscaf2902	9099122	9105429	+	2167	PF01813:ATP synthase subunit D
novel.4695	111.34	63.1308	22.9236	197.884	215.947	177.207	-1.57745	0.00161911	0.0193371	-	nscaf2828	957677	995838	+	3235	PF00083:Sugar (and other) transporter
novel.6199	32.2301	21.853	20.6313	71.3403	86.9163	66.7864	-1.5815	4.91606e-05	0.000966077	-	nscaf2865	871470	873621	.	2152	PF08660:Oligosaccharide biosynthesis protein Alg14 like
novel.14951	58.6001	60.7027	68.7709	224.212	184.585	154.054	-1.58281	1.22581e-07	4.39922e-06	-	scaffold657	32910	37561	.	4652	-
novel.7660	36.1367	55.8465	44.7011	135.037	140.679	132.682	-1.58585	4.28951e-07	1.37517e-05	-	nscaf2902	9761748	9763326	.	1579	-
novel.8335	32.2301	75.2713	36.6778	187.693	154.12	89.9391	-1.5886	0.0005035	0.00735676	-	nscaf2943	3670323	3673314	.	2992	-
novel.4743	27.3467	9.71243	12.608	53.5052	54.6587	43.6338	-1.59286	0.00171333	0.0203287	-	nscaf2828	2507686	2509797	.	2112	-
novel.7948	12.6967	13.3546	5.73091	36.5194	31.3615	28.4955	-1.5977	0.00327407	0.034227	-	nscaf2930	1129994	1177220	+	3006	-
BGIBMGA013551	43.9501	49.7762	25.216	132.489	122.758	105.968	-1.60255	1.0407e-05	0.00024067	BGIBMGA013551	nscaf3078	362821	363513	-	405	Putative uncharacterized protein
novel.2153	334.997	182.108	559.336	1350.37	597.661	1338.4	-1.6101	0.000527728	0.00766965	-	nscaf2511	3769436	3873220	+	8984	PF01400:Astacin (Peptidase family M12A)|PF14670:Coagulation Factor Xa inhibitory site|PF00431:CUB domain
novel.15134	49.8101	27.9232	17.1927	109.558	137.991	43.6338	-1.61033	0.00385069	0.0388874	-	scaffold779	25122	26531	.	1410	-
novel.2595	69.3434	72.8432	71.0632	210.624	241.036	199.469	-1.61102	8.78914e-10	4.87127e-08	-	nscaf2589	2421434	2446005	-	4781	-
novel.649	113.294	89.84	46.9934	252.239	275.086	238.65	-1.61135	8.36649e-06	0.000198636	-	nscaf1705	387812	393871	-	3151	PF00135:Carboxylesterase family
novel.5805	26.37	35.2076	56.1629	101.065	133.511	124.668	-1.61432	2.71004e-05	0.000575444	-	nscaf2855	1820200	1833993	-	8110	-
novel.5730	10.7434	10.9265	9.16945	36.5194	33.1536	24.9336	-1.617	0.00200063	0.0231168	-	nscaf2853	5695639	5696306	+	668	-
novel.10976	43.9501	47.3481	55.0167	123.996	189.065	135.354	-1.6171	9.77693e-07	2.87505e-05	-	nscaf3040	2669827	2675591	-	4824	-
BGIBMGA012101	73.2501	41.2778	35.5316	155.42	79.7479	227.074	-1.61817	0.000754381	0.0103128	BGIBMGA012101	nscaf3034	2433580	2438653	+	1113	Putative uncharacterized protein
novel.4239	27.3467	36.4216	29.8007	84.9289	89.6044	112.201	-1.62025	3.93299e-06	0.000102071	-	nscaf2818	1362951	1449553	-	869	-
novel.680	112.317	77.6995	116.91	288.758	336.017	324.137	-1.62562	3.20309e-09	1.58698e-07	-	nscaf1705	861339	890292	+	4320	PF03159:XRN 5'-3' exonuclease N-terminus
BGIBMGA007616	15.6267	8.49838	9.16945	42.4645	33.1536	28.4955	-1.63016	0.00213809	0.0242762	BGIBMGA007616	nscaf2888	9101891	9110329	-	1461	Myoneurin
novel.14748	61.5301	53.4184	41.2625	145.228	191.753	148.711	-1.63292	2.94569e-07	9.84909e-06	-	scaffold4641	1	990	+	384	-
novel.12343	87.9001	106.837	76.7941	223.363	310.927	307.218	-1.63296	2.00815e-08	8.46219e-07	-	nscaf3099	1026869	1028017	.	1149	-
novel.7630	166.034	207.603	171.927	580.914	511.641	615.326	-1.64797	1.76309e-12	1.44857e-10	-	nscaf2902	8848575	8910668	+	2927	PF07763:FEZ-like protein
novel.2433	41.9967	52.2043	58.4552	139.283	178.313	160.287	-1.6501	6.99627e-08	2.64178e-06	-	nscaf2575	663178	682208	+	5242	PF07707:BTB And C-terminal Kelch|PF00754:F5/8 type C domain|PF00651:BTB/POZ domain
novel.2941	309.604	423.705	371.363	1211.94	1037.62	1219.97	-1.65238	9.0336e-13	7.73295e-11	-	nscaf2655	2647110	2663761	-	3099	PF00155:Aminotransferase class I and II
novel.5418	52.7401	88.6259	56.1629	238.65	206.09	181.659	-1.67032	2.66856e-07	8.95912e-06	-	nscaf2847	6263483	6293760	+	9115	PF00930:Dipeptidyl peptidase IV (DPP IV) N-terminal region|PF00326:Prolyl oligopeptidase family
novel.12141	108.41	127.476	130.665	438.233	362.898	364.209	-1.67072	9.83227e-12	7.11317e-10	-	nscaf3087	144707	166073	-	6682	-
BGIBMGA002199	78.1335	61.9168	35.5316	140.133	166.664	253.788	-1.67105	3.58039e-05	0.000721816	BGIBMGA002199	nscaf2253	9827	10890	+	453	AMP dependent coa ligase
novel.3150	21.4867	35.2076	6.87709	67.9431	58.2429	75.6913	-1.67112	0.00207456	0.0237694	-	nscaf2674	4107460	4109863	+	1148	-
novel.320	58.6001	55.8465	76.7941	180.899	170.248	265.365	-1.68912	2.54534e-07	8.58069e-06	-	nscaf1681	3042118	3042939	+	822	-
novel.7663	244.167	423.705	293.422	1042.08	970.416	1088.17	-1.69118	1.1542e-09	6.2281e-08	-	nscaf2902	10238809	10250195	+	3497	-
novel.9573	477.591	173.61	111.18	793.236	866.475	807.671	-1.69253	0.000523622	0.00762352	-	nscaf3003	715532	738376	-	5409	-
novel.9893	68.3668	182.108	158.173	428.891	580.637	310.78	-1.69484	5.54576e-05	0.00107306	-	nscaf3015	4315115	4324788	-	2318	PF00083:Sugar (and other) transporter
novel.312	277.374	252.523	146.711	713.403	924.718	557.444	-1.6974	5.77781e-07	1.79255e-05	-	nscaf1681	2807296	2852991	-	2804	PF01151:GNS1/SUR4 family
novel.9	5.86001	9.71243	18.3389	32.273	46.5943	30.2765	-1.69767	0.00322733	0.0338901	-	nscaf1071	62818	88131	+	3360	-
novel.3394	49.8101	57.0605	35.5316	168.159	128.134	167.411	-1.70399	2.27443e-07	7.69915e-06	-	nscaf2734	1237701	1239654	.	1954	-
novel.9899	18.5567	16.9968	17.1927	56.0531	53.7626	63.2245	-1.7116	2.26317e-05	0.000494029	-	nscaf3015	4445962	4446949	.	988	-
novel.5788	33.2067	30.3514	92.8407	177.501	138.887	196.797	-1.71619	0.000272398	0.00428654	-	nscaf2855	1474688	1479222	-	1676	PF05773:RWD domain
BGIBMGA001692	10.7434	3.64216	19.4851	32.273	41.218	38.2909	-1.71715	0.00427956	0.0422784	BGIBMGA001692	nscaf2176	588888	611960	-	3915	Intersectin-1
novel.4639	182.637	91.0541	36.6778	371.989	276.878	378.456	-1.72348	0.000667919	0.00930193	-	nscaf2827	1191976	1199196	-	4141	PF02824:TGS domain|PF16897:C-terminal region of MMR_HSR1 domain|PF01926:50S ribosome-binding GTPase
novel.6290	28.3234	30.3514	25.216	99.3669	65.4112	112.201	-1.72393	8.55944e-06	0.000201944	-	nscaf2865	4014001	4021542	+	4228	PF04801:Sin-like protein conserved region
novel.13194	22.4634	35.2076	51.5782	115.503	144.263	100.625	-1.72852	1.64642e-05	0.000367245	-	scaffold14382	2	637	.	636	PF14529:Endonuclease-reverse transcriptase
novel.15437	6.83668	8.49838	11.4618	31.4237	27.7774	29.386	-1.73333	0.00142766	0.0174927	-	scaffold9813	65	769	.	705	PF00078:Reverse transcriptase (RNA-dependent DNA polymerase)
novel.6265	83.0168	60.7027	69.9171	220.815	267.021	225.293	-1.73467	4.42459e-10	2.56532e-08	-	nscaf2865	2670171	2671712	+	880	-
novel.1403	285.187	212.459	185.681	842.495	861.098	588.611	-1.74453	2.0274e-09	1.03912e-07	-	nscaf2176	86310	128141	-	3883	-
novel.1424	55.6701	74.0573	30.9469	189.392	150.535	199.469	-1.7488	3.64519e-06	9.54426e-05	-	nscaf2176	494111	502957	-	2888	PF07748:Glycosyl hydrolases family 38 C-terminal domain
novel.4920	69.3434	99.5524	58.4552	280.265	254.477	228.855	-1.75111	9.83606e-09	4.33476e-07	-	nscaf2829	1558961	1563461	.	4501	-
BGIBMGA011495	29.3	18.2108	24.0698	95.9697	87.8123	58.7721	-1.75317	2.02613e-05	0.000445259	BGIBMGA011495	nscaf3027	534441	535485	-	162	Moricin-1
novel.2250	8.79001	14.5686	13.7542	24.6294	70.7875	29.386	-1.75674	0.00376173	0.0381302	-	nscaf2529	1392500	1395986	+	2328	PF00078:Reverse transcriptase (RNA-dependent DNA polymerase)
novel.697	9.76668	21.853	19.4851	66.2446	43.0101	63.2245	-1.76944	0.000206474	0.00335884	-	nscaf1705	1246050	1246920	.	871	-
novel.7826	31.2534	46.1341	13.7542	85.7782	87.8123	137.135	-1.77186	0.000221838	0.00356642	-	nscaf2912	1447735	1459611	+	1964	PF00151:Lipase
novel.323	97.6668	83.7697	74.5018	304.895	305.551	266.255	-1.77358	7.83806e-12	5.8251e-10	-	nscaf1681	3054502	3056298	+	1450	PF09777:Osteopetrosis-associated transmembrane protein 1 precursor
novel.3840	9.76668	8.49838	17.1927	34.8209	46.5943	40.0719	-1.7784	0.000458208	0.00680445	-	nscaf2795	31178	46390	-	2981	PF07776:Zinc-finger associated domain (zf-AD)
novel.7463	16.6034	20.6389	42.4087	83.2304	115.59	73.9103	-1.78092	0.000113393	0.00198074	-	nscaf2902	3108344	3108766	.	423	-
novel.5462	12.6967	15.7827	5.73091	39.9166	36.7378	40.9623	-1.78254	0.000627738	0.00887847	-	nscaf2847	7503832	7504705	.	874	-
novel.2553	8.79001	12.1405	6.87709	28.8758	25.0892	41.8528	-1.79012	0.00141519	0.0173842	-	nscaf2575	4506409	4506946	-	469	-
novel.15057	5.86001	4.85622	17.1927	39.0673	23.2971	33.8385	-1.79115	0.00499776	0.047982	-	scaffold7275	18	835	.	818	-
novel.14853	388.714	176.038	93.9869	953.752	416.661	918.981	-1.79563	0.000570464	0.00819604	-	scaffold5743	1	853	+	853	-
BGIBMGA001958	34.1834	8.49838	9.16945	33.1223	69.8914	79.2532	-1.79582	0.00513051	0.0489976	BGIBMGA001958	nscaf2204	2971747	2972814	+	873	BmorCPG31
novel.12094	269.56	1165.49	617.792	2576.74	1219.52	3342.88	-1.79866	0.000687379	0.00951621	-	nscaf3079	411941	437284	-	3019	PF03036:Perilipin family
novel.12465	41.0201	50.9903	30.9469	129.941	155.016	143.368	-1.80246	3.36587e-08	1.35214e-06	-	nscaf3110	65480	66013	-	463	PF06201:PITH domain
novel.13684	29.3	9.71243	11.4618	68.7924	71.6835	38.2909	-1.80693	0.00113665	0.0145416	-	scaffold20408	1	665	.	665	-
novel.1866	540.098	676.228	419.502	1826.82	1610.19	2287.66	-1.80744	9.45728e-11	5.90178e-09	-	nscaf2216	527277	534445	-	447	-
novel.6261	161.15	167.539	111.18	479.848	620.063	442.571	-1.80965	2.98177e-10	1.76e-08	-	nscaf2865	2501298	2621548	-	5794	PF06702:Golgi casein kinase, C-terminal, Fam20|PF15051:FAM198 protein
novel.7212	22.4634	35.2076	26.3622	118.051	77.0598	97.9534	-1.81007	2.19591e-06	6.03413e-05	-	nscaf2890	523504	531575	-	1532	PF00089:Trypsin
novel.2600	49.8101	58.2746	61.8938	240.349	198.026	158.506	-1.81495	5.051e-09	2.35281e-07	-	nscaf2589	2583242	2603385	+	2513	PF00450:Serine carboxypeptidase
novel.14816	13.6734	14.5686	5.73091	49.2588	41.218	29.386	-1.81657	0.000873654	0.0116988	-	scaffold5329	11	949	.	939	-
novel.9633	446.337	392.139	107.741	1284.13	721.316	1330.39	-1.81736	0.000252813	0.00402483	-	nscaf3003	3463014	3527552	+	6612	PF01553:Acyltransferase
novel.1482	42.9734	23.067	30.9469	107.86	122.758	113.982	-1.81828	3.70434e-07	1.2089e-05	-	nscaf2176	1498797	1504551	+	4009	-
novel.13373	7.81335	19.4249	26.3622	57.7517	65.4112	64.115	-1.81896	0.000218081	0.00351293	-	scaffold16283	1	674	.	674	-
BGIBMGA012527	146.5	18.2108	130.665	282.813	402.324	359.756	-1.82007	0.00209709	0.0239604	BGIBMGA012527	nscaf3048	1489431	1490387	-	957	Uncharacterized protein
novel.15416	25.3934	21.853	10.3156	70.491	49.2824	84.5962	-1.8218	0.000130133	0.00223966	-	scaffold968	410	8348	-	1605	PF00201:UDP-glucoronosyl and UDP-glucosyl transferase
BGIBMGA007552	5.86001	6.07027	12.608	32.273	17.9209	36.5099	-1.8274	0.00357924	0.0367592	BGIBMGA007552	nscaf2887	93681	111476	+	801	AGAP001444-PA
novel.12034	41.9967	88.6259	40.1163	189.392	240.14	175.426	-1.83086	2.96997e-06	7.93448e-05	-	nscaf3075	963221	1002566	-	4379	PF03098:Animal haem peroxidase
BGIBMGA004075	211.937	87.4119	162.758	517.217	925.614	207.483	-1.83501	0.000559342	0.00805749	BGIBMGA004075	nscaf2767	473200	474717	+	240	BmorCPG36
novel.6346	27.3467	41.2778	46.9934	154.571	79.7479	177.207	-1.83663	1.78958e-05	0.00039701	-	nscaf2868	182934	191659	+	1748	PF01266:FAD dependent oxidoreductase
novel.13135	2.93	10.9265	10.3156	29.7251	34.9457	20.4812	-1.83994	0.00438523	0.0430622	-	scaffold13800	9	711	.	703	PF00078:Reverse transcriptase (RNA-dependent DNA polymerase)
novel.10989	66.4134	72.8432	57.3091	219.117	243.724	243.103	-1.84503	3.97226e-12	3.09269e-10	-	nscaf3040	3535411	3553208	-	9813	PF16184:Cadherin-like
novel.4317	11.72	13.3546	36.6778	78.1346	60.931	82.8152	-1.85112	0.000301536	0.00466866	-	nscaf2822	306525	328115	-	5798	PF04408:Helicase associated domain (HA2)|PF00567:Tudor domain|PF00270:DEAD/DEAH box helicase|PF00271:Helicase conserved C-terminal domain
novel.1869	6.83668	3.64216	10.3156	27.1773	24.1932	24.0431	-1.85322	0.00265048	0.0288902	-	nscaf2216	734154	734790	.	637	PF14529:Endonuclease-reverse transcriptase
novel.2754	62.5068	41.2778	53.8705	208.925	192.649	170.973	-1.85502	8.21906e-10	4.5864e-08	-	nscaf2589	5908448	5916763	+	6947	-
novel.12864	57.6234	84.9838	107.741	393.221	124.55	392.704	-1.86467	9.78376e-05	0.00174443	-	scaffold1130	7042	8184	-	1143	-
novel.14659	9.76668	18.2108	10.3156	61.9981	32.2576	44.5243	-1.86991	0.000363768	0.00555332	-	scaffold418	41366	43332	.	1967	-
novel.651	135.757	63.1308	275.083	456.918	340.497	938.572	-1.87263	0.000640943	0.00901844	-	nscaf1705	401295	419763	-	3789	PF00135:Carboxylesterase family
novel.1981	39.0667	50.9903	49.2858	170.707	149.639	189.673	-1.87667	5.36248e-10	3.06561e-08	-	nscaf2330	3190456	3193907	+	1076	PF01168:Alanine racemase, N-terminal domain
novel.8417	17.58	49.7762	30.9469	140.982	78.8519	142.478	-1.89208	5.20315e-05	0.00101639	-	nscaf2951	478111	480306	.	2196	-
novel.2846	11.72	19.4249	32.0931	69.6417	81.54	82.8152	-1.89742	2.39337e-05	0.000518299	-	nscaf2655	93841	97271	.	3431	-
novel.4249	29.3	35.2076	58.4552	168.159	112.902	176.316	-1.89926	1.1049e-06	3.1861e-05	-	nscaf2818	1446736	1447650	.	915	-
novel.2877	12.6967	29.1373	9.16945	65.3953	63.6191	59.6625	-1.90003	0.00013612	0.00233287	-	nscaf2655	604322	605321	.	1000	-
novel.2592	197.287	154.185	205.166	545.244	826.153	708.827	-1.90078	4.06827e-12	3.15242e-10	-	nscaf2589	2176896	2216444	+	5042	PF03567:Sulfotransferase family
novel.11350	67.3901	60.7027	74.5018	276.019	272.397	216.388	-1.91588	3.54926e-12	2.81701e-10	-	nscaf3056	1304153	1319144	-	4045	-
novel.8418	2.93	23.067	29.8007	84.0796	55.5547	69.4579	-1.91896	0.00315484	0.0332722	-	nscaf2951	481119	485751	-	2716	-
novel.6300	17.58	19.4249	8.02327	36.5194	75.2677	58.7721	-1.91902	0.000238196	0.00380323	-	nscaf2865	4431238	4477797	-	7432	PF00704:Glycosyl hydrolases family 18|PF01607:Chitin binding Peritrophin-A domain
BGIBMGA007864	84.9701	190.606	178.804	524.861	260.749	935.901	-1.92333	0.000101251	0.0017994	BGIBMGA007864	nscaf2888	3934787	3938500	+	1437	Zinc finger protein GLIS2-like protein
novel.5015	144.547	99.5524	127.226	459.466	491.032	463.053	-1.92521	1.55402e-14	1.69388e-12	-	nscaf2829	4175628	4215222	+	9749	PF02145:Rap/ran-GAP
novel.12042	41.9967	76.4854	37.824	194.487	193.546	206.593	-1.93376	3.40489e-08	1.36446e-06	-	nscaf3075	1286911	1304224	-	5370	PF11629:C terminal SARAH domain of Mst1
novel.8758	14.65	6.07027	8.02327	28.0265	62.7231	20.4812	-1.93565	0.00339134	0.0351384	-	nscaf2964	4323605	4324210	-	437	-
novel.6284	13.6734	20.6389	12.608	69.6417	67.2033	41.8528	-1.93681	3.18114e-05	0.000655058	-	nscaf2865	3917422	3919929	.	2508	PF00078:Reverse transcriptase (RNA-dependent DNA polymerase)
novel.4861	33.2067	9.71243	75.648	166.461	84.2281	207.483	-1.94931	0.00205445	0.0236219	-	nscaf2828	5913864	5919724	.	5861	-
BGIBMGA011457	188.497	343.577	177.658	948.656	793.895	1004.47	-1.95423	1.98863e-09	1.03219e-07	BGIBMGA011457	nscaf3027	2724328	2728156	-	726	DUF233 protein
novel.2984	22.4634	21.853	28.6545	113.805	80.644	89.0486	-1.95966	1.49593e-07	5.25987e-06	-	nscaf2655	3692175	3701942	-	4466	PF03901:Alg9-like mannosyltransferase family
BGIBMGA005704	12.6967	4.85622	8.02327	30.5744	29.5695	40.9623	-1.96083	0.000600325	0.00852765	BGIBMGA005704	nscaf2830	76571	77248	+	678	Major facilitator superfamily MFS_1
BGIBMGA002486	21.4867	7.28432	25.216	62.8474	52.8666	96.1725	-1.96378	0.000172383	0.00287602	BGIBMGA002486	nscaf2511	1967012	1981521	+	1620	-
novel.2148	58.6001	7.28432	30.9469	128.243	137.095	115.763	-1.96565	0.000719412	0.00988435	-	nscaf2511	3680759	3684715	.	3957	-
novel.12330	46.8801	58.2746	63.04	214.021	206.09	235.979	-1.96788	2.30427e-12	1.87437e-10	-	nscaf3099	508594	517290	-	1457	PF05721:Phytanoyl-CoA dioxygenase (PhyH)
novel.1186	41.0201	127.476	177.658	531.655	413.076	410.514	-1.97207	3.20482e-05	0.000659104	-	nscaf2053	528240	561219	-	4684	PF12937:F-box-like
novel.8588	12.6967	13.3546	26.3622	75.5868	51.9706	78.3628	-1.97934	2.06053e-05	0.000452211	-	nscaf2962	695324	724554	+	934	PF03227:Gamma interferon inducible lysosomal thiol reductase (GILT)
novel.6443	67.3901	82.5557	81.3789	304.895	257.165	351.742	-1.98473	5.99343e-13	5.32568e-11	-	nscaf2876	668326	676111	+	2394	-
novel.4646	1323.39	806.132	468.788	3322.42	3466.79	3498.72	-1.98479	1.13776e-07	4.11555e-06	-	nscaf2827	1538962	1553916	-	5070	-
novel.8166	256.864	149.329	479.104	1287.52	701.603	1515.61	-1.98497	1.61447e-05	0.000360609	-	nscaf2937	325732	368135	-	3966	PF08246:Cathepsin propeptide inhibitor domain (I29)|PF00112:Papain family cysteine protease
novel.2959	22.4634	26.7092	18.3389	88.3261	85.1242	93.501	-1.98566	4.75422e-08	1.8596e-06	-	nscaf2655	3110258	3111815	.	1558	-
novel.4647	23.44	12.1405	4.58472	42.4645	52.8666	65.8959	-1.98729	0.000639019	0.00899911	-	nscaf2827	1541146	1553990	+	1590	PF00379:Insect cuticle protein
novel.2381	33.2067	186.964	102.01	440.781	437.27	397.157	-1.98866	0.000112786	0.00197225	-	nscaf2556	21245	158737	-	6974	PF01391:Collagen triple helix repeat (20 copies)
novel.13911	4.88334	10.9265	5.73091	17.8351	39.4259	27.6051	-1.99361	0.00212725	0.0242036	-	scaffold2438	1685	2178	.	494	-
novel.394	78.1335	52.2043	121.495	386.427	344.081	273.379	-1.9944	4.31528e-08	1.71666e-06	-	nscaf1681	5514238	5582965	-	4008	PF04193:PQ loop repeat
novel.4701	334.997	213.674	621.23	1808.14	896.94	1988.45	-2.00425	8.6845e-06	0.000204304	-	nscaf2828	1075349	1086141	-	1935	-
novel.11225	14.65	24.2811	14.9004	66.2446	77.0598	71.2389	-2.00469	1.03107e-06	3.01575e-05	-	nscaf3052	757893	759244	.	1352	-
novel.1963	61.5301	64.3449	55.0167	246.294	227.595	257.35	-2.01537	1.90362e-14	2.02105e-12	-	nscaf2330	1694370	1695343	.	974	-
BGIBMGA002426	144.547	122.619	338.123	879.014	478.488	1114	-2.03004	1.25665e-05	0.000285488	BGIBMGA002426	nscaf2511	1997297	2012111	-	1620	Alpha 1 2-mannosidase
novel.4962	97.6668	104.409	99.7178	428.891	381.715	423.871	-2.03318	1.50863e-18	2.97182e-16	-	nscaf2829	2675182	2701361	-	7734	PF04389:Peptidase family M28
BGIBMGA002739	8.79001	36.4216	83.6712	182.597	99.4609	244.884	-2.03597	0.00203547	0.0234696	BGIBMGA002739	nscaf2556	347103	347915	-	645	Attacin
BGIBMGA013523	8.79001	6.07027	2.29236	20.3829	24.1932	26.7146	-2.03604	0.00237051	0.0264762	BGIBMGA013523	nscaf3075	517174	517449	+	276	Putative uncharacterized protein
novel.12048	49.8101	264.664	61.8938	548.641	384.403	612.654	-2.04084	0.000432121	0.00647587	-	nscaf3076	26821	42031	+	5580	-
novel.7081	412.154	151.757	262.476	1063.31	992.817	1349.09	-2.04095	7.45968e-08	2.78626e-06	-	nscaf2888	8611552	8619402	-	2168	PF15430:Single domain von Willebrand factor type C
BGIBMGA007041	27.3467	12.1405	29.8007	93.4218	74.3717	120.216	-2.04734	3.7699e-06	9.83059e-05	BGIBMGA007041	nscaf2865	1022288	1046245	-	1902	Sulfate transporter putative
novel.322	5.86001	7.28432	6.87709	30.5744	28.6734	23.1526	-2.04787	0.000472996	0.00699863	-	nscaf1681	3045024	3052414	-	903	PF07324:DiGeorge syndrome critical region 6 (DGCR6) protein
novel.5513	41.0201	40.0638	41.2625	170.707	156.808	182.55	-2.05939	1.33295e-12	1.11763e-10	-	nscaf2848	49968	55656	+	4641	PF01207:Dihydrouridine synthase (Dus)|PF00035:Double-stranded RNA binding motif
novel.13692	2.93	53.4184	38.9702	145.228	108.421	141.587	-2.06034	0.00315862	0.0332754	-	scaffold20518	43	575	-	533	-
novel.7688	192.404	121.405	165.05	701.513	718.627	600.187	-2.0741	8.26286e-15	9.51393e-13	-	nscaf2902	10793280	10810914	-	5982	-
novel.9693	230.494	173.61	67.6247	736.334	564.508	689.236	-2.07516	9.85718e-07	2.89345e-05	-	nscaf3005	1095381	1146328	+	3568	PF01826:Trypsin Inhibitor like cysteine rich domain
novel.5359	7.81335	4.85622	10.3156	19.5337	33.1536	45.4148	-2.08747	0.000799907	0.0108343	-	nscaf2847	4585098	4586426	.	1329	-
BGIBMGA007655	8.79001	14.5686	33.2393	84.9289	51.9706	102.406	-2.08836	0.000154222	0.00260489	BGIBMGA007655	nscaf2888	7356945	7357916	-	972	Bmp0909-12
novel.7018	6.83668	21.853	8.02327	61.9981	42.1141	49.8672	-2.08862	0.000172385	0.00287602	-	nscaf2888	7383287	7385332	.	2046	-
novel.6438	148.454	94.6962	159.319	690.472	392.467	632.245	-2.08995	7.2976e-10	4.08615e-08	-	nscaf2876	161994	181040	+	2638	PF07690:Major Facilitator Superfamily
novel.15149	4.88334	4.85622	5.73091	22.0815	22.4011	21.3717	-2.09117	0.00114498	0.0146139	-	scaffold792	23665	24310	.	646	-
BGIBMGA008502	3.90667	2.42811	8.02327	24.6294	14.3367	22.2621	-2.09339	0.00409045	0.0407549	BGIBMGA008502	nscaf2902	6280833	6284955	+	786	Putative uncharacterized protein
novel.6485	72.2734	37.6357	50.432	260.732	242.828	187.002	-2.09912	1.10621e-09	6.0088e-08	-	nscaf2876	1527063	1547141	+	4750	PF12698:ABC-2 family transporter protein|PF00005:ABC transporter
novel.1440	44.9267	32.7795	46.9934	176.652	197.13	162.068	-2.09927	9.05824e-12	6.58232e-10	-	nscaf2176	693054	705532	+	2928	PF15926:E3 ubiquitin-protein ligase RNF220|PF13923:Zinc finger, C3HC4 type (RING finger)
novel.2589	17.58	9.71243	6.87709	43.3138	37.6339	67.6769	-2.10355	0.000115845	0.00201927	-	nscaf2589	2162103	2163072	.	970	-
novel.652	57.6234	26.7092	37.824	149.475	180.105	200.359	-2.10675	1.10128e-08	4.80158e-07	-	nscaf1705	454330	458100	.	3771	-
novel.400	10.7434	4.85622	4.58472	31.4237	27.7774	29.386	-2.10799	0.000478671	0.00705705	-	nscaf1681	5676773	5680850	-	1714	PF00808:Histone-like transcription factor (CBF/NF-Y) and archaeal histone
novel.15032	0.976668	12.1405	6.87709	36.5194	21.5051	26.7146	-2.11588	0.00482814	0.0466825	-	scaffold713	37974	40596	-	1208	PF09791:Oxidoreductase-like protein, N-terminal
novel.12626	78.1335	128.69	95.133	417.001	416.661	475.519	-2.12067	4.68427e-14	4.66999e-12	-	nscaf481	1252238	1285577	-	8973	PF02872:5'-nucleotidase, C-terminal domain|PF00149:Calcineurin-like phosphoesterase
novel.8735	2.93	3.64216	16.0465	24.6294	43.9062	29.386	-2.1243	0.00337304	0.034971	-	nscaf2964	3667615	3707314	+	2408	PF01773:Na+ dependent nucleoside transporter N-terminus|PF07662:Na+ dependent nucleoside transporter C-terminus
novel.1133	3.90667	4.85622	8.02327	28.0265	26.8813	17.8097	-2.12552	0.00120513	0.0152271	-	nscaf1962	287825	289318	+	1494	-
novel.6978	20.51	35.2076	28.6545	150.324	102.149	113.982	-2.12856	1.56807e-08	6.71152e-07	-	nscaf2888	5910947	5911268	.	322	-
novel.2602	160.174	88.6259	124.934	501.93	524.186	620.669	-2.13561	6.33839e-13	5.60176e-11	-	nscaf2589	2608824	2637287	+	8193	PF02990:Endomembrane protein 70
novel.7582	37.1134	59.4886	35.5316	210.624	198.922	170.973	-2.14173	7.6216e-11	4.82997e-09	-	nscaf2902	7214243	7244490	+	2228	PF00856:SET domain|PF09273:Rubisco LSMT substrate-binding
novel.9547	3.90667	7.28432	4.58472	26.328	17.0248	25.8241	-2.14922	0.00126026	0.0158624	-	nscaf3002	352347	352831	.	485	-
novel.667	47.8567	44.92	56.1629	207.227	188.169	265.365	-2.14934	1.57158e-12	1.30433e-10	-	nscaf1705	647191	647774	.	584	-
novel.7194	7.81335	16.9968	13.7542	83.2304	36.7378	49.8672	-2.15355	7.09535e-05	0.00131828	-	nscaf2889	2516533	2519727	.	3195	PF00078:Reverse transcriptase (RNA-dependent DNA polymerase)
novel.13302	4.88334	3.64216	3.43854	13.5886	26.8813	13.3573	-2.15846	0.00487918	0.0470924	-	scaffold15537	2	693	.	692	-
novel.6285	13.6734	18.2108	9.16945	72.1896	64.5152	46.3053	-2.16073	4.20922e-06	0.000108209	-	nscaf2865	3920936	3922301	.	1366	-
novel.1942	26.37	10.9265	8.02327	60.2995	68.0994	78.3628	-2.16848	2.33227e-05	0.000506409	-	nscaf2330	798992	800058	.	1067	-
novel.1430	146.5	168.754	91.6945	624.228	780.454	442.571	-2.18256	2.43073e-10	1.45045e-08	-	nscaf2176	577427	578863	+	1437	-
novel.12511	6.83668	6.07027	5.73091	31.4237	31.3615	22.2621	-2.18589	0.000253583	0.00403315	-	nscaf3139	2827	31024	+	1371	-
novel.1476	1032.34	1494.5	1104.92	4668.54	6182.7	5690.2	-2.18768	4.30665e-18	7.91166e-16	-	nscaf2176	1363226	1380018	+	1397	PF03022:Major royal jelly protein
novel.8932	20.51	37.6357	25.216	126.544	147.847	104.187	-2.19317	6.38002e-09	2.92194e-07	-	nscaf2980	341068	353927	+	4682	PF15916:Domain of unknown function (DUF4743)|PF00293:NUDIX domain
novel.1425	26.37	36.4216	34.3854	131.64	151.431	159.397	-2.19342	1.18823e-11	8.48365e-10	-	nscaf2176	523905	615411	+	354	-
novel.9902	16.6034	19.4249	26.3622	97.6683	54.6587	133.573	-2.20014	3.2392e-06	8.58362e-05	-	nscaf3015	4464067	4464744	-	678	-
novel.8176	8.79001	4.85622	2.29236	23.7801	28.6734	22.2621	-2.2028	0.0011027	0.0141627	-	nscaf2937	724573	802568	+	2947	PF00595:PDZ domain (Also known as DHR or GLGF)|PF02185:Hr1 repeat|PF03097:BRO1-like domain
BGIBMGA013916	54.6934	41.2778	73.3556	236.952	162.184	381.128	-2.20331	9.46546e-08	3.45447e-06	BGIBMGA013916	nscaf3099	1757759	1759522	-	702	6-phosphogluconolactonase
novel.2676	50.7867	69.2011	100.864	357.551	301.071	359.756	-2.20912	1.0422e-11	7.50657e-10	-	nscaf2589	4307853	4316057	+	6162	PF13639:Ring finger domain
novel.1781	22.4634	16.9968	28.6545	105.312	86.0202	124.668	-2.21155	9.70775e-09	4.28978e-07	-	nscaf2210	1276385	1277192	.	808	-
novel.12386	21.4867	31.5654	29.8007	139.283	134.407	108.639	-2.2145	2.04893e-10	1.23616e-08	-	nscaf3099	2516402	2522926	+	2611	PF16062:Domain of unknown function (DUF4804)
novel.12941	3.90667	1.21405	5.73091	18.6844	17.9209	14.2478	-2.21578	0.0046986	0.0456189	-	scaffold11997	81	735	.	655	-
novel.678	165.057	160.255	213.19	807.674	676.513	1019.61	-2.2174	6.10661e-16	8.60716e-14	-	nscaf1705	767023	830503	+	7634	PF00962:Adenosine/AMP deaminase
novel.3250	30.2767	19.4249	10.3156	63.6967	188.169	28.4955	-2.21782	0.00153111	0.0184342	-	nscaf2674	6831132	6847493	+	2033	PF00069:Protein kinase domain
novel.14380	13.6734	9.71243	0	31.4237	30.4655	48.0862	-2.21943	0.00473291	0.0458974	-	scaffold34720	30	736	.	707	-
BGIBMGA013626	12.6967	10.9265	21.7774	80.6825	65.4112	65.0055	-2.2195	4.74952e-07	1.50493e-05	BGIBMGA013626	nscaf3079	607986	617999	+	1785	Putative uncharacterized protein
novel.1785	30.2767	29.1373	14.9004	101.915	126.342	121.106	-2.22853	7.29334e-09	3.29409e-07	-	nscaf2210	1455709	1460171	.	4463	-
novel.4225	254.91	251.309	353.024	1261.19	914.861	1857.55	-2.23114	2.20155e-11	1.51241e-09	-	nscaf2818	999135	1015608	+	3626	PF04815:Sec23/Sec24 helical domain|PF00626:Gelsolin repeat|PF08033:Sec23/Sec24 beta-sandwich domain|PF04811:Sec23/Sec24 trunk domain|PF04810:Sec23/Sec24 zinc finger
novel.672	40.0434	60.7027	32.0931	207.227	264.333	152.273	-2.23539	3.26945e-09	1.61497e-07	-	nscaf1705	683513	683822	.	310	-
novel.1823	30.2767	27.9232	34.3854	124.846	172.937	139.806	-2.2399	1.89318e-11	1.31717e-09	-	nscaf2210	2903646	2907894	.	4249	-
novel.6446	66.4134	87.4119	45.8472	302.347	379.923	261.803	-2.24295	2.09247e-11	1.44354e-09	-	nscaf2876	700069	702792	.	2724	-
novel.2909	11.72	21.853	22.9236	87.4768	84.2281	95.282	-2.25447	2.39652e-08	9.97026e-07	-	nscaf2655	1472796	1483040	-	2152	PF01569:PAP2 superfamily
novel.5221	40.0434	49.7762	42.4087	221.665	192.649	215.498	-2.25588	2.83866e-15	3.57016e-13	-	nscaf2846	42018	52205	-	4353	PF00400:WD domain, G-beta repeat|PF13925:con80 domain of Katanin
novel.14414	23.44	19.4249	0	67.0939	68.9954	70.3484	-2.26153	0.00330383	0.0344928	-	scaffold3545	1	1112	.	1112	-
novel.4902	22.4634	37.6357	24.0698	152.023	105.733	144.259	-2.2646	1.33289e-09	7.12183e-08	-	nscaf2829	935161	936726	+	1566	PF08240:Alcohol dehydrogenase GroES-like domain|PF13602:Zinc-binding dehydrogenase
novel.4277	26.37	57.0605	16.0465	157.119	164.872	159.397	-2.28224	4.59259e-07	1.45968e-05	-	nscaf2818	2797520	2813244	-	3555	PF08238:Sel1 repeat
novel.6323	23.44	32.7795	24.0698	146.078	119.174	126.449	-2.29323	1.97678e-11	1.36951e-09	-	nscaf2865	5158607	5168138	+	3708	PF00637:Region in Clathrin and VPS|PF05131:Pep3/Vps18/deep orange family
novel.5742	12.6967	36.4216	21.7774	104.463	92.2925	148.711	-2.29865	5.34288e-07	1.68316e-05	-	nscaf2853	6429242	6430390	-	1149	-
novel.11498	13.6734	44.92	32.0931	197.035	110.213	136.244	-2.30183	1.13678e-06	3.26649e-05	-	nscaf3058	4222107	4230953	+	1717	PF00710:Asparaginase, N-terminal
novel.4395	31.2534	48.5622	192.558	473.903	505.369	368.661	-2.30879	7.95792e-05	0.00145214	-	nscaf2822	1648624	1674594	-	12220	-
novel.12363	33.2067	31.5654	26.3622	154.571	181.001	116.654	-2.30887	3.83084e-11	2.54611e-09	-	nscaf3099	1905039	1910668	+	5630	-
novel.7489	2.93	6.07027	44.7011	75.5868	87.8123	103.296	-2.31783	0.00305682	0.0323489	-	nscaf2902	4136307	4137727	-	1181	-
novel.6338	540.098	432.203	389.702	1949.12	2270.58	2582.41	-2.31937	2.33517e-21	5.69852e-19	-	nscaf2868	32709	52772	-	3901	PF00067:Cytochrome P450
novel.15042	5.86001	10.9265	2.29236	36.5194	43.0101	15.1383	-2.32119	0.00145297	0.0177151	-	scaffold716	1856	3445	.	1590	-
novel.12112	14.65	29.1373	3.43854	69.6417	94.9807	70.3484	-2.32189	0.000112221	0.00196658	-	nscaf3079	886675	887109	+	435	-
novel.13270	11.72	9.71243	0	33.1223	48.3864	26.7146	-2.32433	0.00290101	0.0310415	-	scaffold15185	58	682	.	625	-
BGIBMGA002855	16.6034	10.9265	28.6545	100.216	44.8022	137.135	-2.32757	2.63448e-05	0.000563792	BGIBMGA002855	nscaf2575	251672	255514	+	993	Putative uncharacterized protein
novel.8933	51.7634	123.834	69.9171	409.357	366.482	453.257	-2.32944	1.37266e-10	8.43721e-09	-	nscaf2980	354877	355183	.	307	-
novel.13493	10.7434	9.71243	2.29236	45.0123	34.0497	36.5099	-2.33463	0.000104243	0.00184058	-	scaffold1778	1798	3227	.	1430	-
novel.11072	111.34	61.9168	17.1927	292.156	368.274	303.656	-2.33517	1.42402e-05	0.000320257	-	nscaf3044	1159702	1160242	.	541	PF00078:Reverse transcriptase (RNA-dependent DNA polymerase)
novel.11912	15.6267	14.5686	1.14618	49.2588	36.7378	73.9103	-2.34391	0.000659687	0.00922658	-	nscaf3072	51766	52880	.	1115	PF00078:Reverse transcriptase (RNA-dependent DNA polymerase)
novel.12399	112.317	103.195	99.7178	542.696	555.547	513.81	-2.35296	1.16492e-25	4.23254e-23	-	nscaf3099	2832688	2845603	-	10330	PF11977:Zc3h12a-like Ribonuclease NYN domain
BGIBMGA000419	1381.01	715.078	1002.91	5006.56	3084.18	7762.36	-2.35458	3.00852e-09	1.49967e-07	BGIBMGA000419	nscaf1681	2728892	2736506	+	972	3-hydroxyacyl-coa dehyrogenase
novel.2086	15.6267	8.49838	0	30.5744	30.4655	64.115	-2.35786	0.00441384	0.0432911	-	nscaf2511	1941276	1941778	.	503	-
novel.4148	4.88334	7.28432	68.7709	126.544	153.224	135.354	-2.36213	0.00259173	0.0283633	-	nscaf2814	308556	309536	.	981	-
novel.3426	79.1101	212.459	56.1629	643.761	647.84	494.22	-2.36334	5.58375e-07	1.73894e-05	-	nscaf2759	308188	341790	-	5543	PF07690:Major Facilitator Superfamily
novel.15224	6.83668	36.4216	1.14618	57.7517	109.317	60.553	-2.36958	0.00418227	0.0415432	-	scaffold8359	40	807	.	768	-
novel.8926	14.65	19.4249	21.7774	95.1204	90.5005	101.515	-2.37034	2.7709e-10	1.64145e-08	-	nscaf2980	291127	302308	-	5748	PF01565:FAD binding domain|PF02913:FAD linked oxidases, C-terminal domain
novel.2487	60.5534	65.5589	36.6778	271.773	284.942	296.532	-2.38915	7.47646e-15	8.66951e-13	-	nscaf2575	1829854	1834731	-	4878	-
novel.8188	2.93	3.64216	2.29236	17.8351	16.1288	12.4668	-2.39375	0.00304254	0.0322813	-	nscaf2937	998219	998493	.	275	-
novel.6445	6.83668	6.07027	5.73091	29.7251	37.6339	31.167	-2.39707	2.90976e-05	0.000612285	-	nscaf2876	685817	699463	+	3476	PF04437:RINT-1 / TIP-1 family
novel.7029	31.2534	26.7092	33.2393	175.803	154.12	152.273	-2.40037	1.91683e-14	2.02194e-12	-	nscaf2888	7923744	7933818	+	3052	PF00557:Metallopeptidase family M24|PF05195:Aminopeptidase P, N-terminal domain
novel.407	1966.03	1874.5	1211.51	10481.9	10295.5	5935.98	-2.40255	1.65156e-13	1.54303e-11	-	nscaf1681	5881701	5888100	-	6004	-
novel.4887	64.4601	103.195	29.8007	364.345	267.917	412.295	-2.40541	4.33935e-08	1.72205e-06	-	nscaf2829	294274	324539	+	2350	PF02140:Galactose binding lectin domain
BGIBMGA013922	10.7434	2.42811	8.02327	32.273	45.6983	36.5099	-2.40578	6.58777e-05	0.00123663	BGIBMGA013922	nscaf3099	1039509	1054938	-	2838	Putative uncharacterized protein
novel.3771	7.81335	10.9265	6.87709	51.8067	25.0892	59.6625	-2.42105	3.09087e-05	0.000642949	-	nscaf2789	313298	318207	-	604	-
novel.3434	127.944	137.188	134.103	731.238	652.32	767.599	-2.43065	2.94101e-28	1.50267e-25	-	nscaf2759	442292	447274	+	2672	PF12838:4Fe-4S dicluster domain
novel.4969	2.93	4.85622	5.73091	16.9858	21.5051	33.8385	-2.43446	0.000579642	0.00831329	-	nscaf2829	2743692	2744410	+	652	PF15013:CCSMST1 family
novel.5229	25.3934	9.71243	0	68.7924	58.2429	65.0055	-2.43461	0.00239317	0.0266905	-	nscaf2847	94589	95630	.	1042	-
novel.9729	11.72	3.64216	0	25.4787	32.2576	27.6051	-2.43655	0.00359038	0.0368504	-	nscaf3008	465644	466643	.	1000	-
novel.15046	4.88334	0	5.73091	23.7801	15.2328	19.5907	-2.43827	0.00344382	0.0355695	-	scaffold721	649	3597	-	606	PF00053:Laminin EGF domain
novel.2978	11.72	1.21405	6.87709	38.218	41.218	31.167	-2.44638	0.000203643	0.00331961	-	nscaf2655	3475544	3475837	.	294	-
novel.5451	3.90667	3.64216	1.14618	19.5337	17.0248	11.5763	-2.45829	0.00324527	0.0339912	-	nscaf2847	7370003	7370351	.	349	-
novel.13796	125.014	267.092	215.482	1176.27	866.475	1292.09	-2.45885	6.72968e-13	5.9156e-11	-	scaffold2231	364	2807	.	2444	-
novel.12790	3.90667	3.64216	3.43854	18.6844	18.8169	23.1526	-2.46127	0.000598649	0.00851957	-	scaffold10690	3	752	.	750	PF00078:Reverse transcriptase (RNA-dependent DNA polymerase)
novel.14886	3.90667	2.42811	4.58472	20.3829	26.8813	13.3573	-2.46457	0.00112975	0.014476	-	scaffold6044	211	906	-	696	-
novel.3468	10.7434	8.49838	5.73091	61.9981	41.218	35.6194	-2.4654	6.58435e-06	0.000160678	-	nscaf2766	1032017	1046968	+	2523	PF05021:NPL4 family|PF05020:NPL4 family, putative zinc binding region|PF11543:Nuclear pore localisation protein NPL4
BGIBMGA005923	1.95334	9.71243	1.14618	28.0265	20.609	20.4812	-2.46729	0.00236305	0.0264267	BGIBMGA005923	nscaf2847	8453227	8453850	-	624	Putative uncharacterized protein
novel.12329	39.0667	58.2746	28.6545	294.703	171.144	229.745	-2.46886	1.01108e-10	6.23818e-09	-	nscaf3099	478771	504560	-	6912	PF05721:Phytanoyl-CoA dioxygenase (PhyH)
novel.7668	84.9701	84.9838	40.1163	721.896	272.397	173.645	-2.47455	5.57847e-06	0.000139462	-	nscaf2902	10322626	10323971	.	1346	-
novel.13715	3.90667	4.85622	2.29236	22.0815	22.4011	16.9192	-2.47618	0.000666989	0.00929691	-	scaffold20935	16	643	.	628	-
novel.1982	69.3434	61.9168	66.4785	294.703	440.854	371.333	-2.48317	3.82496e-18	7.10661e-16	-	nscaf2330	3201436	3228458	+	3715	-
novel.6212	4.88334	3.64216	6.87709	22.9308	50.1785	13.3573	-2.48644	0.000982255	0.0128685	-	nscaf2865	1417606	1468800	-	3451	PF00916:Sulfate permease family
novel.2525	11.72	3.64216	3.43854	33.1223	40.322	34.7289	-2.48721	7.90301e-05	0.00144373	-	nscaf2575	3270393	3271499	-	1107	PF00078:Reverse transcriptase (RNA-dependent DNA polymerase)
novel.561	4.88334	0	3.43854	16.9858	15.2328	16.0287	-2.49025	0.00459374	0.0448136	-	nscaf1690	5429643	5430220	.	578	PF07530:Associated with zinc fingers
novel.1541	13.6734	14.5686	8.02327	78.9839	70.7875	54.3196	-2.49087	6.0309e-08	2.29849e-06	-	nscaf2176	2630408	2633431	+	3024	PF00078:Reverse transcriptase (RNA-dependent DNA polymerase)|PF00665:Integrase core domain
BGIBMGA009873	5.86001	8.49838	2.29236	20.3829	43.9062	29.386	-2.49603	0.000249969	0.00398343	BGIBMGA009873	nscaf2970	217906	218163	+	258	Putative uncharacterized protein
novel.13192	3.90667	1.21405	5.73091	30.5744	16.1288	15.1383	-2.4996	0.00172307	0.0204295	-	scaffold14348	53	702	.	650	-
novel.10310	28.3234	15.7827	14.9004	133.338	100.357	107.749	-2.51776	4.54048e-10	2.62321e-08	-	nscaf3027	3757157	3780559	-	3213	PF15996:Arginine/serine-rich protein PNISR
BGIBMGA002945	37.1134	86.1978	116.91	374.537	213.259	792.532	-2.52519	3.64842e-06	9.54426e-05	BGIBMGA002945	nscaf2575	4434335	4440386	+	825	Putative alcohol dehydrogenase
novel.15026	11.72	15.7827	2.29236	72.1896	64.5152	34.7289	-2.52586	6.11654e-05	0.00116015	-	scaffold710	30277	35812	-	2210	-
novel.8432	0.976668	10.9265	6.87709	28.8758	33.1536	43.6338	-2.52806	0.000310736	0.00479748	-	nscaf2951	857202	858301	-	1100	-
BGIBMGA006871	4.88334	3.64216	8.02327	36.5194	24.1932	34.7289	-2.52822	4.93314e-05	0.000967109	BGIBMGA006871	nscaf2859	1283815	1295739	+	1815	Carboxypeptidase B
novel.8205	11.72	20.6389	22.9236	103.613	110.213	105.968	-2.54618	6.64142e-11	4.24169e-09	-	nscaf2937	1421393	1426196	+	4303	PF13019:Telomere stability and silencing
novel.6447	11.72	4.85622	4.58472	31.4237	59.1389	35.6194	-2.54863	3.432e-05	0.000697059	-	nscaf2876	703067	703710	.	644	-
novel.5001	21.4867	15.7827	25.216	127.393	101.253	138.025	-2.5491	8.71092e-12	6.38671e-10	-	nscaf2829	3767206	3767863	.	658	-
novel.9747	5.86001	6.07027	4.58472	20.3829	41.218	35.6194	-2.55511	5.79014e-05	0.00111046	-	nscaf3008	1081618	1081934	.	317	-
novel.11092	3.90667	1.21405	4.58472	19.5337	18.8169	19.5907	-2.5582	0.000825555	0.0111185	-	nscaf3045	241682	244838	-	820	-
novel.5890	13.6734	6.07027	0	39.9166	41.218	39.1814	-2.57935	0.000708886	0.00976435	-	nscaf2855	4184183	4186448	+	1449	-
BGIBMGA006082	16.6034	6.07027	0	39.0673	38.5299	60.553	-2.5811	0.00131545	0.0164556	BGIBMGA006082	nscaf2847	112426	122494	-	1947	Neuroligin 5
novel.249	7.81335	13.3546	11.4618	51.8067	60.035	81.9247	-2.58326	7.64181e-08	2.8461e-06	-	nscaf1681	1125076	1153358	+	1356	PF04969:CS domain|PF14050:N-terminal conserved domain of Nudc.
novel.3105	38.0901	35.2076	24.0698	183.447	228.491	173.645	-2.58436	8.54867e-15	9.77418e-13	-	nscaf2674	3013766	3108161	-	6243	-
novel.2003	25.3934	44.92	34.3854	219.117	206.09	199.469	-2.58732	1.09432e-15	1.47868e-13	-	nscaf2330	4161832	4174955	-	3584	PF10607:CTLH/CRA C-terminal to LisH motif domain
novel.8177	38.0901	25.4951	16.0465	139.283	187.273	158.506	-2.5956	3.28438e-11	2.21899e-09	-	nscaf2937	803308	804787	.	1480	-
novel.14607	6.83668	6.07027	2.29236	30.5744	29.5695	32.948	-2.60233	3.5345e-05	0.000714327	-	scaffold4069	1	802	.	802	-
novel.1475	2.93	15.7827	4.58472	43.3138	41.218	54.3196	-2.60671	4.47395e-05	0.000889892	-	nscaf2176	1352281	1354146	.	1866	-
novel.5000	0	6.07027	2.29236	16.1365	15.2328	17.8097	-2.61297	0.00519205	0.0494121	-	nscaf2829	3766144	3766347	.	204	-
novel.12342	48.8334	86.1978	59.6014	360.948	441.75	383.799	-2.61427	9.20096e-18	1.63517e-15	-	nscaf3099	1004725	1026069	+	2173	PF03223:V-ATPase subunit C
novel.1967	747.151	633.736	749.603	5419.32	2145.13	5492.52	-2.61547	4.30114e-12	3.31715e-10	-	nscaf2330	1832249	1849821	+	1946	PF00083:Sugar (and other) transporter
BGIBMGA014446	35.1601	86.1978	90.5483	620.831	146.951	532.511	-2.62047	2.14359e-06	5.9003e-05	BGIBMGA014446	scaffold657	82	8977	+	1056	Putative uncharacterized protein
novel.17	4.88334	12.1405	42.4087	110.408	79.7479	174.535	-2.62465	8.67384e-05	0.00156877	-	nscaf1071	368264	368508	-	245	-
novel.7669	337.927	326.581	434.403	1974.6	1654.1	3149.65	-2.62495	1.13881e-16	1.70822e-14	-	nscaf2902	10372608	10379606	+	1516	PF15430:Single domain von Willebrand factor type C
novel.11103	489.311	78.9135	120.349	1785.21	696.226	1772.07	-2.62526	2.94702e-05	0.000618	-	nscaf3045	824169	830881	-	880	-
BGIBMGA006426	0.976668	23.067	1.14618	66.2446	47.4903	39.1814	-2.62535	0.00452619	0.0442603	BGIBMGA006426	nscaf2853	890864	893024	-	1047	Mod(Mdg4)-heS00531
BGIBMGA001714	2.93	4.85622	6.87709	22.9308	25.0892	41.8528	-2.63166	9.21131e-05	0.00164776	BGIBMGA001714	nscaf2176	45880	50600	+	945	Transcription factor protein
novel.393	5.86001	4.85622	2.29236	25.4787	41.218	15.1383	-2.64107	0.00035816	0.00547281	-	nscaf1681	5508824	5509838	.	1015	-
novel.14750	18.5567	40.0638	27.5083	253.938	109.317	171.864	-2.64464	5.28854e-09	2.44259e-07	-	scaffold4677	1	476	+	405	-
novel.7672	779.381	1413.16	1235.58	7421.94	5861.92	8211.17	-2.64897	8.39035e-19	1.75875e-16	-	nscaf2902	10437433	10524292	-	1959	PF00043:Glutathione S-transferase, C-terminal domain|PF00647:Elongation factor 1 gamma, conserved domain|PF02798:Glutathione S-transferase, N-terminal domain
novel.14394	5.86001	1.21405	5.73091	23.7801	35.8418	22.2621	-2.65058	0.000187712	0.00310009	-	scaffold3494	37	1228	.	1192	-
BGIBMGA001860	10.7434	15.7827	4.58472	118.051	34.0497	45.4148	-2.67104	5.24506e-05	0.00102099	BGIBMGA001860	nscaf2204	2979081	2994760	-	537	Putative uncharacterized protein
novel.2031	3.90667	1.21405	1.14618	13.5886	10.7525	16.9192	-2.67219	0.00416754	0.041422	-	nscaf2511	69399	82313	-	1638	PF00232:Glycosyl hydrolase family 1
novel.12340	36.1367	6.07027	68.7709	337.168	79.7479	292.97	-2.67568	0.00020357	0.00331961	-	nscaf3099	952456	974132	-	5269	-
novel.11971	2.93	10.9265	0	33.1223	36.7378	17.8097	-2.68648	0.00209465	0.0239493	-	nscaf3074	410913	411676	.	764	-
novel.6334	12.6967	9.71243	5.73091	55.2038	49.2824	78.3628	-2.68705	1.44719e-07	5.09946e-06	-	nscaf2865	5411074	5411588	-	515	-
novel.15404	0.976668	2.42811	3.43854	13.5886	17.0248	13.3573	-2.71267	0.00233867	0.0262079	-	scaffold9574	7	775	.	769	-
novel.7330	4.88334	2.42811	1.14618	19.5337	16.1288	22.2621	-2.74007	0.000688883	0.00952897	-	nscaf2899	170983	171906	.	924	-
novel.12423	8.79001	7.28432	11.4618	54.3545	82.4361	48.9767	-2.75245	5.32948e-08	2.06976e-06	-	nscaf3099	3878282	3904295	+	5616	PF02463:RecF/RecN/SMC N terminal domain|PF06470:SMC proteins Flexible Hinge Domain
novel.389	27.3467	24.2811	17.1927	153.721	177.417	135.354	-2.75526	6.90369e-15	8.06252e-13	-	nscaf1681	5368913	5487627	-	2052	PF00083:Sugar (and other) transporter
novel.4407	20.51	18.2108	17.1927	143.53	142.471	93.501	-2.75942	1.29676e-12	1.09288e-10	-	nscaf2822	2111795	2119385	-	3565	PF02517:CAAX protease self-immunity
novel.10497	3.90667	2.42811	3.43854	17.8351	31.3615	17.8097	-2.76322	0.00027415	0.00430581	-	nscaf3031	2472692	2473389	.	698	-
BGIBMGA011555	3.90667	3.64216	0	13.5886	21.5051	16.9192	-2.76661	0.00194422	0.0226249	BGIBMGA011555	nscaf3027	2647041	2655801	+	753	DUF233 protein
novel.4058	69.3434	14.5686	52.7243	513.82	63.6191	356.194	-2.7688	8.38214e-05	0.00152107	-	nscaf2801	327003	328673	.	1671	-
novel.4248	10.7434	26.7092	21.7774	126.544	104.837	169.192	-2.77338	1.80485e-10	1.097e-08	-	nscaf2818	1446117	1446454	.	338	-
novel.4291	14.65	13.3546	10.3156	81.5318	86.9163	96.1725	-2.78208	1.12838e-11	8.0917e-10	-	nscaf2818	2954856	2963844	-	2213	PF00782:Dual specificity phosphatase, catalytic domain
novel.7024	6.83668	8.49838	4.58472	40.7659	54.6587	41.8528	-2.78751	3.43572e-07	1.13026e-05	-	nscaf2888	7787528	7794540	+	2153	-
novel.13349	10.7434	0	8.02327	39.0673	55.5547	38.2909	-2.79171	8.15327e-05	0.00148613	-	scaffold1603	2772	3713	+	343	-
novel.11340	93.7601	74.0573	89.4021	631.871	576.156	580.597	-2.79483	1.23136e-31	9.58701e-29	-	nscaf3056	484516	502366	+	3622	PF00664:ABC transporter transmembrane region|PF00005:ABC transporter
novel.5793	2.93	0	26.3622	78.9839	61.827	62.334	-2.79819	0.00200491	0.0231336	-	nscaf2855	1540134	1546326	+	2387	PF02434:Fringe-like
novel.2945	51.7634	31.5654	52.7243	334.62	305.551	318.794	-2.81116	6.35777e-21	1.50652e-18	-	nscaf2655	2693200	2715844	-	6735	PF16209:Phospholipid-translocating ATPase N-terminal|PF13246:Cation transport ATPase (P-type)|PF16212:Phospholipid-translocating P-type ATPase C-terminal|PF00122:E1-E2 ATPase
novel.3284	7.81335	0	4.58472	21.2322	53.7626	14.2478	-2.81191	0.00186176	0.021805	-	nscaf2681	97827	129686	-	1555	PF01607:Chitin binding Peritrophin-A domain
novel.7607	17.58	16.9968	20.6313	101.915	137.991	149.602	-2.81886	9.54702e-14	9.12829e-12	-	nscaf2902	7885659	7889475	.	3817	-
novel.14547	5.86001	1.21405	1.14618	22.9308	16.1288	21.3717	-2.82091	0.000801807	0.0108343	-	scaffold3928	1	746	.	746	-
novel.13138	18.5567	7.28432	9.16945	90.0247	51.9706	111.311	-2.83412	9.20504e-08	3.38208e-06	-	scaffold1386	38	2918	.	2881	PF05380:Pao retrotransposon peptidase
novel.4270	273.467	116.549	217.774	1328.29	1784.92	1237.78	-2.83745	1.49984e-15	1.9688e-13	-	nscaf2818	2630592	2646095	-	5952	PF01026:TatD related DNase
novel.12649	5.86001	67.987	10.3156	208.076	111.109	278.722	-2.83812	0.000155607	0.00262557	-	nscaf651	95247	96787	+	1087	PF00173:Cytochrome b5-like Heme/Steroid binding domain
BGIBMGA003552	4.88334	13.3546	1.14618	48.4095	34.9457	53.4291	-2.83969	3.11075e-05	0.000644624	BGIBMGA003552	nscaf2674	2076919	2087506	-	1500	GK14787
novel.13743	3.90667	4.85622	1.14618	24.6294	21.5051	24.9336	-2.84169	0.000120717	0.00209525	-	scaffold21338	1	582	.	582	-
BGIBMGA005611	15.6267	2.42811	0	45.0123	54.6587	33.8385	-2.84773	0.0010869	0.0140037	BGIBMGA005611	nscaf2829	467378	485804	+	687	Putative uncharacterized protein
novel.1161	5.86001	8.49838	0	40.7659	25.9853	36.5099	-2.84876	0.000131645	0.0022633	-	nscaf2014	34432	35963	.	1532	-
novel.4899	18.5567	15.7827	14.9004	113.805	126.342	119.325	-2.86192	4.64865e-15	5.50764e-13	-	nscaf2829	886238	888774	.	2537	-
novel.13441	22.4634	33.9935	27.5083	206.377	172.04	228.855	-2.86315	8.42834e-18	1.51432e-15	-	scaffold1717	13	2614	+	2036	PF14572:Phosphoribosyl synthetase-associated domain
novel.10805	37.1134	18.2108	24.0698	183.447	119.174	279.613	-2.86467	2.16114e-10	1.29431e-08	-	nscaf3034	4799665	4801300	.	1636	-
novel.271	13.6734	10.9265	13.7542	84.0796	107.525	89.9391	-2.87053	2.35739e-12	1.90808e-10	-	nscaf1681	1707933	1712216	-	3128	PF00628:PHD-finger
novel.14465	6.83668	0	9.16945	30.5744	40.322	48.0862	-2.87179	5.77149e-05	0.00110886	-	scaffold36914	121	550	.	430	-
novel.13736	0.976668	14.5686	1.14618	30.5744	32.2576	57.8816	-2.88914	0.000920765	0.0122394	-	scaffold21243	45	631	.	587	-
novel.1943	25.3934	29.1373	14.9004	168.159	192.649	159.397	-2.90528	5.10431e-16	7.38544e-14	-	nscaf2330	800386	801749	.	1364	-
novel.13069	3.90667	2.42811	0	22.0815	14.3367	12.4668	-2.91346	0.00209887	0.023964	-	scaffold1321	4733	5266	+	534	-
novel.12398	9.76668	12.1405	1.14618	65.3953	70.7875	38.2909	-2.91834	5.37711e-06	0.000135047	-	nscaf3099	2830405	2831918	.	1514	-
novel.5032	41.9967	27.9232	60.7476	345.661	348.561	300.094	-2.92577	3.00036e-18	5.77129e-16	-	nscaf2830	26810	56100	-	5198	PF01417:ENTH domain
novel.8330	9.76668	12.1405	3.43854	66.2446	52.8666	74.8008	-2.93572	2.28536e-08	9.53204e-07	-	nscaf2943	3560108	3562802	+	1211	PF03732:Retrotransposon gag protein
novel.3377	274.444	279.232	207.459	2611.56	2266.99	953.71	-2.93774	8.05318e-14	7.76003e-12	-	nscaf2734	547268	556474	-	3754	PF01842:ACT domain|PF00351:Biopterin-dependent aromatic amino acid hydroxylase
novel.12899	0	7.28432	1.14618	24.6294	22.4011	15.1383	-2.94203	0.00231041	0.0259678	-	scaffold1159	6	880	.	875	-
novel.12625	45.9034	47.3481	22.9236	366.044	226.699	301.875	-2.94327	4.07662e-15	4.90094e-13	-	nscaf481	1249863	1252015	-	2153	-
BGIBMGA013650	0	2.42811	3.43854	16.9858	13.4407	13.3573	-2.95317	0.00254612	0.0279579	BGIBMGA013650	nscaf3087	122051	123688	-	465	Chymotrypsin-like proteinase 6D (Precursor)
BGIBMGA013993	1.95334	1.21405	2.29236	15.2872	13.4407	14.2478	-2.96695	0.00134564	0.0167183	BGIBMGA013993	nscaf3099	2931427	2932064	+	411	Putative uncharacterized protein
BGIBMGA006775	58.6001	146.901	340.416	1624.69	960.559	1695.48	-2.97237	4.63165e-08	1.82037e-06	BGIBMGA006775	nscaf2855	6228484	6229023	+	540	Lebocin-1/2
novel.5527	19.5334	41.2778	22.9236	219.117	283.15	151.383	-2.97471	1.07514e-12	9.15551e-11	-	nscaf2851	746895	750025	.	3131	-
BGIBMGA004618	47.8567	7.28432	46.9934	360.099	57.3468	390.033	-2.9788	5.13159e-05	0.00100361	BGIBMGA004618	nscaf2801	329072	341738	-	1086	Dawdle
novel.14685	0.976668	2.42811	1.14618	9.34218	16.1288	9.79534	-2.98259	0.00434621	0.0427986	-	scaffold4218	63	757	.	695	-
novel.5524	3.90667	21.853	8.02327	123.147	40.322	100.625	-2.98825	6.40246e-06	0.000156885	-	nscaf2851	682360	687055	-	975	-
novel.15075	0.976668	2.42811	4.58472	21.2322	10.7525	30.2765	-2.9889	0.00069437	0.00958864	-	scaffold7368	36	818	.	783	-
novel.3302	8.79001	55.8465	2.29236	236.952	167.56	125.558	-2.99499	0.000150737	0.00255501	-	nscaf2681	836549	850000	+	2944	-
BGIBMGA003920	3.90667	1.21405	0	16.9858	14.3367	11.5763	-3.00289	0.00304977	0.032337	BGIBMGA003920	nscaf2759	252521	254441	+	1032	Neutral lipase
novel.5671	0.976668	19.4249	4.58472	50.9574	103.045	44.5243	-3.0181	0.000124819	0.00215728	-	nscaf2853	2507561	2508315	.	755	-
novel.10306	0	7.28432	3.43854	38.218	23.2971	22.2621	-3.0195	0.000324736	0.00498538	-	nscaf3027	3687195	3688104	.	910	-
novel.9552	187.52	140.83	65.3323	1020	975.792	1223.53	-3.02936	2.39418e-15	3.08227e-13	-	nscaf3003	47462	107300	+	7236	PF03351:DOMON domain|PF10517:Electron transfer DM13
novel.1991	41.0201	36.4216	43.5549	286.211	404.116	300.094	-3.0315	2.20609e-23	6.32798e-21	-	nscaf2330	3838613	3838872	-	260	-
novel.14594	0.976668	2.42811	2.29236	28.0265	8.96044	8.90486	-3.03878	0.00299041	0.0318921	-	scaffold40391	2	497	.	496	-
BGIBMGA007809	14.65	2.42811	4.58472	138.434	36.7378	5.34291	-3.04133	0.00247487	0.0274705	BGIBMGA007809	nscaf2888	1651996	1653252	+	1257	Nicotinic acetylcholine receptor subunit alpha 9
novel.14003	0	1.21405	4.58472	16.9858	17.0248	12.4668	-3.04336	0.00247997	0.0274937	-	scaffold25989	20	630	.	611	-
BGIBMGA000039	2.93	8.49838	12.608	82.3811	37.6339	75.6913	-3.04732	5.58202e-07	1.73894e-05	BGIBMGA000039	nscaf1071	431749	432960	+	180	Enbocin2
BGIBMGA005972	21.4867	7.28432	22.9236	166.461	78.8519	185.221	-3.04821	4.10213e-09	1.98431e-07	BGIBMGA005972	nscaf2847	5926855	5934159	-	1566	Putative uncharacterized protein
novel.316	69.3434	55.8465	80.2327	530.806	539.419	640.259	-3.05597	1.48346e-30	9.7018e-28	-	nscaf1681	3010976	3022641	-	4040	PF01963:TraB family
novel.13005	4.88334	6.07027	4.58472	41.6152	43.0101	46.3053	-3.08068	5.99871e-08	2.29156e-06	-	scaffold12634	1	721	-	721	PF07727:Reverse transcriptase (RNA-dependent DNA polymerase)
novel.4656	6.83668	15.7827	0	55.2038	92.2925	42.7433	-3.08353	5.87048e-05	0.00112129	-	nscaf2828	16144	17563	.	1420	-
novel.9586	4.88334	3.64216	0	24.6294	25.9853	23.1526	-3.08444	0.000114745	0.00200222	-	nscaf3003	1058376	1058992	.	617	-
novel.5764	2.93	1.21405	2.29236	11.0408	13.4407	31.167	-3.08721	0.000880224	0.0117771	-	nscaf2855	20247	26651	-	5867	-
BGIBMGA009178	6.83668	3.64216	0	26.328	42.1141	24.0431	-3.10429	9.69412e-05	0.00173223	BGIBMGA009178	nscaf2938	16773	21818	+	1686	Putative uncharacterized protein
novel.12052	4.88334	2.42811	0	22.9308	26.8813	15.1383	-3.10664	0.000415165	0.00625041	-	nscaf3076	124261	434077	+	1016	PF07679:Immunoglobulin I-set domain
novel.13843	0.976668	3.64216	2.29236	14.4379	28.6734	15.1383	-3.11266	0.000440431	0.00658231	-	scaffold2311	1677	2390	.	714	-
novel.12955	4.88334	0	1.14618	33.1223	6.27231	15.1383	-3.11492	0.00467852	0.0454779	-	scaffold1212	4787	6441	+	1655	-
novel.13708	0.976668	16.9968	1.14618	57.7517	39.4259	66.7864	-3.13377	0.000218556	0.00351711	-	scaffold20797	106	659	.	554	-
novel.404	19.5334	15.7827	22.9236	164.762	120.966	227.074	-3.13608	1.04289e-14	1.17594e-12	-	nscaf1681	5787321	5787644	.	324	-
BGIBMGA013649	0.976668	3.64216	0	12.7393	11.6486	15.1383	-3.14005	0.00307368	0.0325062	BGIBMGA013649	nscaf3087	144998	158452	-	2703	Protein EFR3-like protein cmp44E
BGIBMGA012714	13.6734	9.71243	3.43854	207.227	25.9853	4.45243	-3.14251	0.00267726	0.0291046	BGIBMGA012714	nscaf3055	1531731	1533014	+	1284	AGAP012405-PA
novel.1398	3.90667	0	3.43854	28.8758	14.3367	24.0431	-3.15275	0.000273217	0.00429529	-	nscaf2176	52708	53826	.	1119	-
BGIBMGA007527	5.86001	2.42811	0	45.8616	25.9853	3.56194	-3.15451	0.00465128	0.04524	BGIBMGA007527	nscaf2887	870765	871595	-	831	Putative uncharacterized protein
BGIBMGA000036	2.93	10.9265	24.0698	172.406	38.5299	126.449	-3.16486	1.20993e-05	0.000276291	BGIBMGA000036	nscaf1071	367575	368267	+	192	Cecropin B
novel.13010	3.90667	1.21405	0	16.1365	18.8169	13.3573	-3.1713	0.00129374	0.0162089	-	scaffold12656	176	619	.	444	-
novel.4145	88.8768	33.9935	2.29236	350.757	408.596	384.69	-3.18967	0.00423468	0.0419364	-	nscaf2814	178954	180350	.	1397	PF07727:Reverse transcriptase (RNA-dependent DNA polymerase)
BGIBMGA014360	1037.22	645.877	578.822	8939.62	10653.1	1132.7	-3.19562	3.51762e-07	1.15488e-05	BGIBMGA014360	scaffold316	4319	5799	+	516	Putative defense protein
novel.13280	1.95334	4.85622	1.14618	27.1773	25.9853	18.7002	-3.20379	6.16833e-05	0.00116862	-	scaffold15293	1	452	.	452	-
novel.14	6.83668	14.5686	21.7774	168.159	67.2033	163.849	-3.2214	3.46897e-09	1.70688e-07	-	nscaf1071	346801	359380	+	256	-
novel.13999	0.976668	19.4249	1.14618	83.2304	25.9853	89.0486	-3.22805	0.000498448	0.007296	-	scaffold25960	1	517	.	517	-
novel.5506	107.434	91.0541	103.156	855.234	1018.8	979.534	-3.2398	1.39518e-44	2.53459e-41	-	nscaf2847	8456443	8461679	-	3613	PF04699:ARP2/3 complex 16 kDa subunit (p16-Arc)
novel.351	9.76668	12.1405	8.02327	103.613	111.109	70.3484	-3.25592	1.49701e-12	1.24878e-10	-	nscaf1681	4140215	4143074	.	2860	-
novel.3066	11.72	14.5686	0	113.805	68.0994	70.3484	-3.26055	2.43337e-06	6.61989e-05	-	nscaf2674	2083640	2087960	-	4321	-
novel.321	29.3	19.4249	30.9469	248.842	185.481	332.151	-3.26084	4.99884e-18	9.08122e-16	-	nscaf1681	3043338	3043900	.	563	-
novel.2427	69.3434	37.6357	76.7941	577.517	559.132	640.259	-3.26864	3.62263e-25	1.28761e-22	-	nscaf2575	599282	617274	-	5196	PF01135:Protein-L-isoaspartate(D-aspartate) O-methyltransferase (PCMT)
novel.1591	1.95334	1.21405	1.14618	11.8901	17.0248	13.3573	-3.26934	0.00106936	0.0137995	-	nscaf2176	3660687	3661068	.	382	-
novel.3423	41.0201	42.4919	58.4552	494.286	327.952	563.678	-3.28909	1.15159e-22	3.03685e-20	-	nscaf2759	269869	275726	-	2931	PF00151:Lipase
BGIBMGA004901	0.976668	2.42811	5.73091	28.0265	51.9706	8.01437	-3.28927	0.000470522	0.00696834	BGIBMGA004901	nscaf2822	1697244	1697603	-	360	Immune-related Hdd23
novel.15001	1.95334	1.21405	2.29236	13.5886	28.6734	11.5763	-3.29124	0.000546107	0.00791565	-	scaffold696	49926	50826	.	901	-
novel.6476	83.9935	74.0573	140.98	1013.2	672.033	1253.8	-3.29746	1.32564e-19	2.8899e-17	-	nscaf2876	1394164	1399436	-	1550	PF13561:Enoyl-(Acyl carrier protein) reductase
novel.2871	0.976668	8.49838	2.29236	33.9716	44.8022	32.948	-3.29849	6.27678e-06	0.000154221	-	nscaf2655	516774	521219	+	1622	PF13302:Acetyltransferase (GNAT) domain|PF11938:TLR4 regulator and MIR-interacting MSAP
novel.2907	0.976668	2.42811	3.43854	20.3829	31.3615	14.2478	-3.29923	0.000143029	0.0024385	-	nscaf2655	1451209	1458251	-	2995	-
novel.14830	10.7434	14.5686	12.608	133.338	117.382	120.216	-3.29964	2.67763e-17	4.42214e-15	-	scaffold547	11149	14344	.	3196	-
novel.13887	3.90667	1.21405	2.29236	15.2872	25.0892	34.7289	-3.30294	6.31751e-05	0.00119137	-	scaffold23991	1	599	.	599	-
novel.14657	1.95334	2.42811	1.14618	17.8351	19.713	16.9192	-3.30328	0.000201698	0.00330106	-	scaffold418	3099	3992	.	894	PF00078:Reverse transcriptase (RNA-dependent DNA polymerase)
novel.4995	109.387	172.396	303.738	2197.11	810.024	2889.63	-3.33302	5.17279e-11	3.38301e-09	-	nscaf2829	3658105	3670661	+	1206	PF01607:Chitin binding Peritrophin-A domain
novel.15105	3.90667	3.64216	6.87709	46.7109	45.6983	52.5387	-3.33407	9.11258e-09	4.05969e-07	-	scaffold7605	22	771	-	278	-
novel.15378	0.976668	4.85622	0	21.2322	17.9209	17.8097	-3.33928	0.000479757	0.00706664	-	scaffold948	13	664	.	652	-
novel.12345	2.93	2.42811	3.43854	30.5744	36.7378	22.2621	-3.34494	4.55448e-06	0.00011599	-	nscaf3099	1034897	1036220	.	1324	-
novel.12071	0.976668	3.64216	0	12.7393	8.0644	24.9336	-3.34767	0.00251101	0.0276891	-	nscaf3078	393217	394541	-	1148	PF06859:Bicoid-interacting protein 3 (Bin3)
novel.2902	1.95334	8.49838	4.58472	22.0815	37.6339	93.501	-3.37653	1.23413e-05	0.000281031	-	nscaf2655	1256588	1274039	+	3082	PF06585:Haemolymph juvenile hormone binding protein (JHBP)
novel.6989	149.43	111.693	147.857	1143.14	1276.86	1875.36	-3.39113	2.19014e-30	1.37726e-27	-	nscaf2888	6264686	6290185	-	8248	PF00071:Ras family
BGIBMGA012728	32.2301	29.1373	36.6778	343.113	346.769	348.18	-3.40338	5.26983e-34	5.06834e-31	BGIBMGA012728	nscaf3056	959111	961866	-	1638	Carboxyl/cholinesterase 4B
novel.5386	1.95334	8.49838	17.1927	75.5868	83.3321	134.463	-3.42921	2.22033e-08	9.33222e-07	-	nscaf2847	5556109	5556464	.	356	-
novel.12359	0.976668	2.42811	0	11.8901	10.7525	13.3573	-3.43229	0.00259384	0.0283674	-	nscaf3099	1818389	1818793	.	405	-
BGIBMGA002940	33.2067	14.5686	303.738	1432.75	577.052	1784.53	-3.43244	0.00489854	0.0472236	BGIBMGA002940	nscaf2575	4345300	4350998	+	819	Putative alcohol dehydrogenase
novel.6301	1.95334	2.42811	4.58472	39.0673	34.9457	22.2621	-3.43977	3.11334e-06	8.29042e-05	-	nscaf2865	4507592	4507797	.	206	-
novel.8175	0.976668	1.21405	1.14618	9.34218	17.9209	8.90486	-3.44573	0.002482	0.0274937	-	nscaf2937	523834	524626	.	793	-
novel.13521	0.976668	7.28432	0	21.2322	33.1536	32.948	-3.45431	0.000106715	0.00187815	-	scaffold18086	64	522	.	459	PF00153:Mitochondrial carrier protein
novel.13614	0	3.64216	1.14618	17.8351	14.3367	17.8097	-3.4626	0.000631639	0.00891866	-	scaffold19477	40	670	+	336	-
novel.5382	26.37	29.1373	22.9236	270.074	349.457	249.336	-3.47064	2.24961e-26	9.43105e-24	-	nscaf2847	5465545	5495629	-	4578	PF00474:Sodium:solute symporter family
novel.4906	0.976668	4.85622	0	16.9858	17.9209	27.6051	-3.47232	0.000294118	0.00457984	-	nscaf2829	1001672	1002529	.	858	-
novel.6296	24.4167	37.6357	25.216	343.962	263.437	365.099	-3.48636	7.26824e-26	2.70081e-23	-	nscaf2865	4356135	4369396	+	2352	PF02036:SCP-2 sterol transfer family|PF00106:short chain dehydrogenase
novel.10734	3.90667	1.21405	3.43854	33.1223	42.1141	23.1526	-3.49377	2.51636e-06	6.819e-05	-	nscaf3034	2114388	2115665	.	1278	-
BGIBMGA013540	2.93	1.21405	1.14618	22.9308	21.5051	17.8097	-3.5142	6.98403e-05	0.00130204	BGIBMGA013540	nscaf3075	1280285	1286906	+	450	Putative uncharacterized protein
BGIBMGA010892	4.88334	12.1405	1.14618	82.3811	39.4259	83.7057	-3.5192	1.7718e-07	6.12452e-06	BGIBMGA010892	nscaf3005	1139234	1144269	+	858	-
novel.686	55.6701	40.0638	49.2858	423.795	590.493	658.069	-3.52274	4.57374e-30	2.67073e-27	-	nscaf1705	1080155	1130636	+	9256	PF00225:Kinesin motor domain
novel.10302	124.037	173.61	130.665	1626.39	1575.25	1794.33	-3.5468	1.50571e-49	4.92367e-46	-	nscaf3027	3574791	3582088	+	739	-
novel.8219	9.76668	27.9232	27.5083	239.5	234.764	280.503	-3.5514	1.36386e-18	2.75297e-16	-	nscaf2938	350623	351006	+	384	-
BGIBMGA014445	0.976668	12.1405	2.29236	55.2038	67.2033	52.5387	-3.55416	4.33689e-07	1.38496e-05	BGIBMGA014445	scaffold657	38971	42411	-	741	Putative uncharacterized protein
novel.3456	5.86001	6.07027	5.73091	66.2446	75.2677	65.8959	-3.55448	3.63954e-12	2.86088e-10	-	nscaf2766	200783	201531	-	749	-
novel.3455	1.95334	3.64216	1.14618	31.4237	23.2971	24.0431	-3.56633	9.70902e-06	0.000225487	-	nscaf2766	199840	200098	.	259	-
BGIBMGA004521	5.86001	2.42811	2.29236	110.408	12.5446	4.45243	-3.57324	0.00119036	0.0151222	BGIBMGA004521	nscaf2797	20149	21309	+	1161	Nicotinic acetylcholine receptor beta 3 subunit
BGIBMGA009724	1.95334	1.21405	3.43854	7.6436	68.9954	3.56194	-3.59932	0.00245354	0.0272523	BGIBMGA009724	nscaf2964	322545	337706	+	1803	GK12090
BGIBMGA000807	1.95334	1.21405	0	17.8351	12.5446	9.79534	-3.62156	0.00146356	0.0177913	BGIBMGA000807	nscaf1705	832559	844195	+	1989	AMP deaminase 2
novel.7046	24.4167	27.9232	50.432	444.178	380.819	435.448	-3.62191	2.02771e-26	8.72449e-24	-	nscaf2888	8180500	8187082	-	2620	PF10184:Uncharacterized conserved protein (DUF2358)
novel.2666	1.95334	3.64216	3.43854	47.5602	36.7378	26.7146	-3.64285	3.73467e-07	1.21637e-05	-	nscaf2589	4224914	4237829	+	2287	PF01302:CAP-Gly domain
novel.1477	0.976668	2.42811	3.43854	25.4787	29.5695	29.386	-3.65895	3.76592e-06	9.83059e-05	-	nscaf2176	1384963	1385191	.	229	-
novel.4237	33.2067	27.9232	67.6247	547.792	313.615	776.504	-3.67026	8.86477e-16	1.21797e-13	-	nscaf2818	1335018	1350552	+	1477	PF00701:Dihydrodipicolinate synthetase family
novel.12353	35.1601	26.7092	17.1927	351.606	302.863	359.756	-3.67099	1.12493e-27	5.57354e-25	-	nscaf3099	1693789	1704938	+	4205	PF00240:Ubiquitin family
novel.14950	0	10.9265	0	49.2588	21.5051	65.0055	-3.68023	0.000447311	0.00665472	-	scaffold657	9323	10184	+	634	PF00549:CoA-ligase
novel.13627	0.976668	4.85622	0	30.5744	16.1288	25.8241	-3.68901	8.95948e-05	0.00160798	-	scaffold19585	126	599	.	474	-
novel.14061	0	3.64216	1.14618	33.9716	14.3367	10.6858	-3.69573	0.000612608	0.00867949	-	scaffold26980	4	559	.	556	-
novel.6894	0.976668	2.42811	1.14618	20.3829	12.5446	24.9336	-3.70087	0.000141604	0.00241673	-	nscaf2888	3761586	3767780	+	1714	-
novel.14368	0	3.64216	0	11.8901	8.96044	24.0431	-3.7088	0.00251361	0.0276938	-	scaffold34285	1	570	-	570	-
novel.8210	7.81335	15.7827	11.4618	137.585	147.847	170.973	-3.72294	8.63456e-20	1.93391e-17	-	nscaf2938	187413	197845	-	631	-
novel.7587	63.4834	91.0541	63.04	1004.71	910.381	980.425	-3.73888	1.45352e-47	3.39501e-44	-	nscaf2902	7340878	7355069	+	2874	PF00557:Metallopeptidase family M24|PF05195:Aminopeptidase P, N-terminal domain
novel.12806	2.93	4.85622	2.29236	63.6967	27.7774	41.8528	-3.74083	1.37062e-07	4.86111e-06	-	scaffold10837	132	729	.	598	-
novel.12518	8.79001	7.28432	9.16945	127.393	134.407	80.1437	-3.75576	2.57326e-15	3.28693e-13	-	nscaf3142	6758	8704	.	1947	-
novel.8170	4.88334	7.28432	4.58472	87.4768	69.8914	68.5674	-3.76623	7.99936e-13	6.95689e-11	-	nscaf2937	448681	457358	-	1983	PF00151:Lipase
novel.10735	5.86001	3.64216	5.73091	67.0939	84.2281	63.2245	-3.80234	2.44188e-12	1.96674e-10	-	nscaf3034	2116003	2117585	.	1583	-
novel.15135	0	0	3.43854	16.9858	17.0248	13.3573	-3.82062	0.00085402	0.0114641	-	scaffold7802	1	813	.	813	PF00078:Reverse transcriptase (RNA-dependent DNA polymerase)
novel.4231	11.72	12.1405	10.3156	155.42	149.639	180.769	-3.82904	7.67663e-23	2.05759e-20	-	nscaf2818	1264369	1271037	-	4808	PF13843:Transposase IS4
novel.4883	9.76668	3.64216	6.87709	120.599	79.7479	94.3915	-3.83274	4.35493e-14	4.36828e-12	-	nscaf2829	117573	125264	+	2358	PF00083:Sugar (and other) transporter
novel.12761	1.95334	0	0	11.0408	11.6486	8.01437	-3.8435	0.00491982	0.0473728	-	scaffold10446	387	755	.	369	-
novel.143	0	1.21405	1.14618	13.5886	8.0644	10.6858	-3.85047	0.00323411	0.03393	-	nscaf1156	15527	15941	.	415	-
novel.1751	0.976668	2.42811	3.43854	33.9716	33.1536	30.2765	-3.86656	5.7117e-07	1.77541e-05	-	nscaf2210	443885	481251	+	4013	PF03417:Acyl-coenzyme A:6-aminopenicillanic acid acyl-transferase
BGIBMGA000018	0	0	2.29236	9.34218	14.3367	8.90486	-3.86723	0.00424416	0.0420049	BGIBMGA000018	nscaf1071	400159	402528	-	180	Enbocin3
novel.5770	18.5567	20.6389	32.0931	440.781	176.521	426.543	-3.87572	1.68783e-17	2.84495e-15	-	nscaf2855	84458	94985	-	10528	-
novel.14145	0	2.42811	0	11.8901	8.0644	13.3573	-3.87887	0.00390127	0.0392628	-	scaffold28706	1	573	.	573	-
novel.5508	25.3934	32.7795	49.2858	523.162	507.161	546.758	-3.88263	1.91154e-35	1.99142e-32	-	nscaf2847	8466809	8472978	+	2700	PF06840:Protein of unknown function (DUF1241)
novel.30	0	0	8.02327	42.4645	43.9062	30.2765	-3.8873	3.07016e-05	0.00064027	-	nscaf1071	1042152	1052078	-	2398	PF00067:Cytochrome P450
novel.12395	3.90667	7.28432	11.4618	86.6275	70.7875	174.535	-3.89009	2.57857e-11	1.764e-09	-	nscaf3099	2796599	2796989	.	391	-
novel.22	133.804	179.68	284.253	2580.99	4434.52	1901.19	-3.89989	1.04668e-21	2.67393e-19	-	nscaf1071	435903	438794	+	758	-
novel.11223	28.3234	29.1373	17.1927	392.372	318.096	407.842	-3.90243	1.98625e-32	1.70922e-29	-	nscaf3052	721782	744909	-	5778	-
novel.8209	28.3234	15.7827	12.608	309.141	311.823	276.051	-3.96354	2.17692e-27	1.01693e-24	-	nscaf2938	185960	197845	+	6844	-
novel.12998	0.976668	0	1.14618	11.0408	8.96044	14.2478	-3.96831	0.00225637	0.0254326	-	scaffold1254	2786	5882	-	1070	-
novel.13610	1.95334	0	0	17.8351	8.96044	7.12389	-3.99132	0.00403195	0.0402949	-	scaffold19381	17	668	.	652	-
BGIBMGA007907	3.90667	2.42811	0	42.4645	34.9457	27.6051	-4.0077	7.03247e-07	2.14917e-05	BGIBMGA007907	nscaf2888	6041989	6047664	+	1881	Putative uncharacterized protein
novel.11551	2.93	3.64216	0	32.273	17.0248	56.9911	-4.0104	7.27963e-06	0.000175808	-	nscaf3058	5694789	5695161	.	373	-
novel.6439	0	0	4.58472	18.6844	19.713	36.5099	-4.06313	0.000103112	0.00182508	-	nscaf2876	183794	184675	.	882	-
novel.12750	1.95334	0	0	14.4379	12.5446	8.90486	-4.06556	0.00231719	0.0260028	-	scaffold10326	37	731	.	695	-
novel.7983	1.95334	0	0	9.34218	12.5446	14.2478	-4.07357	0.00218716	0.0247646	-	nscaf2930	2484730	2491503	-	469	PF01423:LSM domain
novel.41	32.2301	37.6357	22.9236	474.753	499.993	590.392	-4.07733	7.06996e-41	1.05085e-37	-	nscaf1108	125291	128070	+	930	-
novel.5439	0	4.85622	0	19.5337	31.3615	26.7146	-4.08929	5.33439e-05	0.00103657	-	nscaf2847	7237125	7238158	.	1034	-
novel.2417	14.65	3.64216	5.73091	137.585	145.159	145.149	-4.10959	1.54027e-17	2.62327e-15	-	nscaf2575	389465	396222	+	3527	PF13920:Zinc finger, C3HC4 type (RING finger)
novel.13460	1.95334	0	0	9.34218	17.9209	9.79534	-4.11188	0.00225705	0.0254326	-	scaffold17373	9	685	.	677	-
novel.6321	3.90667	10.9265	6.87709	128.243	123.654	123.778	-4.14682	9.40985e-19	1.92314e-16	-	nscaf2865	5108557	5120263	+	2651	PF07992:Pyridine nucleotide-disulphide oxidoreductase
novel.7416	0	1.21405	1.14618	20.3829	7.16835	12.4668	-4.15817	0.00147468	0.01786	-	nscaf2902	860940	861974	-	612	-
novel.13333	0.976668	1.21405	0	13.5886	18.8169	7.12389	-4.1665	0.00142497	0.0174912	-	scaffold15844	211	603	.	393	-
BGIBMGA006280	12.6967	26.7092	30.9469	454.37	282.254	518.263	-4.16942	1.17158e-23	3.68372e-21	BGIBMGA006280	nscaf2852	1255833	1256608	-	192	Cecropin A
BGIBMGA003296	1.95334	0	0	14.4379	16.1288	8.01437	-4.16983	0.00178736	0.0210847	BGIBMGA003296	nscaf2655	3668091	3670727	-	1353	Tubulin beta chain
novel.10273	2.93	3.64216	0	54.3545	43.9062	22.2621	-4.19174	5.53248e-07	1.72956e-05	-	nscaf3027	2425446	2426499	.	1054	-
novel.11257	1.95334	0	5.73091	45.8616	52.8666	42.7433	-4.19646	1.45941e-08	6.26282e-07	-	nscaf3052	1324336	1325293	.	958	-
novel.12159	1.95334	2.42811	1.14618	35.6702	36.7378	30.2765	-4.21845	1.98828e-07	6.81517e-06	-	nscaf3089	708294	709263	.	970	-
novel.12280	0	1.21405	5.73091	55.2038	42.1141	28.4955	-4.22301	5.93314e-07	1.83725e-05	-	nscaf3098	1032488	1051160	+	1800	PF10793:Gloverin-like protein
novel.1160	0.976668	1.21405	1.14618	25.4787	22.4011	15.1383	-4.24946	4.25965e-05	0.000849114	-	nscaf2014	31218	32660	-	1247	PF14956:Domain of unknown function (DUF4505)
novel.12772	2.93	0	1.14618	23.7801	27.7774	32.0575	-4.26947	4.13332e-06	0.000106593	-	scaffold10495	43	706	.	664	PF00665:Integrase core domain
novel.9354	0.976668	1.21405	1.14618	22.9308	25.0892	16.0287	-4.27245	3.49324e-05	0.000706862	-	nscaf2993	4657496	4658176	.	681	-
novel.381	6.83668	2.42811	0	72.1896	66.3073	51.6482	-4.29372	6.32757e-10	3.60473e-08	-	nscaf1681	5165293	5167067	.	1775	-
novel.13995	0	3.64216	1.14618	39.9166	23.2971	25.8241	-4.30404	4.75099e-06	0.000120522	-	scaffold25880	4	630	.	627	-
novel.8615	0	0	1.14618	9.34218	8.0644	6.2334	-4.31216	0.00486743	0.0470101	-	nscaf2962	1154551	1154854	.	304	-
novel.309	0.976668	0	0	6.79431	8.0644	8.90486	-4.31857	0.00468777	0.0455408	-	nscaf1681	2739007	2752083	+	1785	PF00069:Protein kinase domain
novel.13742	0.976668	0	2.29236	23.7801	17.9209	24.9336	-4.33504	3.01756e-05	0.00063091	-	scaffold21332	1	652	.	652	-
novel.14385	0	2.42811	0	18.6844	11.6486	15.1383	-4.33514	0.000675	0.0093834	-	scaffold34832	59	569	.	511	PF00078:Reverse transcriptase (RNA-dependent DNA polymerase)
novel.12344	60.5534	169.968	122.641	2655.73	1997.28	2530.76	-4.35067	8.94598e-31	6.09445e-28	-	nscaf3099	1029388	1034334	+	1614	PF00231:ATP synthase
BGIBMGA007228	1.95334	3.64216	2.29236	73.8882	51.0745	33.8385	-4.35424	3.4764e-09	1.70688e-07	BGIBMGA007228	nscaf2874	225518	259066	-	3720	Transporter
novel.15313	1.95334	0	0	5.09574	23.2971	16.9192	-4.4062	0.00146968	0.0178126	-	scaffold899	9200	11607	+	323	-
novel.13617	0	1.21405	1.14618	15.2872	21.5051	10.6858	-4.40704	0.000437081	0.00653823	-	scaffold19488	13	622	.	610	-
novel.14094	0.976668	0	0	14.4379	5.37626	6.2334	-4.4535	0.00424741	0.0420116	-	scaffold2779	21	315	.	295	-
novel.12928	0	2.42811	0	12.7393	25.0892	12.4668	-4.47799	0.000485818	0.0071431	-	scaffold11904	14	733	.	720	-
novel.11224	4.88334	6.07027	4.58472	131.64	100.357	113.982	-4.48383	1.44967e-18	2.89051e-16	-	nscaf3052	750522	756084	+	2692	PF12701:Scd6-like Sm domain|PF03853:YjeF-related protein N-terminus|PF09532:FDF domain
novel.8178	3.90667	4.85622	4.58472	105.312	73.4756	118.435	-4.48573	1.3882e-15	1.84529e-13	-	nscaf2937	808248	815741	-	3245	PF00153:Mitochondrial carrier protein
novel.19	3.90667	1.21405	0	30.5744	82.4361	6.2334	-4.48736	7.24403e-05	0.00133562	-	nscaf1071	396278	397440	+	415	-
novel.14466	1.95334	3.64216	1.14618	44.163	46.5943	58.7721	-4.4922	1.17381e-09	6.31307e-08	-	scaffold36931	1	549	.	549	-
novel.1451	1.95334	0	2.29236	32.273	13.4407	53.4291	-4.50662	7.19959e-06	0.000174132	-	nscaf2176	907599	921401	-	2003	PF03953:Tubulin C-terminal domain|PF00091:Tubulin/FtsZ family, GTPase domain
novel.14573	0.976668	12.1405	0	57.7517	117.382	116.654	-4.52303	2.8904e-08	1.17266e-06	-	scaffold3988	265	641	+	296	-
novel.14740	0.976668	1.21405	0	18.6844	7.16835	24.9336	-4.52845	0.00046781	0.00694074	-	scaffold4506	194	969	+	563	-
novel.1071	6.83668	3.64216	10.3156	152.872	148.743	188.783	-4.55162	1.42661e-22	3.70239e-20	-	nscaf1898	13281050	13281962	-	913	-
novel.15320	0	1.21405	0	11.8901	7.16835	8.90486	-4.55484	0.00230264	0.0259284	-	scaffold9029	6	666	.	661	PF15511:Centromere kinetochore component CENP-T histone fold
novel.7093	10.7434	12.1405	13.7542	306.593	293.006	276.941	-4.58662	2.07167e-37	2.41942e-34	-	nscaf2888	8974853	8990973	+	6814	PF02196:Raf-like Ras-binding domain|PF00130:Phorbol esters/diacylglycerol binding domain (C1 domain)|PF07714:Protein tyrosine kinase
BGIBMGA004869	11.72	2.42811	3.43854	128.243	260.749	45.4148	-4.59228	9.00581e-10	4.97449e-08	BGIBMGA004869	nscaf2818	2291081	2292910	+	261	Protease inhibitor 6
novel.15322	0.976668	0	0	7.6436	11.6486	9.79534	-4.60994	0.0018741	0.0219181	-	scaffold9041	145	767	.	623	-
novel.13103	5.86001	9.71243	0	180.899	46.5943	151.383	-4.61098	9.60983e-10	5.29026e-08	-	scaffold1356	1	2919	+	474	-
novel.12230	4.88334	6.07027	1.14618	107.01	92.2925	97.9534	-4.61653	3.816e-16	5.57069e-14	-	nscaf3097	2000951	2001790	.	840	PF05585:Putative peptidase (DUF1758)
novel.5504	1.95334	2.42811	9.16945	153.721	95.8767	81.9247	-4.63283	1.0248e-13	9.74154e-12	-	nscaf2847	8426798	8453006	+	4357	PF04821:Timeless protein
novel.3459	0	1.21405	0	12.7393	7.16835	9.79534	-4.64195	0.00175787	0.0207817	-	nscaf2766	241346	241880	-	395	-
BGIBMGA014206	1.95334	0	0	21.2322	19.713	13.3573	-4.6537	0.000205921	0.0033534	BGIBMGA014206	nscaf651	37337	42915	+	543	Putative uncharacterized protein
novel.12334	1.95334	9.71243	0	114.654	106.629	64.115	-4.65955	6.16773e-11	3.98587e-09	-	nscaf3099	569743	570565	.	823	-
novel.12122	0	1.21405	0	4.24645	12.5446	13.3573	-4.66074	0.00230534	0.0259411	-	nscaf3079	1155738	1156164	.	427	-
novel.14524	0	6.07027	0	52.6559	29.5695	63.2245	-4.67148	3.95157e-07	1.28191e-05	-	scaffold3867	734	1101	.	368	-
novel.14106	0	1.21405	0	9.34218	10.7525	10.6858	-4.69201	0.00131751	0.0164636	-	scaffold28095	46	614	.	569	PF00078:Reverse transcriptase (RNA-dependent DNA polymerase)
novel.2856	3.90667	0	0	15.2872	26.8813	74.8008	-4.79361	1.4086e-05	0.000318101	-	nscaf2655	383496	401358	-	3042	PF00151:Lipase
BGIBMGA001747	0	0	1.14618	12.7393	12.5446	8.01437	-4.80618	0.000966582	0.0126883	BGIBMGA001747	nscaf2176	975577	986951	+	684	GK22487
novel.6411	0	0	1.14618	10.1915	12.5446	10.6858	-4.81078	0.000869225	0.0116586	-	nscaf2874	52396	52806	.	411	-
BGIBMGA014285	3.90667	23.067	0	241.198	233.868	281.394	-4.81816	0.000208036	0.00337106	BGIBMGA014285	scaffold1085	1402	2514	-	192	Cecropin A
novel.12922	0.976668	0	0	13.5886	6.27231	14.2478	-4.84119	0.00103985	0.0135147	-	scaffold11870	35	703	.	669	-
novel.7606	0	1.21405	0	9.34218	8.0644	16.9192	-4.84919	0.000965095	0.0126843	-	nscaf2902	7878372	7878754	.	383	-
novel.1842	17.58	42.4919	0	639.515	194.442	910.076	-4.86099	0.00124242	0.0156741	-	nscaf2210	3787269	3788742	.	1474	-
novel.4892	1.95334	0	0	24.6294	20.609	17.8097	-4.86523	6.84062e-05	0.00127968	-	nscaf2829	700071	700853	.	783	-
novel.12382	1.95334	0	3.43854	49.2588	60.035	55.2101	-4.90378	3.74651e-10	2.20343e-08	-	nscaf3099	2490823	2491028	-	206	-
novel.8741	0	0	0	8.49289	6.27231	3.56194	-4.90714	0.00420372	0.0416803	-	nscaf2964	3747453	3747720	.	268	-
novel.14381	0	0	0	7.6436	2.68813	8.01437	-4.90842	0.00480462	0.0464826	-	scaffold34775	177	522	.	346	-
novel.13059	0	0	0	5.09574	8.96044	4.45243	-4.91965	0.00385817	0.038915	-	scaffold13144	21	720	.	700	-
novel.2904	1.95334	3.64216	0	61.9981	59.1389	46.3053	-4.92109	4.07813e-10	2.38134e-08	-	nscaf2655	1304990	1323964	-	1501	PF06585:Haemolymph juvenile hormone binding protein (JHBP)
BGIBMGA003406	0	0	0	3.39716	5.37626	9.79534	-4.92384	0.00438426	0.0430622	BGIBMGA003406	nscaf2655	1284992	1288402	+	621	Putative uncharacterized protein
novel.16	0.976668	8.49838	10.3156	254.787	107.525	225.293	-4.92846	6.96773e-16	9.73696e-14	-	nscaf1071	367493	393464	+	1084	-
novel.2616	3.90667	2.42811	2.29236	94.2711	88.7084	88.1581	-4.94777	1.5052e-15	1.9688e-13	-	nscaf2589	3060077	3097818	-	3220	PF13890:Rab3 GTPase-activating protein catalytic subunit
novel.5357	0.976668	0	0	7.6436	22.4011	7.12389	-4.96322	0.00098707	0.0129109	-	nscaf2847	4509007	4510049	.	1043	-
BGIBMGA012583	0	0	0	10.1915	3.58418	5.34291	-4.96879	0.00380885	0.0385363	BGIBMGA012583	nscaf3052	1187858	1193919	-	954	Cleavage and polyadenylation specificity factor subunit 3
novel.14501	0	0	0	9.34218	3.58418	6.2334	-4.97158	0.00352819	0.0362804	-	scaffold37979	5	509	.	505	-
novel.5399	0	0	0	7.6436	7.16835	4.45243	-4.97854	0.00293111	0.0313226	-	nscaf2847	5733037	5738937	-	506	PF02014:Reeler domain
novel.13550	0	0	0	5.09574	3.58418	10.6858	-4.98522	0.00373599	0.03794	-	scaffold18515	4	346	.	343	-
BGIBMGA005913	0	0	0	4.24645	8.96044	6.2334	-4.99006	0.00299805	0.0318921	BGIBMGA005913	nscaf2846	96242	101315	-	972	Voltage-gated ion channel
novel.4539	0	1.21405	1.14618	22.0815	32.2576	16.9192	-4.99706	3.03042e-05	0.00063279	-	nscaf2823	3867023	3870472	-	1183	-
novel.10936	3.90667	2.42811	2.29236	85.7782	91.3965	104.187	-5.00101	9.47588e-16	1.29109e-13	-	nscaf3040	1289404	1291205	.	1802	-
BGIBMGA013550	0	0	0	8.49289	4.48022	7.12389	-5.03996	0.00241864	0.0269195	BGIBMGA013550	nscaf3078	393557	394300	-	744	Putative uncharacterized protein
novel.12165	0	0	0	7.6436	8.0644	4.45243	-5.04394	0.00237071	0.0264762	-	nscaf3093	79742	80109	.	368	-
novel.14841	0	0	0	6.79431	9.85649	3.56194	-5.04723	0.0027909	0.0300403	-	scaffold5599	517	834	.	318	-
novel.14585	0	0	0	5.94503	10.7525	3.56194	-5.05019	0.00293676	0.0313626	-	scaffold4022	1	1097	.	1097	-
novel.14200	0	1.21405	0	11.8901	8.96044	18.7002	-5.05386	0.000441046	0.00658549	-	scaffold30499	6	599	+	544	-
novel.15340	0.976668	0	0	12.7393	16.1288	10.6858	-5.05394	0.000369374	0.00562839	-	scaffold9167	428	784	.	357	PF05585:Putative peptidase (DUF1758)
novel.14758	1.95334	0	0	20.3829	12.5446	39.1814	-5.06529	7.05408e-05	0.00131211	-	scaffold4755	60	973	.	914	-
novel.255	0.976668	0	1.14618	30.5744	15.2328	29.386	-5.10007	2.27766e-05	0.00049653	-	nscaf1681	1254464	1254972	.	509	-
novel.13210	0	0	0	5.09574	10.7525	5.34291	-5.11463	0.00204593	0.0235428	-	scaffold14542	412	707	.	296	-
novel.15413	0	2.42811	0	31.4237	32.2576	15.1383	-5.13439	2.45468e-05	0.000528775	-	scaffold9662	172	730	.	559	-
BGIBMGA014350	0.976668	4.85622	1.14618	74.7375	67.2033	93.501	-5.13775	8.44035e-13	7.30158e-11	BGIBMGA014350	scaffold2306	298	816	+	519	Putative uncharacterized protein
novel.13279	0	0	1.14618	16.9858	15.2328	9.79534	-5.14178	0.000280882	0.00440007	-	scaffold15289	167	688	.	522	-
novel.15016	0	0	0	6.79431	5.37626	9.79534	-5.16727	0.00148544	0.0179638	-	scaffold702	51965	52363	.	399	-
BGIBMGA001754	0	0	0	6.79431	10.7525	4.45243	-5.1692	0.00168889	0.020097	BGIBMGA001754	nscaf2176	1296317	1308211	+	1584	Gelsolin
novel.2469	2.93	2.42811	0	84.9289	56.4508	60.553	-5.20327	3.08129e-11	2.09042e-09	-	nscaf2575	1673407	1689430	-	742	-
novel.13037	0	0	0	11.0408	4.48022	7.12389	-5.21266	0.0014571	0.0177335	-	scaffold12883	323	715	.	393	-
novel.13481	0.976668	0	0	9.34218	21.5051	13.3573	-5.21335	0.000258858	0.00410109	-	scaffold17658	88	682	.	595	PF05380:Pao retrotransposon peptidase
novel.14874	0	0	0	10.1915	5.37626	7.12389	-5.21534	0.00125894	0.015858	-	scaffold5942	60	906	+	344	PF00579:tRNA synthetases class I (W and Y)
novel.15227	0	0	0	9.34218	5.37626	8.01437	-5.21765	0.00119892	0.0151928	-	scaffold838	5269	18156	-	1588	PF01074:Glycosyl hydrolases family 38 N-terminal domain
novel.5358	0	0	0	8.49289	7.16835	7.12389	-5.22057	0.00106627	0.0137705	-	nscaf2847	4516641	4565825	+	1305	-
BGIBMGA009757	0	0	0	6.79431	8.96044	7.12389	-5.22572	0.00106327	0.0137465	BGIBMGA009757	nscaf2964	1759494	1760078	+	585	Copia-like retrotransposable element
BGIBMGA013654	0	0	0	5.09574	5.37626	12.4668	-5.22914	0.00150373	0.0181631	BGIBMGA013654	nscaf3087	69086	77242	-	1599	Sugar transporter 4
novel.1338	0	0	0	4.24645	6.27231	12.4668	-5.23177	0.00155352	0.018649	-	nscaf2136	5667792	5669052	.	1261	-
novel.1843	17.58	9.71243	0	377.934	127.238	535.182	-5.24583	3.91079e-05	0.000784557	-	nscaf2210	3789265	3792410	-	3146	-
novel.12134	0	0	0	13.5886	3.58418	6.2334	-5.26092	0.00167861	0.0199893	-	nscaf3080	47821	48428	.	608	PF00078:Reverse transcriptase (RNA-dependent DNA polymerase)
novel.13729	0	0	0	11.8901	5.37626	6.2334	-5.26623	0.00117526	0.0149605	-	scaffold21194	62	659	.	598	-
novel.13771	0	0	0	10.1915	3.58418	9.79534	-5.27005	0.00134143	0.0166787	-	scaffold21930	1	577	.	577	PF00078:Reverse transcriptase (RNA-dependent DNA polymerase)
novel.6423	0	0	0	8.49289	8.96044	6.2334	-5.27635	0.000889529	0.0118725	-	nscaf2874	222705	225481	+	2777	-
novel.2547	0	0	0	5.94503	5.37626	12.4668	-5.28181	0.00116092	0.0148059	-	nscaf2575	4355088	4355473	+	386	-
novel.14476	0	0	0	5.94503	9.85649	8.01437	-5.28322	0.000901534	0.0120033	-	scaffold37298	4	532	.	529	-
novel.1159	0	0	1.14618	18.6844	10.7525	16.9192	-5.2838	0.000159735	0.00268414	-	nscaf2014	29113	31615	+	1779	PF00179:Ubiquitin-conjugating enzyme
novel.3307	0	0	0	13.5886	4.48022	6.2334	-5.31501	0.00120475	0.0152271	-	nscaf2681	1466837	1467153	-	317	-
novel.12384	0	2.42811	3.43854	71.3403	86.9163	65.0055	-5.32301	3.57951e-12	2.82729e-10	-	nscaf3099	2496337	2499418	+	2183	-
BGIBMGA014026	0	0	0	11.0408	8.96044	4.45243	-5.32305	0.000962928	0.012666	BGIBMGA014026	nscaf3106	317636	319923	-	489	Yellow8
novel.14077	0	0	0	11.0408	8.96044	4.45243	-5.32305	0.000962928	0.012666	-	scaffold27332	117	545	.	429	-
novel.15422	0	1.21405	0	7.6436	18.8169	21.3717	-5.32695	0.000198865	0.00326122	-	scaffold9730	1	711	.	711	-
novel.14869	1.95334	1.21405	0	30.5744	55.5547	47.1957	-5.34197	5.48007e-08	2.1232e-06	-	scaffold5909	118	679	-	325	PF03098:Animal haem peroxidase
novel.13461	0	0	0	12.7393	5.37626	7.12389	-5.36926	0.000801585	0.0108343	-	scaffold17389	25	438	.	414	-
novel.4396	0	0	10.3156	167.31	119.174	138.916	-5.37273	0.0013181	0.0164636	-	nscaf2822	1678720	1679419	.	700	-
BGIBMGA008569	0	0	0	11.0408	8.0644	6.2334	-5.37432	0.000646369	0.00907915	BGIBMGA008569	nscaf2902	10827263	10831982	+	384	Putative uncharacterized protein
novel.1960	4.88334	6.07027	3.43854	222.514	186.377	187.002	-5.37637	3.77921e-27	1.71639e-24	-	nscaf2330	1620788	1658112	-	6620	PF10154:Uncharacterized conserved protein (DUF2362)
novel.4278	3.90667	1.21405	2.29236	117.202	105.733	97.9534	-5.38703	1.03403e-16	1.56541e-14	-	nscaf2818	2815132	2829401	+	4771	PF01411:tRNA synthetases class II (A)
novel.13317	0	0	0	5.94503	16.1288	3.56194	-5.38934	0.00127312	0.016012	-	scaffold15655	44	693	.	650	-
novel.14580	0.976668	0	0	14.4379	13.4407	22.2621	-5.39598	0.000100326	0.00178634	-	scaffold4007	115	1090	+	664	PF13793:N-terminal domain of ribose phosphate pyrophosphokinase
novel.14027	0	0	0	11.8901	5.37626	8.90486	-5.42119	0.000602093	0.00854533	-	scaffold26460	28	603	.	576	-
BGIBMGA007300	0	0	0	7.6436	11.6486	7.12389	-5.43303	0.000497233	0.00728473	BGIBMGA007300	nscaf2876	1317422	1317982	+	561	CCR4
novel.7491	17.58	13.3546	357.609	4069.79	4818.03	7934.23	-5.43639	3.12925e-05	0.000646935	-	nscaf2902	4150178	4155496	+	725	PF01395:PBP/GOBP family
BGIBMGA009159	3.90667	3.64216	5.73091	178.351	148.743	247.555	-5.43869	1.34747e-23	4.15681e-21	BGIBMGA009159	nscaf2937	1218649	1221833	+	474	Phospho-2-dehydro-3-deoxyheptonate aldolase
BGIBMGA008560	0	1.21405	0	22.9308	19.713	9.79534	-5.46172	9.75327e-05	0.00174089	BGIBMGA008560	nscaf2902	10429350	10439007	+	2589	Eag K+ channel
novel.4886	0	0	0	5.94503	15.2328	6.2334	-5.48579	0.000591237	0.00844994	-	nscaf2829	144738	151539	+	1541	PF00083:Sugar (and other) transporter
novel.3317	0.976668	60.7027	0	873.919	932.782	1000.91	-5.51103	0.00364823	0.037327	-	nscaf2686	54629	60101	-	1062	-
novel.8329	0	0	0	8.49289	9.85649	9.79534	-5.52468	0.000293758	0.0045786	-	nscaf2943	3409182	3409424	.	243	-
novel.15035	0	0	0	12.7393	2.68813	13.3573	-5.55829	0.000717701	0.00986915	-	scaffold7143	31	438	.	408	-
novel.13818	0	0	0	12.7393	3.58418	12.4668	-5.55863	0.000537759	0.0078085	-	scaffold22681	43	650	.	608	-
novel.14300	0	0	0	9.34218	11.6486	8.01437	-5.56824	0.000257359	0.00408526	-	scaffold32634	43	515	.	473	-
novel.12840	0	0	0	5.94503	5.37626	17.8097	-5.57393	0.000547422	0.00792527	-	scaffold11126	1	358	.	358	-
novel.2445	0	1.21405	1.14618	28.8758	43.0101	34.7289	-5.58265	1.06835e-06	3.09159e-05	-	nscaf2575	1292675	1383556	-	2934	PF01754:A20-like zinc finger|PF02204:Vacuolar sorting protein 9 (VPS9) domain
novel.3413	0	0	0	5.94503	12.5446	11.5763	-5.61907	0.000260582	0.00412441	-	nscaf2758	33617	34091	.	475	-
novel.1773	0	0	0	16.9858	4.48022	8.90486	-5.63649	0.000395225	0.00597221	-	nscaf2210	1080128	1163042	+	318	-
BGIBMGA003372	0	0	0	13.5886	7.16835	9.79534	-5.64441	0.000211928	0.00342393	BGIBMGA003372	nscaf2655	312490	315084	-	1521	Putative uncharacterized protein
novel.14274	0	0	0	5.09574	7.16835	18.7002	-5.66169	0.000388171	0.00588738	-	scaffold32116	174	590	.	417	-
novel.14429	0	0	0	3.39716	22.4011	5.34291	-5.66947	0.000764298	0.0104309	-	scaffold35925	1	559	.	559	PF07727:Reverse transcriptase (RNA-dependent DNA polymerase)
novel.13536	0	0	1.14618	22.0815	25.9853	13.3573	-5.68923	3.10663e-05	0.000644624	-	scaffold18272	22	678	.	657	-
novel.14937	0	0	0	8.49289	10.7525	12.4668	-5.69658	0.000144286	0.00245481	-	scaffold6521	184	589	.	406	PF00400:WD domain, G-beta repeat
novel.13486	0.976668	0	3.43854	65.3953	78.8519	86.3771	-5.70693	6.01914e-12	4.51436e-10	-	scaffold17698	11	680	.	670	-
novel.12135	0.976668	1.21405	0	24.6294	42.1141	49.8672	-5.72507	8.16978e-07	2.45248e-05	-	nscaf3082	2289	3206	.	918	PF05380:Pao retrotransposon peptidase
novel.1968	0.976668	2.42811	1.14618	73.0389	79.7479	83.7057	-5.7389	1.69184e-12	1.39705e-10	-	nscaf2330	2039859	2081567	+	3528	PF13180:PDZ domain|PF13365:Trypsin-like peptidase domain|PF01869:BadF/BadG/BcrA/BcrD ATPase family
BGIBMGA001746	0	0	0	3.39716	27.7774	1.78097	-5.75147	0.00150549	0.0181659	BGIBMGA001746	nscaf2176	946991	963199	+	1698	Putative uncharacterized protein
novel.4287	0	0	0	10.1915	9.85649	14.2478	-5.80988	8.64286e-05	0.0015649	-	nscaf2818	2934964	2935347	.	384	-
novel.14266	0	0	0	9.34218	11.6486	13.3573	-5.81181	8.31634e-05	0.00151248	-	scaffold31946	2	574	.	573	-
novel.6997	13.6734	1.21405	1.14618	315.086	310.927	332.151	-5.82323	5.62298e-23	1.53226e-20	-	nscaf2888	6453100	6459488	+	2465	PF13561:Enoyl-(Acyl carrier protein) reductase
novel.14590	0	1.21405	0	24.6294	17.0248	25.8241	-5.8251	1.39362e-05	0.000315154	-	scaffold4027	65	1102	.	1038	-
novel.14988	0	1.21405	0	26.328	33.1536	8.90486	-5.84421	3.35612e-05	0.000685907	-	scaffold692	49736	56700	-	807	-
novel.14916	0	0	0	8.49289	15.2328	11.5763	-5.85099	7.88542e-05	0.00144213	-	scaffold6290	104	844	.	741	-
novel.12352	0.976668	1.21405	0	28.8758	81.54	16.9192	-5.85326	2.9037e-06	7.78527e-05	-	nscaf3099	1690796	1692160	.	1365	-
novel.12813	0	0	0	18.6844	0.896044	16.0287	-5.8653	0.000766391	0.0104508	-	scaffold10888	30	735	.	706	-
novel.4216	0	0	0	14.4379	11.6486	9.79534	-5.87596	6.23523e-05	0.00117993	-	nscaf2818	858728	872544	+	2366	-
BGIBMGA007628	18.5567	33.9935	14.9004	1405.57	1139.77	1386.49	-5.87787	6.50806e-66	5.32034e-62	BGIBMGA007628	nscaf2888	8587125	8589554	-	303	Putative uncharacterized protein
novel.12809	0	0	0	12.7393	8.96044	14.2478	-5.87827	6.45569e-05	0.00121322	-	scaffold10868	1	401	-	401	-
BGIBMGA005547	0	0	0	11.0408	10.7525	14.2478	-5.88156	5.84267e-05	0.00111728	BGIBMGA005547	nscaf2829	2873897	2879887	-	633	HM00003 protein
novel.14104	0	0	0	15.2872	8.0644	13.3573	-5.90902	6.3534e-05	0.00119675	-	scaffold28065	138	579	.	442	-
novel.12718	0	0	0	11.0408	16.1288	9.79534	-5.91787	5.53897e-05	0.00107301	-	scaffold10064	52	760	.	709	PF00078:Reverse transcriptase (RNA-dependent DNA polymerase)
novel.336	0	0	0	7.6436	9.85649	20.4812	-5.95653	7.63624e-05	0.00140442	-	nscaf1681	3517974	3518746	+	715	-
novel.4219	1.95334	3.64216	2.29236	165.611	160.392	157.616	-5.96499	1.16975e-21	2.94238e-19	-	nscaf2818	882752	899544	-	5378	PF04037:Domain of unknown function (DUF382)
novel.14163	0	0	0	14.4379	17.9209	6.2334	-5.98058	6.78951e-05	0.00127157	-	scaffold29296	1	458	.	458	-
BGIBMGA005551	0	0	0	15.2872	16.1288	8.90486	-6.04393	3.25879e-05	0.000667684	BGIBMGA005551	nscaf2829	2735089	2737990	-	426	HM00016 protein
novel.8164	4.88334	4.85622	4.58472	436.535	218.635	301.875	-6.06137	2.68596e-29	1.46385e-26	-	nscaf2937	310752	317388	-	6637	PF07530:Associated with zinc fingers
novel.12446	0	0	0	17.8351	15.2328	8.01437	-6.07134	3.40089e-05	0.000692459	-	nscaf3106	288783	289684	.	902	-
novel.13944	0	0	0	13.5886	10.7525	16.9192	-6.07691	2.4012e-05	0.000519306	-	scaffold24803	1	561	.	561	-
novel.12356	6.83668	3.64216	5.73091	401.714	261.645	471.067	-6.10812	9.65288e-34	8.76804e-31	-	nscaf3099	1756842	1757761	+	920	-
novel.5994	0	2.42811	1.14618	120.599	51.9706	58.7721	-6.10932	4.32431e-10	2.5161e-08	-	nscaf2855	7002968	7004468	+	297	-
novel.640	0	3.64216	1.14618	97.6683	108.421	102.406	-6.11394	3.28113e-14	3.37399e-12	-	nscaf1705	240642	240918	+	277	-
BGIBMGA009142	0	0	0	18.6844	14.3367	9.79534	-6.13108	2.14233e-05	0.000468276	BGIBMGA009142	nscaf2937	303562	304122	+	561	Mannosyl-glycoprotein endo-beta-N-acetylglucosamidase family protein
BGIBMGA002178	0	0	0	15.2872	8.96044	18.7002	-6.13499	2.30187e-05	0.000501139	BGIBMGA002178	nscaf2216	13036	16239	-	1302	Cytochrome P450
novel.13945	0	0	0	21.2322	15.2328	7.12389	-6.1571	3.08534e-05	0.000642615	-	scaffold24814	15	636	.	622	PF00078:Reverse transcriptase (RNA-dependent DNA polymerase)
novel.15045	0	0	0	14.4379	19.713	9.79534	-6.16769	1.87362e-05	0.000413409	-	scaffold7190	18	790	.	773	-
novel.12387	4.88334	2.42811	1.14618	205.528	239.244	188.783	-6.17565	7.31309e-25	2.49102e-22	-	nscaf3099	2525945	2540172	-	4919	PF16062:Domain of unknown function (DUF4804)
novel.13474	0	0	0	16.1365	8.96044	19.5907	-6.19232	1.82816e-05	0.000404471	-	scaffold1759	1	405	.	405	-
novel.12019	0.976668	0	0	25.4787	36.7378	25.8241	-6.20804	2.22151e-06	6.08404e-05	-	nscaf3075	630445	634461	+	1869	PF07690:Major Facilitator Superfamily
novel.15144	1.95334	6.07027	3.43854	264.978	285.838	297.422	-6.25593	1.56432e-31	1.16258e-28	-	scaffold785	8433	8805	.	373	-
novel.13719	0	0	1.14618	33.9716	9.85649	48.0862	-6.2709	7.98589e-06	0.000190612	-	scaffold21063	4	387	.	384	-
novel.7130	0	0	0	15.2872	10.7525	21.3717	-6.27737	1.0681e-05	0.000246658	-	nscaf2889	195316	195763	.	448	PF07530:Associated with zinc fingers
novel.14390	0.976668	0	0	32.273	34.9457	26.7146	-6.30199	1.24364e-06	3.54862e-05	-	scaffold34888	30	518	.	489	-
novel.6430	1.95334	0	0	53.5052	73.4756	45.4148	-6.30411	2.47056e-08	1.02262e-06	-	nscaf2874	325956	327779	.	1824	-
novel.12376	0	0	1.14618	31.4237	54.6587	8.01437	-6.30433	1.11779e-05	0.000256324	-	nscaf3099	2456865	2458311	.	1447	-
novel.14110	0	0	0	19.5337	9.85649	19.5907	-6.32494	9.08199e-06	0.000213064	-	scaffold28170	1	616	.	616	-
novel.6977	0	0	0	16.1365	14.3367	18.7002	-6.32999	5.77267e-06	0.000143877	-	nscaf2888	5883529	5910591	+	6548	PF13764:E3 ubiquitin-protein ligase UBR4
novel.11215	0	1.21405	0	40.7659	47.4903	8.01437	-6.33767	8.66391e-06	0.000204114	-	nscaf3052	545422	557824	-	812	PF00379:Insect cuticle protein
novel.13810	1.95334	1.21405	1.14618	98.5176	147.847	113.092	-6.35173	4.7384e-15	5.57359e-13	-	scaffold22515	73	642	.	570	-
novel.12133	0	0	0	19.5337	19.713	10.6858	-6.35246	7.17752e-06	0.000173856	-	nscaf3080	46107	46515	.	409	-
novel.3851	0	0	0	16.9858	8.0644	24.9336	-6.35376	1.25719e-05	0.000285488	-	nscaf2795	685716	686120	.	405	PF14529:Endonuclease-reverse transcriptase
novel.12156	0	0	0	16.1365	21.5051	12.4668	-6.35697	6.14041e-06	0.000151426	-	nscaf3089	519241	520070	.	830	-
novel.1752	0	0	0	16.9858	16.1288	17.8097	-6.38048	4.14471e-06	0.000106718	-	nscaf2210	478870	479760	-	891	-
novel.13877	1.95334	0	0	66.2446	16.1288	97.9534	-6.38706	4.08443e-07	1.31717e-05	-	scaffold23798	4	643	+	640	-
novel.13598	0	0	0	15.2872	22.4011	14.2478	-6.40843	4.47082e-06	0.000114215	-	scaffold19287	3	672	.	670	-
novel.12021	0.976668	0	1.14618	62.8474	60.931	65.0055	-6.42299	5.27983e-09	2.44259e-07	-	nscaf3075	640971	654094	+	4316	-
novel.4965	0.976668	0	1.14618	58.601	65.4112	65.8959	-6.43138	5.14803e-09	2.3912e-07	-	nscaf2829	2708488	2721530	-	1709	PF00787:PX domain
novel.14363	0	0	0	14.4379	27.7774	11.5763	-6.45888	5.87146e-06	0.000145894	-	scaffold34206	1	574	.	574	-
novel.1434	0	0	0	11.0408	23.2971	19.5907	-6.46212	4.46606e-06	0.000114215	-	nscaf2176	617229	617597	.	369	-
novel.5038	0	0	0	21.2322	14.3367	18.7002	-6.47279	2.9046e-06	7.78527e-05	-	nscaf2830	93769	99787	-	823	-
BGIBMGA002131	1.95334	0	0	82.3811	39.4259	74.8008	-6.49662	1.41486e-08	6.08763e-07	BGIBMGA002131	nscaf2210	3589707	3613300	+	3516	AGAP004863-PA
BGIBMGA007966	0	0	0	18.6844	17.9209	18.7002	-6.49958	2.13735e-06	5.89303e-05	BGIBMGA007966	nscaf2888	9022784	9030663	+	1809	GK17715
BGIBMGA005705	0	0	0	17.8351	25.0892	12.4668	-6.50156	3.38305e-06	8.95031e-05	BGIBMGA005705	nscaf2830	87949	90731	+	348	Pinin
novel.6436	0	1.21405	0	32.273	48.3864	30.2765	-6.54157	4.59776e-07	1.45968e-05	-	nscaf2876	93351	94692	+	744	-
novel.14455	0	0	9.16945	298.95	214.155	350.851	-6.56617	4.51637e-05	0.000895845	-	scaffold3677	1	1119	.	1119	-
novel.12037	0	0	0	15.2872	33.1536	9.79534	-6.57343	5.53412e-06	0.000138565	-	nscaf3075	1043540	1043769	.	230	-
novel.4985	0	0	2.29236	61.1488	79.7479	70.3484	-6.57617	2.37886e-09	1.2079e-07	-	nscaf2829	2891948	2913288	+	3074	PF00326:Prolyl oligopeptidase family
novel.15310	0	0	0	19.5337	25.9853	15.1383	-6.6326	1.38882e-06	3.93539e-05	-	scaffold8943	1	789	.	789	-
novel.13144	0	0	0	21.2322	20.609	19.5907	-6.6512	9.16138e-07	2.71356e-05	-	scaffold13894	1	713	.	713	-
novel.6481	0	0	0	16.9858	34.9457	9.79534	-6.6575	3.82374e-06	9.95513e-05	-	nscaf2876	1466177	1467668	.	1492	-
BGIBMGA005698	0	0	0	26.328	17.9209	17.8097	-6.6665	1.05965e-06	3.07732e-05	BGIBMGA005698	nscaf2830	84133	85614	-	438	Putative uncharacterized protein
BGIBMGA000175	0	0	0	22.9308	17.0248	23.1526	-6.69025	8.34332e-07	2.49841e-05	BGIBMGA000175	nscaf125	91381	107579	-	1368	Putative uncharacterized protein
novel.11180	0	2.42811	1.14618	130.791	94.0846	119.325	-6.69079	1.81579e-13	1.68683e-11	-	nscaf3048	765225	766836	.	1612	-
novel.8452	0	0	1.14618	34.8209	22.4011	65.8959	-6.69214	5.47405e-07	1.71786e-05	-	nscaf2953	337166	337529	.	364	-
novel.8909	0	0	0	16.9858	30.4655	16.9192	-6.71787	1.06435e-06	3.08549e-05	-	nscaf2980	7633	8727	.	1095	-
novel.13139	0	0	0	16.9858	25.9853	22.2621	-6.73707	6.87533e-07	2.10509e-05	-	scaffold13868	1	686	.	686	-
BGIBMGA007923	0	0	1.14618	40.7659	48.3864	38.2909	-6.74195	1.23492e-07	4.41815e-06	BGIBMGA007923	nscaf2888	6831593	6834554	+	681	Putative uncharacterized protein
novel.5510	0	0	0	14.4379	29.5695	23.1526	-6.77877	7.7567e-07	2.35291e-05	-	nscaf2847	8646819	8647405	.	587	-
novel.4280	0	0	0	13.5886	28.6734	25.8241	-6.79847	7.63099e-07	2.31908e-05	-	nscaf2818	2844351	2869838	+	4665	PF00271:Helicase conserved C-terminal domain|PF00176:SNF2 family N-terminal domain
novel.15127	0	0	0	33.1223	12.5446	23.1526	-6.81599	9.42798e-07	2.78244e-05	-	scaffold7769	33	826	.	794	-
novel.3294	0	0	0	21.2322	26.8813	21.3717	-6.82853	3.5938e-07	1.17753e-05	-	nscaf2681	710297	711076	.	780	-
novel.1997	5.86001	3.64216	8.02327	721.047	771.494	581.487	-6.87884	2.47474e-52	1.01155e-48	-	nscaf2330	3967555	3981784	-	5842	-
novel.4936	0	0	0	31.4237	26.8813	14.2478	-6.89177	4.80838e-07	1.52064e-05	-	nscaf2829	2028695	2029869	.	1175	-
novel.14553	0	0	0	18.6844	11.6486	42.7433	-6.90123	1.27188e-06	3.61657e-05	-	scaffold39385	22	452	.	431	-
novel.14789	0	0	0	32.273	23.2971	18.7002	-6.92566	2.74443e-07	9.19495e-06	-	scaffold5067	40	958	.	919	-
novel.1951	2.93	0	2.29236	239.5	138.887	287.627	-6.92868	1.21294e-19	2.67994e-17	-	nscaf2330	1376887	1389122	+	2266	PF00067:Cytochrome P450
BGIBMGA003934	0	0	0	28.0265	18.8169	28.4955	-6.94589	2.16119e-07	7.36156e-06	BGIBMGA003934	nscaf2766	1004823	1008265	-	747	Putative uncharacterized protein
novel.13779	1.95334	1.21405	0	153.721	94.0846	162.959	-6.96269	5.00636e-14	4.96085e-12	-	scaffold2202	21	2583	-	2563	-
novel.6187	0.976668	0	0	52.6559	39.4259	59.6625	-6.99405	3.74235e-08	1.49603e-06	-	nscaf2865	312408	314103	-	518	-
novel.1146	0.976668	1.21405	1.14618	169.009	137.991	115.763	-6.9967	9.97385e-15	1.13245e-12	-	nscaf1986	35597	36945	.	1349	-
novel.2983	0	0	0	28.8758	31.3615	18.7002	-7.013	1.62384e-07	5.67303e-06	-	nscaf2655	3681537	3682076	.	540	-
novel.6403	0	2.42811	0	98.5176	86.9163	102.406	-7.01911	9.40757e-11	5.90178e-09	-	nscaf2873	156417	156765	.	349	-
novel.14859	0	0	0	24.6294	34.9457	23.1526	-7.08012	9.83992e-08	3.58314e-06	-	scaffold5824	1	908	.	908	-
novel.11241	1.95334	3.64216	0	243.746	228.491	283.174	-7.09611	2.36458e-23	6.66567e-21	-	nscaf3052	1032160	1034031	.	1872	PF14529:Endonuclease-reverse transcriptase
novel.14411	0	0	0	29.7251	26.8813	27.6051	-7.1063	6.41034e-08	2.43742e-06	-	scaffold35403	1	479	.	479	-
BGIBMGA000021	0	0	0	44.163	8.0644	35.6194	-7.1679	6.45799e-07	1.98101e-05	BGIBMGA000021	nscaf1071	359316	359899	-	192	Cecropin CBM2
novel.7560	0	0	1.14618	56.9024	69.8914	45.4148	-7.17632	1.3943e-08	6.01499e-07	-	nscaf2902	6423537	6424877	+	438	-
novel.7666	0	0	0	28.0265	20.609	40.0719	-7.18114	7.4641e-08	2.78626e-06	-	nscaf2902	10302709	10303522	.	814	-
novel.13841	0	0	0	37.3687	15.2328	37.4004	-7.20266	1.18075e-07	4.26165e-06	-	scaffold23058	144	646	.	503	-
novel.12848	1.95334	2.42811	0	299.799	191.753	165.63	-7.22082	9.39389e-19	1.92314e-16	-	scaffold11175	3	733	.	731	PF00078:Reverse transcriptase (RNA-dependent DNA polymerase)
novel.13401	0	0	0	28.8758	43.0101	19.5907	-7.22528	7.14724e-08	2.68638e-06	-	scaffold16686	11	690	.	680	-
novel.2495	0	2.42811	0	114.654	131.718	86.3771	-7.2273	3.34618e-11	2.25144e-09	-	nscaf2575	2196689	2199784	.	3096	-
novel.1471	9.76668	1.21405	4.58472	809.373	1135.29	518.263	-7.25056	9.79363e-39	1.33438e-35	-	nscaf2176	1270712	1310307	+	3299	PF00626:Gelsolin repeat
novel.7564	0.976668	1.21405	0	135.037	84.2281	121.106	-7.2709	2.84892e-11	1.94082e-09	-	nscaf2902	6446674	6447917	.	1244	-
novel.8156	0	0	0	41.6152	35.8418	17.8097	-7.28466	5.94847e-08	2.27769e-06	-	nscaf2935	84453	85083	.	631	-
novel.15203	0.976668	0	0	42.4645	77.0598	71.2389	-7.32337	8.46874e-09	3.81443e-07	-	scaffold826	5249	8702	-	452	-
novel.679	0	1.21405	0	82.3811	52.8666	63.2245	-7.38173	4.55136e-09	2.16322e-07	-	nscaf1705	847488	860220	-	3283	PF00009:Elongation factor Tu GTP binding domain|PF00679:Elongation factor G C-terminus|PF14492:Elongation Factor G, domain II
novel.7061	0	0	0	39.0673	30.4655	34.7289	-7.41461	1.06083e-08	4.6376e-07	-	nscaf2888	8344807	8353401	-	2084	PF00406:Adenylate kinase
novel.14147	0	0	0	33.9716	38.5299	32.948	-7.43047	9.06703e-09	4.05044e-07	-	scaffold2885	4	937	.	934	-
novel.6335	0	0	0	21.2322	43.9062	41.8528	-7.45066	1.89881e-08	8.04287e-07	-	nscaf2865	5412314	5459095	+	277	-
novel.2908	0	0	1.14618	67.9431	74.3717	67.6769	-7.46249	2.02195e-09	1.03912e-07	-	nscaf2655	1462042	1464936	+	2895	-
novel.10807	0	0	0	53.5052	24.1932	31.167	-7.47758	1.82715e-08	7.76895e-07	-	nscaf3034	4872896	4874179	.	1284	-
novel.14328	0	0	0	28.8758	40.322	41.8528	-7.5047	7.15609e-09	3.25006e-07	-	scaffold33447	1	579	.	579	-
novel.15388	0.976668	2.42811	0	177.501	225.803	206.593	-7.52342	2.79612e-17	4.52639e-15	-	scaffold950	2538	9456	+	1878	PF00685:Sulfotransferase domain
novel.15414	0	0	0	40.7659	34.9457	37.4004	-7.53202	4.78445e-09	2.24143e-07	-	scaffold9663	9	709	.	701	-
novel.1976	0	1.21405	0	88.3261	68.9954	63.2245	-7.53375	1.66124e-09	8.76172e-08	-	nscaf2330	2733903	2734127	.	225	-
novel.12422	0	0	0	42.4645	34.9457	36.5099	-7.54239	4.63878e-09	2.19203e-07	-	nscaf3099	3873292	3897822	-	829	-
novel.7592	0	0	0	48.4095	37.6339	31.167	-7.5837	4.69865e-09	2.20755e-07	-	nscaf2902	7376569	7378665	.	2097	-
novel.14736	0	0	0	39.0673	43.0101	37.4004	-7.6107	2.89653e-09	1.46168e-07	-	scaffold4455	27	1041	.	1015	-
novel.13996	0	0	0	41.6152	16.1288	65.0055	-7.64988	2.43952e-08	1.01234e-06	-	scaffold25943	85	630	.	546	-
novel.15376	0	0	0	34.8209	44.8022	44.5243	-7.66568	2.28681e-09	1.16477e-07	-	scaffold9475	1	777	.	777	-
novel.8	0.976668	1.21405	0	174.104	152.328	128.23	-7.68825	8.80772e-13	7.57928e-11	-	nscaf1071	47973	61995	-	2734	PF05510:Sarcoglycan alpha/epsilon
novel.695	1.95334	0	0	172.406	143.367	143.368	-7.71009	7.77149e-13	6.79485e-11	-	nscaf1705	1207934	1224102	-	3848	PF11923:Domain of unknown function (DUF3441)|PF05833:Fibronectin-binding protein A N-terminus (FbpA)|PF05670:Domain of unknown function (DUF814)
novel.2365	0.976668	0	0	22.0815	214.155	22.2621	-7.76202	1.69263e-07	5.90074e-06	-	nscaf2529	5308381	5311681	-	2527	-
novel.2434	0	0	0	50.1081	43.9062	40.0719	-7.7775	1.06708e-09	5.81558e-08	-	nscaf2575	685736	686776	.	1041	-
novel.13085	0.976668	0	0	101.915	42.1141	124.668	-7.81844	1.59257e-09	8.42673e-08	-	scaffold13362	1	686	.	686	-
novel.13986	0	0	0	56.9024	42.1141	43.6338	-7.86701	6.80932e-10	3.85233e-08	-	scaffold25735	53	560	.	508	-
novel.12224	0	0	0	48.4095	32.2576	63.2245	-7.87912	1.1462e-09	6.20543e-08	-	nscaf3097	1548429	1548707	.	279	-
novel.12616	0	0	0	123.996	19.713	1.78097	-7.8951	0.00173167	0.0205166	-	nscaf481	1139977	1166714	+	2140	PF00232:Glycosyl hydrolase family 1
novel.12445	0	0	0	55.2038	46.5943	44.5243	-7.90352	4.77571e-10	2.7494e-08	-	nscaf3106	270047	281393	+	1145	PF03022:Major royal jelly protein
novel.9732	0	0	0	41.6152	40.322	66.7864	-7.9264	7.1234e-10	4.01613e-08	-	nscaf3008	680265	701882	-	1288	-
BGIBMGA009143	0	0	0	74.7375	37.6339	62.334	-8.15953	2.117e-10	1.27254e-08	BGIBMGA009143	nscaf2937	322903	325711	+	606	ATP-dependent chaperone ClpB
novel.9731	0	0	0	59.4503	48.3864	67.6769	-8.1657	9.93188e-11	6.17438e-09	-	nscaf3008	672557	674361	.	1805	-
novel.14400	0	0	0	53.5052	68.0994	56.9911	-8.19046	7.5678e-11	4.81453e-09	-	scaffold35050	1	533	.	533	-
novel.3296	0.976668	0	0	138.434	100.357	130.901	-8.27881	1.87405e-11	1.30943e-09	-	nscaf2681	715817	723952	+	3876	PF02902:Ulp1 protease family, C-terminal catalytic domain
novel.8179	0	0	1.14618	151.174	120.07	124.668	-8.37768	8.87736e-12	6.47968e-10	-	nscaf2937	827171	827623	.	453	-
novel.1417	0	0	0	60.2995	64.5152	89.0486	-8.45045	1.7918e-11	1.25734e-09	-	nscaf2176	310634	312522	-	612	PF09138:Urm1 (Ubiquitin related modifier)
novel.14844	0	0	0	57.7517	89.6044	91.72	-8.611	7.39463e-12	5.52065e-10	-	scaffold5625	47	914	.	868	PF05585:Putative peptidase (DUF1758)
novel.2494	0	0	0	77.2853	120.07	56.1006	-8.69558	8.68285e-12	6.38671e-10	-	nscaf2575	2161432	2185682	+	1697	PF00080:Copper/zinc superoxide dismutase (SODC)
novel.12157	0	0	0	74.7375	146.055	56.1006	-8.82308	8.23329e-12	6.09115e-10	-	nscaf3089	523613	528219	+	408	-
novel.14463	0	0	0	123.996	76.1638	76.5818	-8.82313	2.16308e-12	1.76832e-10	-	scaffold36881	1	344	.	344	PF14529:Endonuclease-reverse transcriptase
novel.3441	0.976668	2.42811	1.14618	765.21	344.081	901.172	-8.82532	4.31526e-26	1.6408e-23	-	nscaf2759	896157	905130	+	2828	PF00067:Cytochrome P450
novel.6467	0	0	0	118.051	85.1242	81.9247	-8.86594	1.08114e-12	9.15889e-11	-	nscaf2876	1312320	1315765	.	3446	PF05225:helix-turn-helix, Psq domain
novel.1490	0	1.21405	0	197.035	215.051	235.088	-9.08628	8.06853e-14	7.76003e-12	-	nscaf2176	1754606	1776671	-	5037	PF05994:Cytoplasmic Fragile-X interacting family
novel.14519	0	0	1.14618	186.844	207.882	315.232	-9.21981	7.6803e-14	7.47458e-12	-	scaffold3847	1	965	-	422	PF03463:eRF1 domain 1
BGIBMGA000023	0	0	0	163.064	60.931	153.164	-9.26951	5.1301e-13	4.6341e-11	BGIBMGA000023	nscaf1071	353747	354342	-	192	Cecropin B
novel.10998	0	0	0	128.243	121.862	137.135	-9.30726	3.15159e-14	3.2613e-12	-	nscaf3040	4093260	4100126	+	694	-
BGIBMGA001684	0	0	0	155.42	118.278	126.449	-9.35485	2.84365e-14	2.96138e-12	BGIBMGA001684	nscaf2176	863950	865080	-	1131	Putative uncharacterized protein
novel.10959	0	0	0	119.75	144.263	144.259	-9.38335	2.04294e-14	2.14116e-12	-	nscaf3040	2064854	2072802	-	6191	PF00168:C2 domain
novel.5017	0	0	0	162.214	120.07	146.04	-9.45298	1.45827e-14	1.60018e-12	-	nscaf2829	4217228	4218238	-	940	PF08293:Mitochondrial ribosomal subunit S27
novel.14927	0	0	0	191.09	89.6044	252.898	-9.76986	1.79506e-14	1.91825e-12	-	scaffold6407	1	890	.	890	-
novel.5995	0	0	0	309.141	152.328	166.521	-10.0051	1.38511e-15	1.84529e-13	-	nscaf2855	7005916	7006529	.	614	-
novel.13767	0	0	0	220.815	100.357	330.37	-10.0579	4.62867e-15	5.50764e-13	-	scaffold21819	55	611	.	557	-
novel.13008	0	0	1.14618	444.178	441.75	583.268	-10.2691	2.65471e-17	4.42214e-15	-	scaffold1264	1347	1802	.	456	-
novel.12036	0	0	0	179.2	221.323	374.895	-10.3088	1.46929e-16	2.18391e-14	-	nscaf3075	1013215	1015336	.	2122	-
novel.5046	0	0	0	259.883	422.037	232.417	-10.5466	1.51502e-17	2.60743e-15	-	nscaf2832	48965	49954	.	990	-
BGIBMGA005658	0	0	0	303.196	286.734	465.724	-10.754	2.08456e-18	4.05744e-16	BGIBMGA005658	nscaf2829	2732096	2734620	+	522	Gloverin-like protein 2
novel.15398	0	0	0	357.551	146.951	593.954	-10.8115	6.48716e-17	1.01986e-14	-	scaffold954	4230	4976	-	747	-
novel.13757	0	0	0	888.357	331.536	1137.15	-11.913	9.7526e-21	2.27793e-18	-	scaffold21692	42	656	.	615	-
